# Supplementary material for: Genetic Effects on Transcriptome Profiles in Colon Epithelium Provide Functional Insights for Genetic Risk Loci
Source: Cell Mol Gastroenterol Hepatol. 2021 Feb 16;12(1):181–97. doi: 10.1016/j.jcmgh.2021.02.003 (PMC8102177; doi:10.1016/j.jcmgh.2021.02.003)
Supplement: Supplementary Data [file mmc1.xlsx]

## Sheet: S1
Supplemental Table S1. Annotation parameters for the AS events
AS event ID	Gene ID	Gene name	Strand	Gene type	Chr	Start	End	Median PSI	Event type	Inclusion transcripts	Total transcripts
ENSG00000228794.4;SE:chr1:764484-783034:783186-787307:+	ENSG00000228794.4	RP11-206L10.11	+	processed_transcript	1	762988	794826	0.0901871	SE	ENST00000449005.1,ENST00000416570.1,ENST00000448975.2	ENST00000448975.2,ENST00000449005.1,ENST00000445118.2,ENST00000416570.1
ENSG00000188976.6;A5:chr1:880180-880422:880180-880437:-	ENSG00000188976.6	NOC2L	-	protein_coding	1	879584	894689	0.211657	A5	ENST00000483767.1,ENST00000477976.1	ENST00000327044.6,ENST00000477976.1,ENST00000483767.1
ENSG00000188976.6;A3:chr1:889903-891303:889462-891303:-	ENSG00000188976.6	NOC2L	-	protein_coding	1	879584	894689	0.163083	A3	ENST00000477976.1	ENST00000327044.6,ENST00000477976.1
ENSG00000187961.9;A3:chr1:898297-898412:898297-898489:+	ENSG00000187961.9	KLHL17	+	protein_coding	1	895967	901095	0.0961808	A3	ENST00000466300.1	ENST00000338591.3,ENST00000466300.1
ENSG00000187961.9;A5:chr1:899560-899729:899547-899729:+	ENSG00000187961.9	KLHL17	+	protein_coding	1	895967	901095	0.903819	A5	ENST00000338591.3	ENST00000338591.3,ENST00000466300.1
ENSG00000160087.16;AF:chr1:1203372-1208233:1208851:1203372-1209046:1209234:-	ENSG00000160087.16	UBE2J2	-	protein_coding	1	1189289	1209265	0.281186	AF	ENST00000488418.1	ENST00000477894.1,ENST00000347370.2,ENST00000488418.1
ENSG00000160087.16;AF:chr1:1203372-1208233:1208851:1203372-1209046:1209217:-	ENSG00000160087.16	UBE2J2	-	protein_coding	1	1189289	1209265	0.563914	AF	ENST00000488418.1	ENST00000461142.1,ENST00000488418.1
ENSG00000160087.16;AF:chr1:1203372-1208233:1208851:1203372-1209046:1209233:-	ENSG00000160087.16	UBE2J2	-	protein_coding	1	1189289	1209265	0.44614	AF	ENST00000488418.1	ENST00000450390.2,ENST00000488418.1
ENSG00000160087.16;AF:chr1:1203372-1208233:1208851:1203372-1209046:1209244:-	ENSG00000160087.16	UBE2J2	-	protein_coding	1	1189289	1209265	0.254942	AF	ENST00000488418.1	ENST00000464036.1,ENST00000348298.7,ENST00000488418.1
ENSG00000160087.16;AF:chr1:1203372-1208233:1208851:1203372-1209046:1209265:-	ENSG00000160087.16	UBE2J2	-	protein_coding	1	1189289	1209265	0.32604	AF	ENST00000488418.1	ENST00000349431.6,ENST00000488418.1
ENSG00000131584.14;AF:chr1:1239523-1243149:1243398:1239523-1244822:1244989:-	ENSG00000131584.14	ACAP3	-	protein_coding	1	1227756	1244989	0.597795	AF	ENST00000354700.5	ENST00000354700.5,ENST00000472541.1
ENSG00000131584.14;SE:chr1:1230008-1230098:1230196-1230827:-	ENSG00000131584.14	ACAP3	-	protein_coding	1	1227756	1244989	0.509988	SE	ENST00000354700.5,ENST00000467278.1	ENST00000353662.3,ENST00000467278.1,ENST00000492936.1,ENST00000354700.5
ENSG00000127054.14;AF:chr1:1250998-1251537:1252830:1250998-1259961:1260017:-	ENSG00000127054.14	CPSF3L	-	protein_coding	1	1246965	1260071	0.710218	AF	ENST00000462432.1	ENST00000462432.1,ENST00000526113.1,ENST00000421495.2
ENSG00000127054.14;A3:chr1:1247881-1247973:1247748-1247973:-	ENSG00000127054.14	CPSF3L	-	protein_coding	1	1246965	1260071	0.417786	A3	ENST00000478641.1,ENST00000485710.1	ENST00000478641.1,ENST00000462432.1,ENST00000485710.1
ENSG00000127054.14;AF:chr1:1250998-1251537:1252830:1250998-1259961:1260038:-	ENSG00000127054.14	CPSF3L	-	protein_coding	1	1246965	1260071	0.946359	AF	ENST00000462432.1	ENST00000526904.1,ENST00000462432.1
ENSG00000127054.14;RI:chr1:1247606:1247748-1247973:1248080:-	ENSG00000127054.14	CPSF3L	-	protein_coding	1	1246965	1260071	0.339339	RI	ENST00000497304.2	ENST00000462432.1,ENST00000497304.2
ENSG00000107404.13;A5:chr1:1274033-1274667:1274033-1274742:-	ENSG00000107404.13	DVL1	-	protein_coding	1	1270656	1284730	0.361354	A5	ENST00000378888.5	ENST00000378891.5,ENST00000378888.5
ENSG00000175756.9;A5:chr1:1310170-1310455:1310170-1310534:-	ENSG00000175756.9	AURKAIP1	-	protein_coding	1	1309110	1310875	0.734237	A5	ENST00000321751.5	ENST00000338338.5,ENST00000321751.5
ENSG00000175756.9;A5:chr1:1310170-1310377:1310170-1310455:-	ENSG00000175756.9	AURKAIP1	-	protein_coding	1	1309110	1310875	0.187291	A5	ENST00000378853.3,ENST00000489799.1	ENST00000378853.3,ENST00000321751.5,ENST00000489799.1
ENSG00000175756.9;AF:chr1:1310170-1310377:1310524:1310170-1310534:1310875:-	ENSG00000175756.9	AURKAIP1	-	protein_coding	1	1309110	1310875	0.085109	AF	ENST00000489799.1	ENST00000338338.5,ENST00000489799.1
ENSG00000221978.7;SE:chr1:1326245-1328059:1328183-1328776:-	ENSG00000221978.7	CCNL2	-	protein_coding	1	1321091	1334708	0.223617	SE	ENST00000482621.1,ENST00000408952.5	ENST00000482621.1,ENST00000400809.3,ENST00000408952.5
ENSG00000221978.7;A3:chr1:1330917-1333613:1330894-1333613:-	ENSG00000221978.7	CCNL2	-	protein_coding	1	1321091	1334708	0.0691345	A3	ENST00000482621.1,ENST00000408952.5	ENST00000488340.1,ENST00000408918.4,ENST00000400809.3,ENST00000408952.5,ENST00000425598.2,ENST00000471930.1,ENST00000473872.1,ENST00000482621.1,ENST00000496007.1,ENST00000463895.1,ENST00000481223.2,ENST00000497013.1
ENSG00000242485.1;RI:chr1:1341189:1341266-1342289:1342399:-	ENSG00000242485.1	MRPL20	-	protein_coding	1	1337288	1342693	0.072241	RI	ENST00000487659.1	ENST00000487659.1,ENST00000344843.7
ENSG00000160072.15;SE:chr1:1424654-1425072:1425191-1425637:+	ENSG00000160072.15	ATAD3B	+	protein_coding	1	1407143	1433228	0.249219	SE	ENST00000485748.1	ENST00000472194.2,ENST00000308647.7,ENST00000485748.1
ENSG00000160072.15;SE:chr1:1422048-1423243:1423294-1424584:+	ENSG00000160072.15	ATAD3B	+	protein_coding	1	1407143	1433228	0.811125	SE	ENST00000308647.7,ENST00000472194.2,ENST00000485748.1	ENST00000472194.2,ENST00000474481.1,ENST00000308647.7,ENST00000485748.1
ENSG00000160072.15;RI:chr1:1421162:1421218-1421490:1421615:+	ENSG00000160072.15	ATAD3B	+	protein_coding	1	1407143	1433228	0.188875	RI	ENST00000474481.1	ENST00000472194.2,ENST00000474481.1,ENST00000308647.7,ENST00000485748.1
ENSG00000197785.9;AF:chr1:1447531:1447853-1451392:1447910:1448070-1451392:+	ENSG00000197785.9	ATAD3A	+	protein_coding	1	1447531	1470067	0.524911	AF	ENST00000378756.3	ENST00000536055.1,ENST00000378756.3,ENST00000339113.4
ENSG00000189339.7;SE:chr1:1608285-1622415:1622832-1623888:-	ENSG00000189339.7	SLC35E2B	-	protein_coding	1	1592939	1624167	0.442604	SE	ENST00000378662.1	ENST00000234800.6,ENST00000481276.1,ENST00000378662.1
ENSG00000008128.18;AF:chr1:1654270-1655239:1655471:1654270-1655697:1655766:-	ENSG00000008128.18	CDK11A	-	protein_coding	1	1634169	1655766	0.446639	AF	ENST00000479362.1	ENST00000479362.1,ENST00000378635.3
ENSG00000215790.2;AL:chr1:1656277:1656861-1666129:1663697:1663962-1666129:-	ENSG00000215790.2	SLC35E2	-	protein_coding	1	1656277	1677431	0.936749	AL	ENST00000355439.2	ENST00000355439.2,ENST00000475229.1
ENSG00000215790.2;SE:chr1:1671143-1675690:1676107-1677163:-	ENSG00000215790.2	SLC35E2	-	protein_coding	1	1656277	1677431	0.676264	SE	ENST00000355439.2	ENST00000355439.2,ENST00000400924.1,ENST00000246421.4
ENSG00000215790.2;AL:chr1:1656277:1656861-1666129:1663681:1663962-1666129:-	ENSG00000215790.2	SLC35E2	-	protein_coding	1	1656277	1677431	0.706621	AL	ENST00000355439.2	ENST00000355439.2,ENST00000246421.4
ENSG00000008130.11;AF:chr1:1696885-1709728:1709859:1696885-1711344:1711401:-	ENSG00000008130.11	NADK	-	protein_coding	1	1682671	1711896	0.454593	AF	ENST00000464373.1	ENST00000492845.2,ENST00000464373.1
ENSG00000008130.11;AF:chr1:1696885-1709728:1709858:1696885-1711344:1711508:-	ENSG00000008130.11	NADK	-	protein_coding	1	1682671	1711896	0.50254	AF	ENST00000492768.1,ENST00000460602.1	ENST00000460602.1,ENST00000378625.1,ENST00000492768.1
ENSG00000008130.11;AF:chr1:1696885-1709728:1709859:1696885-1711344:1711508:-	ENSG00000008130.11	NADK	-	protein_coding	1	1682671	1711896	0.381547	AF	ENST00000464373.1	ENST00000378625.1,ENST00000464373.1
ENSG00000008130.11;AF:chr1:1696885-1709728:1709858:1696885-1711344:1711401:-	ENSG00000008130.11	NADK	-	protein_coding	1	1682671	1711896	0.574975	AF	ENST00000492768.1,ENST00000460602.1	ENST00000492845.2,ENST00000460602.1,ENST00000492768.1
ENSG00000067606.11;AF:chr1:2075890:2076023-2077466:2076796:2076950-2077466:+	ENSG00000067606.11	PRKCZ	+	protein_coding	1	1981909	2116834	0.835557	AF	ENST00000479263.1	ENST00000503672.1,ENST00000479263.1
ENSG00000162585.12;SE:chr1:2125349-2125437:2125572-2126127:-	ENSG00000162585.12	C1orf86	-	protein_coding	1	2115903	2144159	0.910126	SE	ENST00000428120.1,ENST00000400919.3,ENST00000414253.1,ENST00000400918.3,ENST00000378546.4,ENST00000420515.1	ENST00000440825.2,ENST00000420515.1,ENST00000414253.1,ENST00000378546.4,ENST00000400918.3,ENST00000378543.2,ENST00000400919.3,ENST00000428120.1
ENSG00000116151.9;A3:chr1:2316597-2317246:2316504-2317246:-	ENSG00000116151.9	MORN1	-	protein_coding	1	2252692	2323146	0.32314	A3	ENST00000469374.1	ENST00000378529.3,ENST00000469374.1,ENST00000606372.1,ENST00000378531.3,ENST00000378525.2,ENST00000449373.1
ENSG00000116151.9;SE:chr1:2319776-2321364:2321435-2322897:-	ENSG00000116151.9	MORN1	-	protein_coding	1	2252692	2323146	0.625	SE	ENST00000378531.3,ENST00000378529.3	ENST00000606372.1,ENST00000378531.3,ENST00000378529.3,ENST00000378525.2
ENSG00000157916.14;AF:chr1:2323279:2323397-2327223:2324613:2324670-2327223:+	ENSG00000157916.14	RER1	+	protein_coding	1	2323267	2336883	0.610336	AF	ENST00000378513.3	ENST00000378513.3,ENST00000443438.1
ENSG00000157916.14;AF:chr1:2323272:2323397-2327223:2324613:2324670-2327223:+	ENSG00000157916.14	RER1	+	protein_coding	1	2323267	2336883	0.868866	AF	ENST00000605895.1	ENST00000605895.1,ENST00000443438.1
ENSG00000157916.14;AF:chr1:2323329:2323397-2327223:2324613:2324670-2327223:+	ENSG00000157916.14	RER1	+	protein_coding	1	2323267	2336883	0.365893	AF	ENST00000378512.1	ENST00000378512.1,ENST00000443438.1
ENSG00000157916.14;AF:chr1:2323296:2323397-2327223:2324613:2324670-2327223:+	ENSG00000157916.14	RER1	+	protein_coding	1	2323267	2336883	0.0842202	AF	ENST00000493207.1	ENST00000493207.1,ENST00000443438.1
ENSG00000238164.2;AF:chr1:2481713-2482431:2483037:2481713-2485540:2485684:-	ENSG00000238164.2	RP3-395M20.8	-	processed_transcript	1	2481359	2488470	0.804629	AF	ENST00000448624.2	ENST00000443892.2,ENST00000448624.2
ENSG00000238164.2;A5:chr1:2485735-2486163:2485735-2487120:-	ENSG00000238164.2	RP3-395M20.8	-	processed_transcript	1	2481359	2488470	0.894029	A5	ENST00000416860.2	ENST00000416860.2,ENST00000452793.1
ENSG00000238164.2;AL:chr1:2481513:2481713-2482431:2481722:2482170-2482431:-	ENSG00000238164.2	RP3-395M20.8	-	processed_transcript	1	2481359	2488470	0.227287	AL	ENST00000448624.2	ENST00000432521.2,ENST00000448624.2
ENSG00000238164.2;SE:chr1:2481713-2482012:2482170-2482431:-	ENSG00000238164.2	RP3-395M20.8	-	processed_transcript	1	2481359	2488470	0.659628	SE	ENST00000449660.1	ENST00000449660.1,ENST00000448624.2
ENSG00000157873.13;A3:chr1:2492153-2492933:2492153-2493112:+	ENSG00000157873.13	TNFRSF14	+	protein_coding	1	2487078	2496821	0.254317	A3	ENST00000409119.1,ENST00000463471.2,ENST00000463835.1	ENST00000355716.4,ENST00000463835.1,ENST00000463471.2,ENST00000434817.1,ENST00000466750.1,ENST00000451778.1,ENST00000409119.1,ENST00000475523.1,ENST00000435221.2
ENSG00000157873.13;A5:chr1:2487691-2488024:2487471-2488024:+	ENSG00000157873.13	TNFRSF14	+	protein_coding	1	2487078	2496821	0.949337	A5	ENST00000435221.2	ENST00000451778.1,ENST00000435221.2
ENSG00000158109.10;SE:chr1:3542079-3542277:3542453-3544064:+	ENSG00000158109.10	TPRG1L	+	protein_coding	1	3541566	3546691	0.889269	SE	ENST00000378344.2	ENST00000344579.5,ENST00000378344.2
ENSG00000116213.11;RI:chr1:3547331:3547681-3548030:3548221:-	ENSG00000116213.11	WRAP73	-	protein_coding	1	3547331	3569325	0.407594	RI	ENST00000378322.3	ENST00000378322.3,ENST00000270708.7
ENSG00000198912.6;SE:chr1:3809560-3811859:3812747-3816736:-	ENSG00000198912.6	C1orf174	-	protein_coding	1	3805689	3816857	0.0843103	SE	ENST00000486765.1	ENST00000361605.3,ENST00000474140.1,ENST00000486765.1
ENSG00000198912.6;RI:chr1:3807133:3807621-3809447:3809560:-	ENSG00000198912.6	C1orf174	-	protein_coding	1	3805689	3816857	0.201717	RI	ENST00000474140.1	ENST00000361605.3,ENST00000474140.1,ENST00000486765.1
ENSG00000131697.13;RI:chr1:5922871:5924093-5924398:5926518:-	ENSG00000131697.13	NPHP4	-	protein_coding	1	5922871	6052533	0.503253	RI	ENST00000378161.1	ENST00000378161.1,ENST00000460696.1
ENSG00000131697.13;A3:chr1:5965843-5967175:5965840-5967175:-	ENSG00000131697.13	NPHP4	-	protein_coding	1	5922871	6052533	0.887274	A3	ENST00000378156.4	ENST00000489180.2,ENST00000378156.4
ENSG00000158286.8;A3:chr1:6272113-6272278:6272113-6272291:+	ENSG00000158286.8	RNF207	+	protein_coding	1	6265535	6281359	0.478768	A3	ENST00000496676.1	ENST00000496676.1,ENST00000377948.2,ENST00000492476.1,ENST00000377939.4
ENSG00000158286.8;RI:chr1:6269328:6269403-6269474:6269599:+	ENSG00000158286.8	RNF207	+	protein_coding	1	6265535	6281359	0.241728	RI	ENST00000485539.1	ENST00000377939.4,ENST00000485539.1,ENST00000377948.2
ENSG00000158286.8;RI:chr1:6272742:6272793-6273126:6273243:+	ENSG00000158286.8	RNF207	+	protein_coding	1	6265535	6281359	0.492244	RI	ENST00000496676.1	ENST00000496676.1,ENST00000377948.2,ENST00000377939.4
ENSG00000116237.11;SE:chr1:6293703-6294465:6294571-6294946:-	ENSG00000116237.11	ICMT	-	protein_coding	1	6281253	6296032	0.0701082	SE	ENST00000489498.1	ENST00000489498.1,ENST00000343813.5
ENSG00000215788.5;RI:chr1:6525500:6525620-6526129:6526159:-	ENSG00000215788.5	TNFRSF25	-	protein_coding	1	6521211	6526255	0.845154	RI	ENST00000513135.1	ENST00000453341.1,ENST00000513135.1
ENSG00000171680.16;AF:chr1:6537718-6545896:6546014:6537718-6550505:6550640:-	ENSG00000171680.16	PLEKHG5	-	protein_coding	1	6526152	6580121	0.599955	AF	ENST00000400913.1	ENST00000340850.5,ENST00000400913.1
ENSG00000204859.7;SE:chr1:6640196-6640601:6641359-6642118:+	ENSG00000204859.7	ZBTB48	+	protein_coding	1	6640061	6649340	0.934612	SE	ENST00000377674.4	ENST00000488936.1,ENST00000377674.4
ENSG00000204859.7;A3:chr1:6647351-6647538:6647351-6647575:+	ENSG00000204859.7	ZBTB48	+	protein_coding	1	6640061	6649340	0.91767	A3	ENST00000377674.4,ENST00000488936.1,ENST00000482360.1,ENST00000498342.1	ENST00000466813.1,ENST00000498342.1,ENST00000488936.1,ENST00000482360.1,ENST00000377674.4
ENSG00000204859.7;A5:chr1:6640196-6640601:6640130-6640601:+	ENSG00000204859.7	ZBTB48	+	protein_coding	1	6640061	6649340	0.77833	A5	ENST00000377674.4	ENST00000435905.1,ENST00000377674.4
ENSG00000162413.12;RI:chr1:6650784:6653718-6655545:6655617:-	ENSG00000162413.12	KLHL21	-	protein_coding	1	6650784	6674667	0.341333	RI	ENST00000377663.3	ENST00000377663.3,ENST00000377658.4
ENSG00000041988.11;AL:chr1:6692555-6692856:6693625:6692555-6694080:6695646:+	ENSG00000041988.11	THAP3	+	protein_coding	1	6684926	6695646	0.866851	AL	ENST00000054650.4	ENST00000054650.4,ENST00000377627.3
ENSG00000171735.14;AF:chr1:6845384:6845635-6880241:6867048:6867148-6880241:+	ENSG00000171735.14	CAMTA1	+	protein_coding	1	6845384	7829766	0.946173	AF	ENST00000303635.7	ENST00000303635.7,ENST00000486138.1
ENSG00000049246.10;A3:chr1:7848306-7854017:7848306-7854020:+	ENSG00000049246.10	PER3	+	protein_coding	1	7844380	7905237	0.637267	A3	ENST00000377532.3	ENST00000377541.1,ENST00000377532.3,ENST00000361923.2
ENSG00000049246.10;A5:chr1:7870648-7879345:7870627-7879345:+	ENSG00000049246.10	PER3	+	protein_coding	1	7844380	7905237	0.659986	A5	ENST00000377532.3	ENST00000377532.3,ENST00000361923.2
ENSG00000049246.10;A3:chr1:7887875-7889894:7887875-7889897:+	ENSG00000049246.10	PER3	+	protein_coding	1	7844380	7905237	0.659986	A3	ENST00000377532.3	ENST00000377532.3,ENST00000361923.2
ENSG00000116288.8;AF:chr1:8021752:8021795-8022823:8021808:8021853-8022823:+	ENSG00000116288.8	PARK7	+	protein_coding	1	8014351	8045565	0.858274	AF	ENST00000493678.1	ENST00000493678.1,ENST00000465354.1
ENSG00000116288.8;AF:chr1:8014351:8014383-8022823:8021808:8021853-8022823:+	ENSG00000116288.8	PARK7	+	protein_coding	1	8014351	8045565	0.479361	AF	ENST00000493373.1	ENST00000493373.1,ENST00000465354.1
ENSG00000116288.8;A5:chr1:8021853-8022823:8021795-8022823:+	ENSG00000116288.8	PARK7	+	protein_coding	1	8014351	8045565	0.785115	A5	ENST00000338639.5	ENST00000493678.1,ENST00000377493.5,ENST00000460192.1,ENST00000338639.5
ENSG00000116288.8;AF:chr1:8021761:8021795-8022823:8021808:8021853-8022823:+	ENSG00000116288.8	PARK7	+	protein_coding	1	8014351	8045565	0.869709	AF	ENST00000377493.5	ENST00000377493.5,ENST00000465354.1
ENSG00000142599.13;AF:chr1:8716500-8763114:8763278:8716500-8877219:8877702:-	ENSG00000142599.13	RERE	-	protein_coding	1	8412457	8877702	0.365095	AF	ENST00000468247.1	ENST00000400908.2,ENST00000468247.1
ENSG00000142599.13;AF:chr1:8716500-8813490:8813897:8716500-8877219:8877702:-	ENSG00000142599.13	RERE	-	protein_coding	1	8412457	8877702	0.795579	AF	ENST00000480342.1	ENST00000400908.2,ENST00000480342.1
ENSG00000142599.13;AF:chr1:8716500-8763114:8763278:8716500-8813490:8813897:-	ENSG00000142599.13	RERE	-	protein_coding	1	8412457	8877702	0.134151	AF	ENST00000468247.1	ENST00000480342.1,ENST00000468247.1
ENSG00000188807.8;SE:chr1:9667847-9669898:9669969-9670564:+	ENSG00000188807.8	TMEM201	+	protein_coding	1	9648932	9674935	0.326578	SE	ENST00000340381.6,ENST00000508400.1	ENST00000416541.1,ENST00000377376.4,ENST00000508400.1,ENST00000340381.6
ENSG00000162441.7;AL:chr1:9982173:9982416-9991949:9990311:9990515-9991949:-	ENSG00000162441.7	LZIC	-	protein_coding	1	9982173	10003465	0.0773632	AL	ENST00000488540.1	ENST00000488540.1,ENST00000377213.1
ENSG00000162441.7;AF:chr1:10002840-10003307:10003387:10002840-10003407:10003465:-	ENSG00000162441.7	LZIC	-	protein_coding	1	9982173	10003465	0.867569	AF	ENST00000377223.1	ENST00000377223.1,ENST00000377213.1
ENSG00000173614.9;AL:chr1:10041228-10041314:10041824:10041228-10045194:10045559:+	ENSG00000173614.9	NMNAT1	+	protein_coding	1	10003486	10045559	0.700331	AL	ENST00000403197.1	ENST00000403197.1,ENST00000496751.1
ENSG00000173614.9;AL:chr1:10041228-10041314:10041824:10041228-10042359:10045556:+	ENSG00000173614.9	NMNAT1	+	protein_coding	1	10003486	10045559	0.0510039	AL	ENST00000403197.1	ENST00000403197.1,ENST00000377205.1
ENSG00000130939.14;A5:chr1:10238888-10239474:10238876-10239474:+	ENSG00000130939.14	UBE4B	+	protein_coding	1	10092890	10241297	0.902031	A5	ENST00000377157.3	ENST00000377157.3,ENST00000253251.8,ENST00000343090.6,ENST00000487244.1
ENSG00000130939.14;SE:chr1:10165802-10166255:10166641-10177517:+	ENSG00000130939.14	UBE4B	+	protein_coding	1	10092890	10241297	0.0552249	SE	ENST00000343090.6	ENST00000377157.3,ENST00000253251.8,ENST00000343090.6
ENSG00000054523.12;SE:chr1:10332364-10333072:10333089-10335486:+	ENSG00000054523.12	KIF1B	+	protein_coding	1	10270863	10441661	0.747048	SE	ENST00000377086.1,ENST00000377081.1	ENST00000377093.4,ENST00000263934.6,ENST00000377081.1,ENST00000377086.1,ENST00000377083.1
ENSG00000054523.12;A3:chr1:10435431-10436603:10435431-10438397:+	ENSG00000054523.12	KIF1B	+	protein_coding	1	10270863	10441661	0.805028	A3	ENST00000377086.1	ENST00000377086.1,ENST00000377081.1
ENSG00000054523.12;AF:chr1:10270863:10270936-10292308:10271674:10271796-10292308:+	ENSG00000054523.12	KIF1B	+	protein_coding	1	10270863	10441661	0.281843	AF	ENST00000377093.4,ENST00000263934.6	ENST00000377093.4,ENST00000377086.1,ENST00000263934.6
ENSG00000175279.17;AF:chr1:10490500:10490625-10493899:10490840:10491458-10493899:+	ENSG00000175279.17	APITD1	+	protein_coding	1	10490159	10512210	0.613543	AF	ENST00000309048.3	ENST00000477755.1,ENST00000309048.3
ENSG00000171824.9;A3:chr1:11131045-11132144:11131030-11132144:-	ENSG00000171824.9	EXOSC10	-	protein_coding	1	11126675	11159938	0.0673024	A3	ENST00000474216.1	ENST00000544779.1,ENST00000304457.7,ENST00000478271.1,ENST00000474216.1,ENST00000376936.4
ENSG00000171824.9;A3:chr1:11140606-11140821:11140571-11140821:-	ENSG00000171824.9	EXOSC10	-	protein_coding	1	11126675	11159938	0.932476	A3	ENST00000304457.7,ENST00000376936.4,ENST00000544779.1	ENST00000544779.1,ENST00000376936.4,ENST00000304457.7,ENST00000474216.1
ENSG00000132879.9;SE:chr1:11715009-11715385:11715756-11715863:+	ENSG00000132879.9	FBXO44	+	protein_coding	1	11714432	11723384	0.142722	SE	ENST00000425796.1,ENST00000376770.1	ENST00000251547.5,ENST00000376762.4,ENST00000376770.1,ENST00000425796.1,ENST00000376768.1
ENSG00000116663.6;SE:chr1:11731449-11731985:11732080-11733334:+	ENSG00000116663.6	FBXO6	+	protein_coding	1	11724181	11734411	0.923462	SE	ENST00000376753.4	ENST00000376753.4,ENST00000449067.1
ENSG00000177000.6;AF:chr1:11863186-11865056:11865351:11863186-11865404:11865993:-	ENSG00000177000.6	MTHFR	-	protein_coding	1	11845780	11866977	0.225298	AF	ENST00000413656.1	ENST00000413656.1,ENST00000418034.1
ENSG00000177000.6;AF:chr1:11863186-11865056:11865351:11863186-11865945:11866115:-	ENSG00000177000.6	MTHFR	-	protein_coding	1	11845780	11866977	0.0737531	AF	ENST00000413656.1	ENST00000413656.1,ENST00000376590.3
ENSG00000116691.6;RI:chr1:12089280:12089338-12089822:12089951:+	ENSG00000116691.6	MIIP	+	protein_coding	1	12079523	12092102	0.078135	RI	ENST00000498685.1	ENST00000460823.1,ENST00000235332.4,ENST00000436478.2,ENST00000498685.1
ENSG00000048707.9;SE:chr1:12395884-12398288:12398362-12401837:+	ENSG00000048707.9	VPS13D	+	protein_coding	1	12290124	12572099	0.0521577	SE	ENST00000358136.3	ENST00000358136.3,ENST00000460333.1,ENST00000356315.4
ENSG00000162496.4;AF:chr1:12640694-12655999:12656321:12640694-12676564:12676700:-	ENSG00000162496.4	DHRS3	-	protein_coding	1	12627939	12677737	0.0567981	AF	ENST00000430996.1	ENST00000482265.1,ENST00000430996.1
ENSG00000116731.18;AF:chr1:14026735:14026795-14042036:14031350:14032140-14042036:+	ENSG00000116731.18	PRDM2	+	protein_coding	1	14026693	14151574	0.323581	AF	ENST00000376048.5	ENST00000376048.5,ENST00000235372.7,ENST00000311066.5
ENSG00000116731.18;AF:chr1:14075919:14075982-14099573:14098221:14098709-14099573:+	ENSG00000116731.18	PRDM2	+	protein_coding	1	14026693	14151574	0.413907	AF	ENST00000491815.1	ENST00000487453.1,ENST00000491815.1
ENSG00000175147.7;SE:chr1:15445400-15447073:15447193-15447468:-	ENSG00000175147.7	TMEM51-AS1	-	processed_transcript	1	15442448	15478960	0.341031	SE	ENST00000310916.3	ENST00000404665.2,ENST00000310916.3
ENSG00000116786.7;SE:chr1:16046415-16047824:16047883-16051812:+	ENSG00000116786.7	PLEKHM2	+	protein_coding	1	16010827	16061264	0.32225	SE	ENST00000375799.3	ENST00000375793.2,ENST00000375799.3
ENSG00000162458.8;A3:chr1:16084850-16090988:16084850-16090991:+	ENSG00000162458.8	FBLIM1	+	protein_coding	1	16083102	16113089	0.282926	A3	ENST00000496928.2	ENST00000510393.1,ENST00000508310.1,ENST00000502638.1,ENST00000496928.2
ENSG00000162458.8;AF:chr1:16083139:16083227-16084669:16084442:16084538-16084669:+	ENSG00000162458.8	FBLIM1	+	protein_coding	1	16083102	16113089	0.894058	AF	ENST00000430076.1	ENST00000430076.1,ENST00000502638.1
ENSG00000162458.8;A5:chr1:16084850-16090991:16084824-16090991:+	ENSG00000162458.8	FBLIM1	+	protein_coding	1	16083102	16113089	0.716681	A5	ENST00000508310.1,ENST00000510393.1,ENST00000502638.1	ENST00000510393.1,ENST00000508310.1,ENST00000430076.1,ENST00000502638.1
ENSG00000142632.12;A3:chr1:16529069-16531254:16529035-16531254:-	ENSG00000142632.12	ARHGEF19	-	protein_coding	1	16524349	16539104	0.408941	A3	ENST00000270747.3	ENST00000270747.3,ENST00000478117.1
ENSG00000055070.12;A3:chr1:16693803-16719723:16693803-16719726:+	ENSG00000055070.12	SZRD1	+	protein_coding	1	16679070	16724640	0.722476	A3	ENST00000401089.3	ENST00000492354.1,ENST00000401089.3,ENST00000375590.3
ENSG00000055070.12;SE:chr1:16693803-16717870:16717919-16719723:+	ENSG00000055070.12	SZRD1	+	protein_coding	1	16679070	16724640	0.121098	SE	ENST00000401088.4	ENST00000401088.4,ENST00000401089.3
ENSG00000157191.15;RI:chr1:16785337:16785557-16785769:16786572:+	ENSG00000157191.15	NECAP2	+	protein_coding	1	16767167	16786573	0.736207	RI	ENST00000443980.2,ENST00000496239.1	ENST00000492095.1,ENST00000496239.1,ENST00000443980.2
ENSG00000080947.10;RI:chr1:16803425:16803569-16804750:16804932:-	ENSG00000080947.10	CROCCP3	-	pseudogene	1	16793931	16825752	0.072203	RI	ENST00000591316.1	ENST00000591316.1,ENST00000420820.2,ENST00000263511.4,ENST00000591348.1
ENSG00000219481.6;AL:chr1:16926084:16928338-16935003:16931901:16934186-16935003:-	ENSG00000219481.6	NBPF1	-	protein_coding	1	16888814	16940057	0.282075	AL	ENST00000599069.1	ENST00000599069.1,ENST00000449853.2
ENSG00000215908.5;A3:chr1:16946533-16952270:16946519-16952270:-	ENSG00000215908.5	CROCCP2	-	lincRNA	1	16944751	16971178	0.419272	A3	ENST00000540383.1	ENST00000540383.1,ENST00000412962.1
ENSG00000186301.7;SE:chr1:16973204-16973282:16973396-16973475:+	ENSG00000186301.7	MST1P2	+	pseudogene	1	16972069	16976914	0.652669	SE	ENST00000334429.5,ENST00000457982.3	ENST00000418421.2,ENST00000334429.5,ENST00000457982.3
ENSG00000186301.7;A5:chr1:16973813-16973958:16973809-16973958:+	ENSG00000186301.7	MST1P2	+	pseudogene	1	16972069	16976914	0.652669	A5	ENST00000334429.5,ENST00000457982.3	ENST00000418421.2,ENST00000334429.5,ENST00000457982.3
ENSG00000186301.7;RI:chr1:16972864:16972914-16972919:16973010:+	ENSG00000186301.7	MST1P2	+	pseudogene	1	16972069	16976914	0.872497	RI	ENST00000418421.2,ENST00000457982.3	ENST00000418421.2,ENST00000334429.5,ENST00000457982.3
ENSG00000238142.1;A3:chr1:17215280-17216043:17215277-17216043:-	ENSG00000238142.1	RP11-108M9.4	-	lincRNA	1	17215033	17216144	0.716508	A3	ENST00000457075.1	ENST00000416869.1,ENST00000457075.1
ENSG00000159363.13;RI:chr1:17312958:17313127-17313300:17313451:-	ENSG00000159363.13	ATP13A2	-	protein_coding	1	17312453	17338423	0.09833	RI	ENST00000466561.1	ENST00000466561.1,ENST00000326735.8,ENST00000452699.1
ENSG00000159363.13;A5:chr1:17312853-17312958:17312853-17313300:-	ENSG00000159363.13	ATP13A2	-	protein_coding	1	17312453	17338423	0.576807	A5	ENST00000466561.1	ENST00000466561.1,ENST00000341676.5,ENST00000502418.1
ENSG00000159363.13;A5:chr1:17330906-17331187:17330906-17331202:-	ENSG00000159363.13	ATP13A2	-	protein_coding	1	17312453	17338423	0.696834	A5	ENST00000326735.8,ENST00000511957.1	ENST00000508222.1,ENST00000511957.1,ENST00000341676.5,ENST00000452699.1,ENST00000326735.8
ENSG00000159363.13;SE:chr1:17312853-17312958:17313127-17313300:-	ENSG00000159363.13	ATP13A2	-	protein_coding	1	17312453	17338423	0.937679	SE	ENST00000326735.8,ENST00000452699.1	ENST00000452699.1,ENST00000326735.8,ENST00000341676.5,ENST00000502418.1
ENSG00000074964.12;AF:chr1:17941583:17942697-17945834:17944811:17945017-17945834:+	ENSG00000074964.12	ARHGEF10L	+	protein_coding	1	17866330	18024369	0.678932	AF	ENST00000469726.1	ENST00000375408.3,ENST00000469726.1
ENSG00000127481.10;AF:chr1:19403396-19404279:19404321:19403396-19404470:19407800:-	ENSG00000127481.10	UBR4	-	protein_coding	1	19401000	19536770	0.282541	AF	ENST00000486515.1	ENST00000459947.1,ENST00000486515.1
ENSG00000127463.9;A3:chr1:19565351-19565725:19565348-19565725:-	ENSG00000127463.9	EMC1	-	protein_coding	1	19542158	19578046	0.680359	A3	ENST00000477853.1,ENST00000375208.3	ENST00000375208.3,ENST00000375199.3,ENST00000477853.1
ENSG00000127463.9;SE:chr1:19570201-19570444:19570509-19571400:-	ENSG00000127463.9	EMC1	-	protein_coding	1	19542158	19578046	0.820084	SE	ENST00000477853.1,ENST00000375199.3	ENST00000375208.3,ENST00000375199.3,ENST00000477853.1
ENSG00000040487.8;A3:chr1:19651256-19651989:19651256-19652020:+	ENSG00000040487.8	PQLC2	+	protein_coding	1	19638820	19655794	0.947222	A3	ENST00000375155.3,ENST00000375153.3,ENST00000400548.2,ENST00000432465.1	ENST00000375155.3,ENST00000375153.3,ENST00000432465.1,ENST00000497827.1,ENST00000469076.1,ENST00000400548.2
ENSG00000077549.13;AF:chr1:19746244-19810378:19810579:19746244-19811930:19811982:-	ENSG00000077549.13	CAPZB	-	protein_coding	1	19665267	19812066	0.311752	AF	ENST00000413711.1	ENST00000482808.1,ENST00000413711.1
ENSG00000077549.13;AF:chr1:19746244-19810684:19811158:19746244-19811930:19811982:-	ENSG00000077549.13	CAPZB	-	protein_coding	1	19665267	19812066	0.383317	AF	ENST00000433834.1	ENST00000482808.1,ENST00000433834.1
ENSG00000077549.13;AF:chr1:19746244-19810378:19810579:19746244-19810684:19811158:-	ENSG00000077549.13	CAPZB	-	protein_coding	1	19665267	19812066	0.436281	AF	ENST00000413711.1	ENST00000413711.1,ENST00000433834.1
ENSG00000173436.9;AL:chr1:19923603-19924328:19924689:19923603-19927281:19927798:+	ENSG00000173436.9	MINOS1	+	protein_coding	1	19923477	19956314	0.412361	AL	ENST00000498067.1	ENST00000479642.1,ENST00000498067.1
ENSG00000173436.9;SE:chr1:19923603-19943752:19943830-19948594:+	ENSG00000173436.9	MINOS1	+	protein_coding	1	19923477	19956314	0.618892	SE	ENST00000467029.1	ENST00000498642.1,ENST00000322753.6,ENST00000467029.1
ENSG00000162542.9;SE:chr1:20113610-20124630:20124708-20126348:-	ENSG00000162542.9	TMCO4	-	protein_coding	1	20008706	20126438	0.922052	SE	ENST00000294543.6,ENST00000375122.2	ENST00000294543.6,ENST00000375122.2,ENST00000496528.1
ENSG00000162542.9;SE:chr1:20067434-20072025:20072144-20072949:-	ENSG00000162542.9	TMCO4	-	protein_coding	1	20008706	20126438	0.91672	SE	ENST00000294543.6,ENST00000375127.1	ENST00000375127.1,ENST00000294543.6,ENST00000375122.2,ENST00000489135.1
ENSG00000158825.5;SE:chr1:20931532-20940335:20940392-20944945:+	ENSG00000158825.5	CDA	+	protein_coding	1	20915441	20945401	0.699467	SE	ENST00000375071.3	ENST00000461985.1,ENST00000375071.3
ENSG00000158828.5;RI:chr1:20974998:20975125-20975488:20975724:+	ENSG00000158828.5	PINK1	+	protein_coding	1	20959948	20978004	0.0586763	RI	ENST00000492302.1	ENST00000400490.2,ENST00000321556.4,ENST00000492302.1
ENSG00000244038.5;SE:chr1:20982680-20987374:20987484-20987690:-	ENSG00000244038.5	DDOST	-	protein_coding	1	20978270	20988000	0.873958	SE	ENST00000602624.2,ENST00000375048.3	ENST00000375048.3,ENST00000415136.2,ENST00000602624.2
ENSG00000127483.13;AF:chr1:21107033-21112679:21112776:21107033-21113688:21113816:-	ENSG00000127483.13	HP1BP3	-	protein_coding	1	21069154	21113816	0.540663	AF	ENST00000417710.1	ENST00000417710.1,ENST00000437575.1
ENSG00000127483.13;AF:chr1:21107033-21113007:21113133:21107033-21113688:21113765:-	ENSG00000127483.13	HP1BP3	-	protein_coding	1	21069154	21113816	0.148436	AF	ENST00000375000.1	ENST00000375000.1,ENST00000438032.1
ENSG00000127483.13;AF:chr1:21106404-21106838:21107034:21106404-21113688:21113805:-	ENSG00000127483.13	HP1BP3	-	protein_coding	1	21069154	21113816	0.858036	AF	ENST00000487117.1	ENST00000487117.1,ENST00000424732.1
ENSG00000127483.13;AF:chr1:21106404-21112679:21113159:21106404-21113688:21113805:-	ENSG00000127483.13	HP1BP3	-	protein_coding	1	21069154	21113816	0.128377	AF	ENST00000443615.1	ENST00000443615.1,ENST00000424732.1
ENSG00000127483.13;SE:chr1:21106404-21106838:21107033-21113688:-	ENSG00000127483.13	HP1BP3	-	protein_coding	1	21069154	21113816	0.704405	SE	ENST00000438032.1	ENST00000424732.1,ENST00000438032.1
ENSG00000127483.13;AF:chr1:21107033-21113142:21113181:21107033-21113688:21113765:-	ENSG00000127483.13	HP1BP3	-	protein_coding	1	21069154	21113816	0.897211	AF	ENST00000312239.5	ENST00000312239.5,ENST00000438032.1
ENSG00000127483.13;AF:chr1:21107033-21113007:21113133:21107033-21113688:21113816:-	ENSG00000127483.13	HP1BP3	-	protein_coding	1	21069154	21113816	0.641872	AF	ENST00000375000.1	ENST00000375000.1,ENST00000437575.1
ENSG00000127483.13;SE:chr1:21106404-21106838:21107033-21112679:-	ENSG00000127483.13	HP1BP3	-	protein_coding	1	21069154	21113816	0.646633	SE	ENST00000417710.1	ENST00000443615.1,ENST00000417710.1
ENSG00000127483.13;SE:chr1:21106404-21106843:21107033-21113688:-	ENSG00000127483.13	HP1BP3	-	protein_coding	1	21069154	21113816	0.179166	SE	ENST00000437575.1	ENST00000424732.1,ENST00000437575.1
ENSG00000127483.13;AF:chr1:21107033-21112679:21112776:21107033-21113688:21113765:-	ENSG00000127483.13	HP1BP3	-	protein_coding	1	21069154	21113816	0.110802	AF	ENST00000417710.1	ENST00000417710.1,ENST00000438032.1
ENSG00000075151.15;SE:chr1:21268823-21276496:21276604-21295967:-	ENSG00000075151.15	EIF4G3	-	protein_coding	1	21132963	21503377	0.916258	SE	ENST00000264211.8,ENST00000400422.1,ENST00000356916.3,ENST00000374927.4	ENST00000536266.1,ENST00000264211.8,ENST00000374927.4,ENST00000356916.3,ENST00000400422.1
ENSG00000117298.10;AF:chr1:21616649-21616857:21616956:21616649-21625310:21625492:-	ENSG00000117298.10	ECE1	-	protein_coding	1	21543740	21671997	0.88196	AF	ENST00000526194.1	ENST00000526194.1,ENST00000481130.2
ENSG00000142794.14;AL:chr1:21771712-21772530:21772975:21771712-21779866:21780799:+	ENSG00000142794.14	NBPF3	+	protein_coding	1	21766621	21811498	0.0593129	AL	ENST00000485941.1	ENST00000485941.1,ENST00000478653.2
ENSG00000076864.15;RI:chr1:21929297:21929406-21930328:21930405:-	ENSG00000076864.15	RAP1GAP	-	protein_coding	1	21922708	21995801	0.694308	RI	ENST00000495204.1	ENST00000495204.1,ENST00000542643.2
ENSG00000076864.15;A3:chr1:21924588-21924893:21924533-21924893:-	ENSG00000076864.15	RAP1GAP	-	protein_coding	1	21922708	21995801	0.726167	A3	ENST00000471600.2,ENST00000495204.1	ENST00000495204.1,ENST00000471600.2,ENST00000542643.2
ENSG00000076864.15;AF:chr1:21976289-21977885:21978396:21976289-21995747:21995793:-	ENSG00000076864.15	RAP1GAP	-	protein_coding	1	21922708	21995801	0.0594595	AF	ENST00000374757.3	ENST00000495204.1,ENST00000374757.3
ENSG00000090686.11;SE:chr1:22016592-22021559:22021714-22027991:-	ENSG00000090686.11	USP48	-	protein_coding	1	22004791	22110099	0.515421	SE	ENST00000308271.9,ENST00000529637.1,ENST00000464577.1	ENST00000308271.9,ENST00000464577.1,ENST00000529637.1,ENST00000374732.3,ENST00000400301.1
ENSG00000090686.11;A3:chr1:22033400-22041882:22033361-22041882:-	ENSG00000090686.11	USP48	-	protein_coding	1	22004791	22110099	0.34461	A3	ENST00000529637.1	ENST00000308271.9,ENST00000400301.1,ENST00000374732.3,ENST00000529637.1
ENSG00000090686.11;SE:chr1:22028095-22030005:22030111-22030755:-	ENSG00000090686.11	USP48	-	protein_coding	1	22004791	22110099	0.941411	SE	ENST00000400301.1,ENST00000308271.9,ENST00000374732.3,ENST00000529637.1	ENST00000308271.9,ENST00000464577.1,ENST00000529637.1,ENST00000374732.3,ENST00000400301.1
ENSG00000090686.11;A3:chr1:22056325-22062939:22056322-22062939:-	ENSG00000090686.11	USP48	-	protein_coding	1	22004791	22110099	0.635345	A3	ENST00000400301.1,ENST00000308271.9,ENST00000421625.2	ENST00000308271.9,ENST00000529637.1,ENST00000421625.2,ENST00000400301.1
ENSG00000090686.11;A3:chr1:22047659-22048143:22047656-22048143:-	ENSG00000090686.11	USP48	-	protein_coding	1	22004791	22110099	0.713722	A3	ENST00000400301.1,ENST00000308271.9,ENST00000529637.1,ENST00000487880.2	ENST00000308271.9,ENST00000487880.2,ENST00000529637.1,ENST00000374732.3,ENST00000400301.1
ENSG00000070831.11;SE:chr1:22379235-22400587:22400712-22404922:+	ENSG00000070831.11	CDC42	+	protein_coding	1	22379120	22419437	0.595977	SE	ENST00000344548.3	ENST00000344548.3,ENST00000315554.8,ENST00000400259.1,ENST00000498236.1,ENST00000421089.2
ENSG00000070831.11;AL:chr1:22413359-22416436:22417297:22413359-22417921:22418282:+	ENSG00000070831.11	CDC42	+	protein_coding	1	22379120	22419437	0.902216	AL	ENST00000315554.8	ENST00000315554.8,ENST00000421089.2
ENSG00000162552.10;AF:chr1:22456344-22469339:22469459:22456344-22470225:22470385:-	ENSG00000162552.10	WNT4	-	protein_coding	1	22443798	22470462	0.853097	AF	ENST00000290167.6	ENST00000290167.6,ENST00000542383.1
ENSG00000159189.7;A5:chr1:22970379-22970504:22970230-22970504:+	ENSG00000159189.7	C1QC	+	protein_coding	1	22970123	22974603	0.112179	A5	ENST00000374637.1	ENST00000374639.3,ENST00000374637.1
ENSG00000159189.7;A5:chr1:22970230-22970504:22970207-22970504:+	ENSG00000159189.7	C1QC	+	protein_coding	1	22970123	22974603	0.241393	A5	ENST00000374639.3	ENST00000374640.4,ENST00000374639.3
ENSG00000133216.12;AF:chr1:23037463:23037536-23107914:23101671:23101737-23107914:+	ENSG00000133216.12	EPHB2	+	protein_coding	1	23037332	23241818	0.932627	AF	ENST00000374632.3	ENST00000374632.3,ENST00000374627.1
ENSG00000004487.11;SE:chr1:23357127-23370920:23370979-23376880:+	ENSG00000004487.11	KDM1A	+	protein_coding	1	23345941	23410182	0.365788	SE	ENST00000400181.4,ENST00000542151.1	ENST00000542151.1,ENST00000400181.4,ENST00000356634.3
ENSG00000004487.11;SE:chr1:23385660-23385840:23385851-23395032:+	ENSG00000004487.11	KDM1A	+	protein_coding	1	23345941	23410182	0.351927	SE	ENST00000542151.1	ENST00000542151.1,ENST00000356634.3
ENSG00000169641.9;AL:chr1:23410523:23415546-23417683:23416920:23417391-23417683:-	ENSG00000169641.9	LUZP1	-	protein_coding	1	23410516	23504301	0.870085	AL	ENST00000302291.4	ENST00000314174.5,ENST00000302291.4
ENSG00000169641.9;SE:chr1:23420873-23435515:23435620-23495259:-	ENSG00000169641.9	LUZP1	-	protein_coding	1	23410516	23504301	0.870085	SE	ENST00000302291.4	ENST00000314174.5,ENST00000302291.4
ENSG00000169641.9;SE:chr1:23435620-23436078:23436143-23495259:-	ENSG00000169641.9	LUZP1	-	protein_coding	1	23410516	23504301	0.216891	SE	ENST00000471849.1	ENST00000471849.1,ENST00000302291.4
ENSG00000125944.14;SE:chr1:23665101-23667345:23667513-23670704:-	ENSG00000125944.14	HNRNPR	-	protein_coding	1	23630264	23670829	0.317312	SE	ENST00000374612.1	ENST00000426846.2,ENST00000606561.1,ENST00000374612.1,ENST00000478691.1
ENSG00000204219.5;AL:chr1:23707554:23707967-23710839:23709926:23710561-23710839:-	ENSG00000204219.5	TCEA3	-	protein_coding	1	23707554	23751233	0.941246	AL	ENST00000450454.2	ENST00000476978.1,ENST00000450454.2
ENSG00000088280.14;A5:chr1:23782687-23810498:23782687-23810529:-	ENSG00000088280.14	ASAP3	-	protein_coding	1	23755056	23811061	0.908834	A5	ENST00000336689.3,ENST00000437606.2,ENST00000608765.1	ENST00000437606.2,ENST00000478858.1,ENST00000336689.3,ENST00000492982.2,ENST00000608765.1
ENSG00000236810.1;AL:chr1:24086872:24087641-24098601:24098101:24098373-24098601:-	ENSG00000236810.1	RP5-886K2.3	-	antisense	1	24086872	24104777	0.934118	AL	ENST00000427796.1	ENST00000447961.1,ENST00000427796.1
ENSG00000117308.10;RI:chr1:24124607:24124720-24125105:24125220:-	ENSG00000117308.10	GALE	-	protein_coding	1	24122089	24127271	0.131956	RI	ENST00000481736.1,ENST00000467493.1	ENST00000445705.1,ENST00000467493.1,ENST00000374497.3,ENST00000425913.1,ENST00000429356.1,ENST00000459934.1,ENST00000418277.1,ENST00000481736.1
ENSG00000117308.10;SE:chr1:24125220-24125377:24125502-24125856:-	ENSG00000117308.10	GALE	-	protein_coding	1	24122089	24127271	0.83162	SE	ENST00000374497.3,ENST00000459934.1,ENST00000425913.1,ENST00000445705.1,ENST00000467493.1,ENST00000466250.1,ENST00000467070.1	ENST00000445705.1,ENST00000467493.1,ENST00000425913.1,ENST00000374497.3,ENST00000466250.1,ENST00000429356.1,ENST00000467070.1,ENST00000459934.1,ENST00000470949.1,ENST00000418277.1,ENST00000481736.1
ENSG00000117308.10;SE:chr1:24122755-24122999:24123076-24123187:-	ENSG00000117308.10	GALE	-	protein_coding	1	24122089	24127271	0.86923	SE	ENST00000481736.1,ENST00000374497.3	ENST00000481736.1,ENST00000374497.3,ENST00000429356.1,ENST00000456977.1
ENSG00000117308.10;AF:chr1:24125926-24126877:24126892:24125926-24127202:24127243:-	ENSG00000117308.10	GALE	-	protein_coding	1	24122089	24127271	0.813868	AF	ENST00000374497.3	ENST00000374497.3,ENST00000459934.1
ENSG00000117308.10;A3:chr1:24125502-24125856:24125220-24125856:-	ENSG00000117308.10	GALE	-	protein_coding	1	24122089	24127271	0.31477	A3	ENST00000470383.1	ENST00000470383.1,ENST00000470949.1,ENST00000429356.1,ENST00000418277.1,ENST00000481736.1
ENSG00000117308.10;A5:chr1:24122755-24122999:24122755-24123187:-	ENSG00000117308.10	GALE	-	protein_coding	1	24122089	24127271	0.547419	A5	ENST00000459934.1	ENST00000456977.1,ENST00000429356.1,ENST00000459934.1
ENSG00000117308.10;RI:chr1:24122999:24123076-24123187:24123272:-	ENSG00000117308.10	GALE	-	protein_coding	1	24122089	24127271	0.156331	RI	ENST00000459934.1	ENST00000481736.1,ENST00000374497.3,ENST00000459934.1,ENST00000418277.1
ENSG00000117308.10;AF:chr1:24125926-24126877:24126892:24125926-24127202:24127271:-	ENSG00000117308.10	GALE	-	protein_coding	1	24122089	24127271	0.822929	AF	ENST00000374497.3	ENST00000481736.1,ENST00000374497.3
ENSG00000117305.10;A3:chr1:24134813-24143165:24134705-24143165:-	ENSG00000117305.10	HMGCL	-	protein_coding	1	24128375	24165110	0.70908	A3	ENST00000436439.2	ENST00000436439.2,ENST00000509389.1
ENSG00000188529.10;AL:chr1:24291294:24294213-24298063:24295573:24297929-24298063:-	ENSG00000188529.10	SRSF10	-	protein_coding	1	24291294	24307417	0.810483	AL	ENST00000344989.6	ENST00000343255.5,ENST00000344989.6
ENSG00000188529.10;AL:chr1:24291294:24294213-24298063:24296869:24297929-24298063:-	ENSG00000188529.10	SRSF10	-	protein_coding	1	24291294	24307417	0.40596	AL	ENST00000344989.6	ENST00000485841.1,ENST00000344989.6
ENSG00000001460.13;SE:chr1:24710493-24718051:24718169-24727809:-	ENSG00000001460.13	STPG1	-	protein_coding	1	24683489	24743424	0.787973	SE	ENST00000374409.1,ENST00000337248.4,ENST00000497384.1	ENST00000440416.1,ENST00000497384.1,ENST00000374409.1,ENST00000003583.8,ENST00000337248.4
ENSG00000001460.13;A5:chr1:24706313-24710357:24706313-24710392:-	ENSG00000001460.13	STPG1	-	protein_coding	1	24683489	24743424	0.0667268	A5	ENST00000497384.1	ENST00000435187.1,ENST00000440416.1,ENST00000468303.1,ENST00000497384.1,ENST00000374409.1,ENST00000003583.8,ENST00000337248.4
ENSG00000001460.13;SE:chr1:24718169-24718414:24718557-24727809:-	ENSG00000001460.13	STPG1	-	protein_coding	1	24683489	24743424	0.0552594	SE	ENST00000468303.1	ENST00000498488.1,ENST00000483528.1,ENST00000468303.1,ENST00000497384.1,ENST00000374409.1,ENST00000337248.4
ENSG00000001460.13;AF:chr1:24727946-24737193:24737269:24727946-24740164:24743424:-	ENSG00000001460.13	STPG1	-	protein_coding	1	24683489	24743424	0.383036	AF	ENST00000475760.1	ENST00000468303.1,ENST00000475760.1
ENSG00000117616.13;SE:chr1:25570715-25570945:25570989-25571641:-	ENSG00000117616.13	C1orf63	-	protein_coding	1	25568728	25664704	0.486717	SE	ENST00000473314.2	ENST00000473314.2,ENST00000568254.1
ENSG00000117616.13;RI:chr1:25570041:25570124-25571641:25571792:-	ENSG00000117616.13	C1orf63	-	protein_coding	1	25568728	25664704	0.84866	RI	ENST00000498238.1	ENST00000498238.1,ENST00000243189.7,ENST00000565733.1
ENSG00000117616.13;A3:chr1:25570715-25571641:25570124-25571641:-	ENSG00000117616.13	C1orf63	-	protein_coding	1	25568728	25664704	0.267279	A3	ENST00000568254.1	ENST00000565733.1,ENST00000243189.7,ENST00000568254.1
ENSG00000117616.13;RI:chr1:25570041:25570715-25571641:25571792:-	ENSG00000117616.13	C1orf63	-	protein_coding	1	25568728	25664704	0.937931	RI	ENST00000498238.1	ENST00000498238.1,ENST00000568254.1
ENSG00000117616.13;RI:chr1:25568740:25568917-25569030:25569196:-	ENSG00000117616.13	C1orf63	-	protein_coding	1	25568728	25664704	0.845828	RI	ENST00000498238.1	ENST00000498238.1,ENST00000569495.1
ENSG00000117616.13;A3:chr1:25570989-25571641:25570715-25571641:-	ENSG00000117616.13	C1orf63	-	protein_coding	1	25568728	25664704	0.260373	A3	ENST00000491378.1	ENST00000491378.1,ENST00000568254.1
ENSG00000117616.13;A5:chr1:25570124-25570668:25570124-25571641:-	ENSG00000117616.13	C1orf63	-	protein_coding	1	25568728	25664704	0.370974	A5	ENST00000570063.1	ENST00000565733.1,ENST00000243189.7,ENST00000570063.1
ENSG00000117616.13;RI:chr1:25570041:25570124-25570668:25571792:-	ENSG00000117616.13	C1orf63	-	protein_coding	1	25568728	25664704	0.908069	RI	ENST00000498238.1	ENST00000498238.1,ENST00000570063.1
ENSG00000117616.13;AF:chr1:25573520-25573800:25573948:25573520-25663531:25664656:-	ENSG00000117616.13	C1orf63	-	protein_coding	1	25568728	25664704	0.513283	AF	ENST00000568254.1	ENST00000473314.2,ENST00000568254.1
ENSG00000117616.13;AF:chr1:25573520-25573800:25574010:25573520-25663531:25664656:-	ENSG00000117616.13	C1orf63	-	protein_coding	1	25568728	25664704	0.748659	AF	ENST00000243189.7	ENST00000473314.2,ENST00000243189.7
ENSG00000183726.6;SE:chr1:25667070-25669452:25669564-25678117:+	ENSG00000183726.6	TMEM50A	+	protein_coding	1	25664408	25688852	0.928583	SE	ENST00000374358.4,ENST00000480937.1,ENST00000468704.1	ENST00000480937.1,ENST00000374358.4,ENST00000468704.1,ENST00000498135.1
ENSG00000183726.6;AF:chr1:25664814:25664947-25666965:25664951:25665308-25666965:+	ENSG00000183726.6	TMEM50A	+	protein_coding	1	25664408	25688852	0.926518	AF	ENST00000480937.1	ENST00000480937.1,ENST00000468704.1
ENSG00000183726.6;SE:chr1:25678184-25679373:25679465-25683284:+	ENSG00000183726.6	TMEM50A	+	protein_coding	1	25664408	25688852	0.939907	SE	ENST00000374358.4,ENST00000498135.1,ENST00000491936.1,ENST00000468704.1	ENST00000491936.1,ENST00000480937.1,ENST00000374358.4,ENST00000468704.1,ENST00000498135.1
ENSG00000157978.7;RI:chr1:25890152:25890282-25891664:25891698:+	ENSG00000157978.7	LDLRAP1	+	protein_coding	1	25870071	25895377	0.158593	RI	ENST00000488127.1	ENST00000484476.1,ENST00000488127.1,ENST00000374338.4
ENSG00000117640.13;AF:chr1:26146446:26146520-26149510:26147319:26147494-26149510:+	ENSG00000117640.13	MTFR1L	+	protein_coding	1	26145131	26159432	0.505815	AF	ENST00000494293.1	ENST00000374300.3,ENST00000494293.1
ENSG00000117640.13;AF:chr1:26146446:26146520-26149510:26147253:26147412-26149510:+	ENSG00000117640.13	MTFR1L	+	protein_coding	1	26145131	26159432	0.891262	AF	ENST00000494293.1	ENST00000530599.1,ENST00000494293.1
ENSG00000117640.13;AF:chr1:26146446:26146520-26149510:26146723:26147150-26149510:+	ENSG00000117640.13	MTFR1L	+	protein_coding	1	26145131	26159432	0.914815	AF	ENST00000494293.1	ENST00000494293.1,ENST00000464008.2
ENSG00000117640.13;AF:chr1:26146446:26146520-26149510:26146684:26146905-26149510:+	ENSG00000117640.13	MTFR1L	+	protein_coding	1	26145131	26159432	0.593841	AF	ENST00000494293.1	ENST00000494293.1,ENST00000374301.3
ENSG00000117640.13;AF:chr1:26146397:26146520-26149510:26147319:26147494-26149510:+	ENSG00000117640.13	MTFR1L	+	protein_coding	1	26145131	26159432	0.849528	AF	ENST00000374303.2	ENST00000374300.3,ENST00000374303.2
ENSG00000117640.13;A3:chr1:26153317-26156036:26153317-26156109:+	ENSG00000117640.13	MTFR1L	+	protein_coding	1	26145131	26159432	0.234827	A3	ENST00000374307.5	ENST00000474295.1,ENST00000374307.5,ENST00000466284.1
ENSG00000117632.16;AF:chr1:26231229-26231540:26231619:26231229-26232880:26232908:-	ENSG00000117632.16	STMN1	-	protein_coding	1	26210672	26233482	0.746545	AF	ENST00000374291.1	ENST00000465604.1,ENST00000374291.1
ENSG00000175087.5;SE:chr1:26438406-26438951:26439141-26440783:+	ENSG00000175087.5	PDIK1L	+	protein_coding	1	26437664	26452034	0.921032	SE	ENST00000374271.4	ENST00000374271.4,ENST00000374269.1
ENSG00000142684.7;RI:chr1:26496909:26496971-26497066:26498551:+	ENSG00000142684.7	ZNF593	+	protein_coding	1	26496362	26498551	0.0872	RI	ENST00000270812.5	ENST00000374266.5,ENST00000270812.5
ENSG00000158062.16;RI:chr1:26610853:26610973-26611955:26612032:-	ENSG00000158062.16	UBXN11	-	protein_coding	1	26607819	26644854	0.802139	RI	ENST00000472155.1,ENST00000475591.1,ENST00000494942.1,ENST00000496466.1	ENST00000314675.7,ENST00000374217.2,ENST00000472155.1,ENST00000475591.1,ENST00000374223.1,ENST00000374222.1,ENST00000357089.4,ENST00000496466.1,ENST00000374221.3,ENST00000494942.1
ENSG00000176092.9;A3:chr1:26669784-26670236:26669782-26670236:-	ENSG00000176092.9	AIM1L	-	protein_coding	1	26648350	26680621	0.759333	A3	ENST00000308182.5,ENST00000527815.1	ENST00000527815.1,ENST00000374207.4,ENST00000308182.5
ENSG00000117682.12;AF:chr1:26758820:26758867-26759382:26758894:26759214-26759382:+	ENSG00000117682.12	DHDDS	+	protein_coding	1	26758773	26797785	0.275583	AF	ENST00000374186.3	ENST00000530781.1,ENST00000374186.3
ENSG00000117682.12;AF:chr1:26758773:26758867-26759382:26758881:26759009-26759382:+	ENSG00000117682.12	DHDDS	+	protein_coding	1	26758773	26797785	0.94887	AF	ENST00000434391.2	ENST00000434391.2,ENST00000436153.2
ENSG00000117682.12;SE:chr1:26772923-26774050:26774151-26784282:+	ENSG00000117682.12	DHDDS	+	protein_coding	1	26758773	26797785	0.793994	SE	ENST00000434391.2,ENST00000236342.7,ENST00000360009.2,ENST00000416052.1	ENST00000360009.2,ENST00000434391.2,ENST00000416052.1,ENST00000236342.7,ENST00000525682.2,ENST00000431933.1
ENSG00000117682.12;AF:chr1:26758836:26758867-26759382:26758894:26759214-26759382:+	ENSG00000117682.12	DHDDS	+	protein_coding	1	26758773	26797785	0.609048	AF	ENST00000487944.1	ENST00000530781.1,ENST00000487944.1
ENSG00000117682.12;AF:chr1:26758846:26758867-26759382:26758894:26759214-26759382:+	ENSG00000117682.12	DHDDS	+	protein_coding	1	26758773	26797785	0.949116	AF	ENST00000360009.2	ENST00000530781.1,ENST00000360009.2
ENSG00000117682.12;SE:chr1:26784396-26786528:26786635-26795383:+	ENSG00000117682.12	DHDDS	+	protein_coding	1	26758773	26797785	0.72857	SE	ENST00000360009.2	ENST00000360009.2,ENST00000431933.1
ENSG00000117682.12;AF:chr1:26758830:26758867-26759382:26758894:26759214-26759382:+	ENSG00000117682.12	DHDDS	+	protein_coding	1	26758773	26797785	0.577796	AF	ENST00000525682.2,ENST00000236342.7	ENST00000236342.7,ENST00000530781.1,ENST00000525682.2
ENSG00000117682.12;AF:chr1:26758833:26758867-26759382:26758894:26759214-26759382:+	ENSG00000117682.12	DHDDS	+	protein_coding	1	26758773	26797785	0.712507	AF	ENST00000374185.3	ENST00000530781.1,ENST00000374185.3
ENSG00000117682.12;A3:chr1:26786635-26795383:26786635-26795386:+	ENSG00000117682.12	DHDDS	+	protein_coding	1	26758773	26797785	0.602726	A3	ENST00000360009.2	ENST00000360009.2,ENST00000434391.2,ENST00000236342.7,ENST00000525682.2,ENST00000526219.1
ENSG00000117682.12;AF:chr1:26758833:26758867-26759382:26758881:26759009-26759382:+	ENSG00000117682.12	DHDDS	+	protein_coding	1	26758773	26797785	0.806805	AF	ENST00000374185.3	ENST00000374185.3,ENST00000436153.2
ENSG00000117682.12;AF:chr1:26758773:26758867-26759382:26758894:26759214-26759382:+	ENSG00000117682.12	DHDDS	+	protein_coding	1	26758773	26797785	0.915367	AF	ENST00000434391.2	ENST00000530781.1,ENST00000434391.2
ENSG00000117682.12;AF:chr1:26758836:26758867-26759382:26758881:26759009-26759382:+	ENSG00000117682.12	DHDDS	+	protein_coding	1	26758773	26797785	0.735979	AF	ENST00000487944.1	ENST00000436153.2,ENST00000487944.1
ENSG00000198830.6;RI:chr1:26799974:26800223-26800576:26800626:+	ENSG00000198830.6	HMGN2	+	protein_coding	1	26798941	26802463	0.918677	RI	ENST00000479815.1	ENST00000464888.1,ENST00000479815.1
ENSG00000198830.6;RI:chr1:26799974:26800018-26800194:26800626:+	ENSG00000198830.6	HMGN2	+	protein_coding	1	26798941	26802463	0.911415	RI	ENST00000479815.1	ENST00000460563.1,ENST00000479815.1
ENSG00000117676.9;AF:chr1:26869653:26869712-26873358:26872336:26872526-26873358:+	ENSG00000117676.9	RPS6KA1	+	protein_coding	1	26856252	26901521	0.722525	AF	ENST00000531113.1	ENST00000531113.1,ENST00000530607.1
ENSG00000117713.13;SE:chr1:27100389-27100820:27101711-27102068:+	ENSG00000117713.13	ARID1A	+	protein_coding	1	27022524	27108595	0.900021	SE	ENST00000324856.7,ENST00000374152.2,ENST00000430799.2	ENST00000430799.2,ENST00000324856.7,ENST00000466382.1,ENST00000540690.1,ENST00000374152.2
ENSG00000060642.6;AF:chr1:27114455:27114480-27117250:27114686:27115310-27117250:+	ENSG00000060642.6	PIGV	+	protein_coding	1	27113963	27124889	0.0880118	AF	ENST00000472757.1	ENST00000374145.1,ENST00000472757.1
ENSG00000060642.6;A5:chr1:27115310-27117250:27114885-27117250:+	ENSG00000060642.6	PIGV	+	protein_coding	1	27113963	27124889	0.943362	A5	ENST00000374145.1	ENST00000374145.1,ENST00000449950.2,ENST00000431541.1
ENSG00000060642.6;A5:chr1:27115310-27117250:27114759-27117250:+	ENSG00000060642.6	PIGV	+	protein_coding	1	27113963	27124889	0.2715	A5	ENST00000374145.1	ENST00000374145.1,ENST00000078527.4
ENSG00000142784.11;A3:chr1:27622892-27623539:27622892-27623542:+	ENSG00000142784.11	WDTC1	+	protein_coding	1	27561007	27635110	0.677423	A3	ENST00000319394.3,ENST00000447062.2,ENST00000491239.2	ENST00000447062.2,ENST00000319394.3,ENST00000491239.2,ENST00000361771.3
ENSG00000142784.11;RI:chr1:27630112:27630286-27631492:27631684:+	ENSG00000142784.11	WDTC1	+	protein_coding	1	27561007	27635110	0.178545	RI	ENST00000491239.2	ENST00000319394.3,ENST00000491239.2,ENST00000361771.3
ENSG00000142784.11;A3:chr1:27630286-27631492:27630286-27631550:+	ENSG00000142784.11	WDTC1	+	protein_coding	1	27561007	27635110	0.737748	A3	ENST00000319394.3,ENST00000361771.3	ENST00000447062.2,ENST00000319394.3,ENST00000361771.3
ENSG00000142784.11;RI:chr1:27630112:27630286-27631550:27631684:+	ENSG00000142784.11	WDTC1	+	protein_coding	1	27561007	27635110	0.389256	RI	ENST00000491239.2	ENST00000447062.2,ENST00000491239.2
ENSG00000186501.10;RI:chr1:27660642:27660772-27661870:27662890:+	ENSG00000186501.10	TMEM222	+	protein_coding	1	27648651	27662891	0.500191	RI	ENST00000470223.1	ENST00000470223.1,ENST00000471456.1
ENSG00000142765.13;A5:chr1:27668858-27671788:27668641-27671788:+	ENSG00000142765.13	SYTL1	+	protein_coding	1	27668513	27680421	0.274909	A5	ENST00000483926.1	ENST00000483926.1,ENST00000318074.5
ENSG00000142765.13;A3:chr1:27674503-27675571:27674503-27675607:+	ENSG00000142765.13	SYTL1	+	protein_coding	1	27668513	27680421	0.597039	A3	ENST00000483926.1,ENST00000543823.1,ENST00000490170.1	ENST00000318074.5,ENST00000483926.1,ENST00000543823.1,ENST00000490170.1
ENSG00000142765.13;RI:chr1:27675889:27675989-27676143:27676256:+	ENSG00000142765.13	SYTL1	+	protein_coding	1	27668513	27680421	0.195011	RI	ENST00000483926.1	ENST00000483926.1,ENST00000543823.1,ENST00000318074.5
ENSG00000142733.10;SE:chr1:27690885-27691152:27691175-27691264:-	ENSG00000142733.10	MAP3K6	-	protein_coding	1	27681675	27693383	0.251182	SE	ENST00000493901.1,ENST00000357582.2	ENST00000493901.1,ENST00000357582.2,ENST00000374040.3
ENSG00000142733.10;SE:chr1:27681960-27682160:27682236-27682517:-	ENSG00000142733.10	MAP3K6	-	protein_coding	1	27681675	27693383	0.878228	SE	ENST00000374040.3,ENST00000493901.1,ENST00000470890.1,ENST00000357582.2	ENST00000493901.1,ENST00000357582.2,ENST00000374040.3,ENST00000486046.1,ENST00000470890.1
ENSG00000126709.10;A5:chr1:27995046-27995744:27995046-27995756:-	ENSG00000126709.10	IFI6	-	protein_coding	1	27992572	27998729	0.209087	A5	ENST00000362020.4	ENST00000362020.4,ENST00000361157.6
ENSG00000130775.11;SE:chr1:28206565-28208482:28209554-28211806:+	ENSG00000130775.11	THEMIS2	+	protein_coding	1	28199055	28213196	0.815438	SE	ENST00000373921.3	ENST00000373925.1,ENST00000373921.3
ENSG00000130770.13;A3:chr1:28562963-28564272:28562963-28564348:+	ENSG00000130770.13	ATPIF1	+	protein_coding	1	28562620	28573417	0.0770495	A3	ENST00000497986.1	ENST00000335514.5,ENST00000497986.1
ENSG00000130772.9;A5:chr1:28655691-28657108:28655635-28657108:+	ENSG00000130772.9	MED18	+	protein_coding	1	28655513	28662476	0.876941	A5	ENST00000373842.4,ENST00000398997.2,ENST00000475655.1	ENST00000398997.2,ENST00000373842.4,ENST00000475655.1,ENST00000479574.1
ENSG00000180098.5;A3:chr1:28887244-28887380:28887244-28887625:+	ENSG00000180098.5	TRNAU1AP	+	protein_coding	1	28879597	28905051	0.0585252	A3	ENST00000464880.1	ENST00000464880.1,ENST00000480930.1,ENST00000495995.1
ENSG00000180098.5;SE:chr1:28887244-28887625:28887772-28887858:+	ENSG00000180098.5	TRNAU1AP	+	protein_coding	1	28879597	28905051	0.29139	SE	ENST00000495995.1,ENST00000480930.1	ENST00000495995.1,ENST00000373830.3,ENST00000480930.1,ENST00000484775.1,ENST00000495215.1
ENSG00000180098.5;RI:chr1:28887145:28887244-28887858:28887910:+	ENSG00000180098.5	TRNAU1AP	+	protein_coding	1	28879597	28905051	0.306656	RI	ENST00000491577.1,ENST00000464093.1	ENST00000491577.1,ENST00000373830.3,ENST00000484775.1,ENST00000464093.1,ENST00000495215.1
ENSG00000197989.9;RI:chr1:28906045:28906493-28907072:28907158:-	ENSG00000197989.9	SNHG12	-	antisense	1	28905050	28909495	0.293648	RI	ENST00000461448.1	ENST00000470977.1,ENST00000461448.1
ENSG00000120656.7;A5:chr1:28948677-28969167:28948677-28969504:-	ENSG00000120656.7	TAF12	-	protein_coding	1	28915835	28969597	0.162182	A5	ENST00000263974.4	ENST00000373824.4,ENST00000263974.4
ENSG00000188060.6;AF:chr1:28918712:28918911-28920206:28919027:28919256-28920206:+	ENSG00000188060.6	RAB42	+	protein_coding	1	28918712	28921955	0.932364	AF	ENST00000373826.3	ENST00000465518.1,ENST00000373826.3
ENSG00000162419.8;A3:chr1:29010252-29016586:29010252-29016616:+	ENSG00000162419.8	GMEB1	+	protein_coding	1	28995244	29045865	0.137109	A3	ENST00000294409.2,ENST00000480454.1	ENST00000373816.1,ENST00000361872.4,ENST00000294409.2,ENST00000480454.1
ENSG00000162419.8;A3:chr1:28995351-29010095:28995351-29010098:+	ENSG00000162419.8	GMEB1	+	protein_coding	1	28995244	29045865	0.876991	A3	ENST00000373816.1,ENST00000294409.2	ENST00000373816.1,ENST00000361872.4,ENST00000294409.2
ENSG00000198492.10;A5:chr1:29064194-29064771:29063659-29064771:+	ENSG00000198492.10	YTHDF2	+	protein_coding	1	29063133	29096287	0.0599156	A5	ENST00000478283.1	ENST00000541996.1,ENST00000478283.1
ENSG00000159023.14;AF:chr1:29213684:29213722-29313943:29241091:29241280-29313943:+	ENSG00000159023.14	EPB41	+	protein_coding	1	29213603	29446553	0.101021	AF	ENST00000347529.3	ENST00000347529.3,ENST00000373797.1
ENSG00000159023.14;SE:chr1:29379824-29386934:29386996-29391494:+	ENSG00000159023.14	EPB41	+	protein_coding	1	29213603	29446553	0.685572	SE	ENST00000356093.2,ENST00000373800.3	ENST00000398863.2,ENST00000356093.2,ENST00000347529.3,ENST00000373800.3
ENSG00000159023.14;AF:chr1:29220253:29220349-29313943:29241091:29241280-29313943:+	ENSG00000159023.14	EPB41	+	protein_coding	1	29213603	29446553	0.733351	AF	ENST00000373798.1	ENST00000373797.1,ENST00000373798.1
ENSG00000116350.11;A3:chr1:29486603-29486887:29486570-29486887:-	ENSG00000116350.11	SRSF4	-	protein_coding	1	29474255	29508499	0.837984	A3	ENST00000605204.1	ENST00000605204.1,ENST00000489898.1
ENSG00000116353.11;A3:chr1:29543324-29557243:29543197-29557243:-	ENSG00000116353.11	MECR	-	protein_coding	1	29519385	29557454	0.552056	A3	ENST00000373791.3	ENST00000373791.3,ENST00000263702.6,ENST00000490529.1
ENSG00000186056.5;A5:chr1:31194021-31194135:31192079-31194135:+	ENSG00000186056.5	MATN1-AS1	+	antisense	1	31191351	31199674	0.908987	A5	ENST00000414532.2	ENST00000414532.2,ENST00000414763.1
ENSG00000186056.5;A5:chr1:31194021-31194135:31192412-31194135:+	ENSG00000186056.5	MATN1-AS1	+	antisense	1	31191351	31199674	0.864808	A5	ENST00000414532.2	ENST00000414532.2,ENST00000454613.1
ENSG00000121766.10;A5:chr1:31770060-31782891:31769922-31782891:+	ENSG00000121766.10	ZCCHC17	+	protein_coding	1	31769842	31837783	0.0879304	A5	ENST00000373714.1	ENST00000373714.1,ENST00000546109.1,ENST00000344147.5,ENST00000479629.1
ENSG00000142910.11;AF:chr1:32042169:32042196-32044805:32042635:32043059-32044805:+	ENSG00000142910.11	TINAGL1	+	protein_coding	1	32042116	32053288	0.087116	AF	ENST00000478398.1	ENST00000478398.1,ENST00000481165.1
ENSG00000142910.11;RI:chr1:32051041:32051477-32052311:32052356:+	ENSG00000142910.11	TINAGL1	+	protein_coding	1	32042116	32053288	0.929752	RI	ENST00000481165.1	ENST00000463112.1,ENST00000481165.1
ENSG00000142910.11;AF:chr1:32042143:32042196-32044805:32042635:32043059-32044805:+	ENSG00000142910.11	TINAGL1	+	protein_coding	1	32042116	32053288	0.0709975	AF	ENST00000461030.1	ENST00000481165.1,ENST00000461030.1
ENSG00000162517.8;AL:chr1:32098760:32098915-32100823:32099887:32100544-32100823:-	ENSG00000162517.8	PEF1	-	protein_coding	1	32095463	32110497	0.349291	AL	ENST00000492061.1	ENST00000440872.2,ENST00000492061.1
ENSG00000162517.8;AF:chr1:32101123-32109724:32110202:32101123-32110442:32110474:-	ENSG00000162517.8	PEF1	-	protein_coding	1	32095463	32110497	0.349291	AF	ENST00000492061.1	ENST00000440872.2,ENST00000492061.1
ENSG00000084636.13;A5:chr1:32121103-32121699:32121103-32122001:-	ENSG00000084636.13	COL16A1	-	protein_coding	1	32117848	32169920	0.158196	A5	ENST00000488128.2,ENST00000488897.1	ENST00000373672.3,ENST00000271069.6,ENST00000488128.2,ENST00000488897.1
ENSG00000184007.13;AF:chr1:32385259-32403588:32403988:32385259-32408130:32408177:-	ENSG00000184007.13	PTP4A2	-	protein_coding	1	32372022	32410457	0.624197	AF	ENST00000344035.6,ENST00000356536.3	ENST00000356536.3,ENST00000468531.1,ENST00000344035.6
ENSG00000121774.13;A5:chr1:32503720-32504153:32503637-32504153:+	ENSG00000121774.13	KHDRBS1	+	protein_coding	1	32479430	32526451	0.0609113	A5	ENST00000307714.8	ENST00000484270.2,ENST00000492989.1,ENST00000327300.7,ENST00000307714.8
ENSG00000224066.1;AL:chr1:32670370:32670940-32671716:32671099:32671359-32671716:-	ENSG00000224066.1	RP4-622L5.7	-	antisense	1	32670370	32672415	0.6	AL	ENST00000373604.4	ENST00000421616.1,ENST00000373604.4
ENSG00000160051.7;A5:chr1:32671564-32671755:32671324-32671755:+	ENSG00000160051.7	IQCC	+	protein_coding	1	32671236	32674288	0.085303	A5	ENST00000537469.1	ENST00000291358.6,ENST00000537469.1
ENSG00000160055.15;SE:chr1:32682952-32683038:32683178-32686732:-	ENSG00000160055.15	TMEM234	-	protein_coding	1	32680073	32687972	0.123389	SE	ENST00000491434.1,ENST00000487174.1	ENST00000373593.1,ENST00000344461.3,ENST00000491434.1,ENST00000461402.1,ENST00000545122.1,ENST00000466796.1,ENST00000309777.6,ENST00000489170.1,ENST00000483001.1,ENST00000487174.1
ENSG00000160055.15;RI:chr1:32680737:32680817-32681274:32681396:-	ENSG00000160055.15	TMEM234	-	protein_coding	1	32680073	32687972	0.661	RI	ENST00000461402.1	ENST00000461402.1,ENST00000489170.1,ENST00000491434.1
ENSG00000160055.15;A3:chr1:32681149-32681274:32680817-32681274:-	ENSG00000160055.15	TMEM234	-	protein_coding	1	32680073	32687972	0.811334	A3	ENST00000466796.1	ENST00000491434.1,ENST00000489170.1,ENST00000466796.1
ENSG00000220785.3;A3:chr1:32700811-32704896:32700714-32704896:-	ENSG00000220785.3	MTMR9LP	-	pseudogene	1	32697259	32707221	0.578396	A3	ENST00000423995.1	ENST00000441044.1,ENST00000423995.1
ENSG00000220785.3;SE:chr1:32697785-32700305:32700415-32700553:-	ENSG00000220785.3	MTMR9LP	-	pseudogene	1	32697259	32707221	0.646489	SE	ENST00000423995.1	ENST00000403496.2,ENST00000423995.1
ENSG00000182866.12;RI:chr1:32745272:32745348-32745442:32745595:+	ENSG00000182866.12	LCK	+	protein_coding	1	32716840	32751766	0.0941179	RI	ENST00000469765.1	ENST00000469765.1,ENST00000336890.5,ENST00000373564.3
ENSG00000160062.10;A3:chr1:33060824-33065688:33060824-33065869:+	ENSG00000160062.10	ZBTB8A	+	protein_coding	1	33005028	33071540	0.728268	A3	ENST00000373510.4	ENST00000373510.4,ENST00000316459.4
ENSG00000162521.14;AF:chr1:33116749:33116923-33117515:33116957:33117033-33117515:+	ENSG00000162521.14	RBBP4	+	protein_coding	1	33116743	33151812	0.738058	AF	ENST00000373493.5	ENST00000458695.2,ENST00000373493.5
ENSG00000162520.10;SE:chr1:33147461-33149611:33149690-33149859:-	ENSG00000162520.10	SYNC	-	protein_coding	1	33145507	33169197	0.07852	SE	ENST00000409190.3	ENST00000409190.3,ENST00000373484.3
ENSG00000162522.6;AF:chr1:33207486:33207790-33233388:33231268:33231428-33233388:+	ENSG00000162522.6	KIAA1522	+	protein_coding	1	33207486	33240571	0.927082	AF	ENST00000401073.2	ENST00000401073.2,ENST00000373480.1
ENSG00000162522.6;AF:chr1:33207486:33207790-33233388:33219622:33219781-33233388:+	ENSG00000162522.6	KIAA1522	+	protein_coding	1	33207486	33240571	0.876834	AF	ENST00000401073.2	ENST00000401073.2,ENST00000373481.3
ENSG00000134684.6;SE:chr1:33256855-33263193:33263239-33263364:-	ENSG00000134684.6	YARS	-	protein_coding	1	33240840	33283754	0.101684	SE	ENST00000481895.1,ENST00000466052.1	ENST00000466052.1,ENST00000373477.4,ENST00000481895.1,ENST00000470377.1
ENSG00000116497.13;A3:chr1:33292531-33293594:33292531-33293597:+	ENSG00000116497.13	S100PBP	+	protein_coding	1	33282368	33324476	0.910982	A3	ENST00000373476.1,ENST00000373475.5,ENST00000356689.3	ENST00000373476.1,ENST00000531123.1,ENST00000373475.5,ENST00000356689.3,ENST00000398243.3
ENSG00000116497.13;AL:chr1:33299662-33300466:33300665:33299662-33308384:33308788:+	ENSG00000116497.13	S100PBP	+	protein_coding	1	33282368	33324476	0.0727617	AL	ENST00000398243.3	ENST00000398243.3,ENST00000531123.1
ENSG00000116497.13;AF:chr1:33283256:33283290-33291699:33290498:33291030-33291699:+	ENSG00000116497.13	S100PBP	+	protein_coding	1	33282368	33324476	0.364877	AF	ENST00000531256.1	ENST00000530552.1,ENST00000531256.1
ENSG00000116497.13;AL:chr1:33299662-33300466:33302779:33299662-33308384:33308788:+	ENSG00000116497.13	S100PBP	+	protein_coding	1	33282368	33324476	0.720957	AL	ENST00000356689.3	ENST00000356689.3,ENST00000531123.1
ENSG00000116514.12;A3:chr1:33413967-33415170:33413964-33415170:-	ENSG00000116514.12	RNF19B	-	protein_coding	1	33402046	33430286	0.48981	A3	ENST00000373456.7	ENST00000373456.7,ENST00000235150.4,ENST00000356990.5
ENSG00000116514.12;A3:chr1:33402910-33403998:33402860-33403998:-	ENSG00000116514.12	RNF19B	-	protein_coding	1	33402046	33430286	0.329935	A3	ENST00000356990.5	ENST00000373456.7,ENST00000235150.4,ENST00000356990.5
ENSG00000004455.12;SE:chr1:33476434-33477049:33477311-33477675:-	ENSG00000004455.12	AK2	-	protein_coding	1	33473585	33546597	0.238301	SE	ENST00000491241.1	ENST00000491241.1,ENST00000467905.1,ENST00000482191.1
ENSG00000004455.12;AL:chr1:33479966:33480195-33486968:33485284:33485762-33486968:-	ENSG00000004455.12	AK2	-	protein_coding	1	33473585	33546597	0.28735	AL	ENST00000469238.1	ENST00000469238.1,ENST00000487289.1
ENSG00000142920.12;A5:chr1:33548743-33549555:33547955-33549555:+	ENSG00000142920.12	ADC	+	protein_coding	1	33546705	33586131	0.189131	A5	ENST00000475935.1	ENST00000475935.1,ENST00000358680.3,ENST00000398167.1,ENST00000373440.1,ENST00000462920.1,ENST00000373443.3,ENST00000373441.1,ENST00000294517.6
ENSG00000142920.12;A3:chr1:33562470-33563608:33562470-33563668:+	ENSG00000142920.12	ADC	+	protein_coding	1	33546705	33586131	0.0514498	A3	ENST00000398167.1,ENST00000373441.1	ENST00000478204.1,ENST00000475935.1,ENST00000358680.3,ENST00000481886.1,ENST00000398167.1,ENST00000373440.1,ENST00000484656.1,ENST00000373443.3,ENST00000471119.1,ENST00000373441.1,ENST00000294517.6
ENSG00000121903.10;A5:chr1:33938292-33944780:33938288-33944780:+	ENSG00000121903.10	ZSCAN20	+	protein_coding	1	33938246	33962107	0.105662	A5	ENST00000373413.2,ENST00000480917.1	ENST00000480917.1,ENST00000361328.3,ENST00000373413.2
ENSG00000163866.8;AF:chr1:35321583-35322787:35324670:35321583-35325278:35325417:-	ENSG00000163866.8	SMIM12	-	protein_coding	1	35178338	35325417	0.103247	AF	ENST00000446026.1	ENST00000446026.1,ENST00000521580.2
ENSG00000163866.8;AF:chr1:35321583-35322787:35324670:35321583-35325056:35325318:-	ENSG00000163866.8	SMIM12	-	protein_coding	1	35178338	35325417	0.517918	AF	ENST00000446026.1	ENST00000423898.1,ENST00000446026.1
ENSG00000163866.8;AF:chr1:35321583-35322787:35324670:35321583-35325253:35325356:-	ENSG00000163866.8	SMIM12	-	protein_coding	1	35178338	35325417	0.228409	AF	ENST00000446026.1	ENST00000446026.1,ENST00000456842.1
ENSG00000163866.8;A5:chr1:35321583-35325056:35321583-35325253:-	ENSG00000163866.8	SMIM12	-	protein_coding	1	35178338	35325417	0.218759	A5	ENST00000423898.1	ENST00000423898.1,ENST00000456842.1
ENSG00000188910.7;AF:chr1:35246790:35247379-35250339:35247879:35248043-35250339:+	ENSG00000188910.7	GJB3	+	protein_coding	1	35246790	35251970	0.154792	AF	ENST00000373366.2	ENST00000373366.2,ENST00000373362.3
ENSG00000163867.12;A3:chr1:35455912-35457835:35454536-35457835:-	ENSG00000163867.12	ZMYM6	-	protein_coding	1	35449523	35497569	0.354402	A3	ENST00000493328.1	ENST00000493328.1,ENST00000357182.4
ENSG00000142687.13;AF:chr1:36020120-36022963:36023004:36020120-36023151:36023204:-	ENSG00000142687.13	KIAA0319L	-	protein_coding	1	35899091	36023551	0.84107	AF	ENST00000469892.1	ENST00000476329.1,ENST00000469892.1
ENSG00000092853.9;AL:chr1:36185819:36186581-36202515:36202006:36202207-36202515:-	ENSG00000092853.9	CLSPN	-	protein_coding	1	36185819	36235568	0.252582	AL	ENST00000251195.5	ENST00000373220.3,ENST00000318121.3,ENST00000251195.5,ENST00000520551.1
ENSG00000092847.6;AF:chr1:36335409:36335504-36354028:36348810:36349047-36354028:+	ENSG00000092847.6	AGO1	+	protein_coding	1	36335409	36395211	0.134616	AF	ENST00000373206.1	ENST00000373204.4,ENST00000373206.1
ENSG00000126070.14;SE:chr1:36411464-36432556:36432676-36437625:+	ENSG00000126070.14	AGO3	+	protein_coding	1	36396319	36538101	0.90414	SE	ENST00000324350.5,ENST00000373191.4,ENST00000397828.2	ENST00000246314.6,ENST00000324350.5,ENST00000397828.2,ENST00000373191.4
ENSG00000126070.14;SE:chr1:36437833-36438976:36439112-36469942:+	ENSG00000126070.14	AGO3	+	protein_coding	1	36396319	36538101	0.894958	SE	ENST00000373191.4	ENST00000246314.6,ENST00000373191.4
ENSG00000054116.7;A5:chr1:36605767-36614693:36605767-36614861:-	ENSG00000054116.7	TRAPPC3	-	protein_coding	1	36602173	36615098	0.731209	A5	ENST00000373162.1,ENST00000497251.1	ENST00000497251.1,ENST00000373163.1,ENST00000373162.1
ENSG00000116871.11;A3:chr1:36644916-36645113:36644916-36645116:+	ENSG00000116871.11	MAP7D1	+	protein_coding	1	36621180	36646450	0.153975	A3	ENST00000373151.2	ENST00000373150.4,ENST00000373148.4,ENST00000316156.4,ENST00000532131.1,ENST00000373151.2
ENSG00000214193.5;SE:chr1:36784913-36785043:36785137-36785276:+	ENSG00000214193.5	SH3D21	+	protein_coding	1	36771988	36790484	0.868107	SE	ENST00000373139.2,ENST00000453908.2,ENST00000426732.2,ENST00000312808.4,ENST00000505871.1	ENST00000508854.1,ENST00000312808.4,ENST00000373139.2,ENST00000453908.2,ENST00000505871.1,ENST00000426732.2
ENSG00000214193.5;RI:chr1:36786657:36786810-36787325:36787379:+	ENSG00000214193.5	SH3D21	+	protein_coding	1	36771988	36790484	0.27852	RI	ENST00000474766.1	ENST00000474766.1,ENST00000480549.1
ENSG00000214193.5;A3:chr1:36788265-36789371:36788265-36789541:+	ENSG00000214193.5	SH3D21	+	protein_coding	1	36771988	36790484	0.27852	A3	ENST00000474766.1	ENST00000474766.1,ENST00000480549.1
ENSG00000214193.5;A3:chr1:36787379-36787965:36787379-36787968:+	ENSG00000214193.5	SH3D21	+	protein_coding	1	36771988	36790484	0.27852	A3	ENST00000474766.1	ENST00000474766.1,ENST00000480549.1
ENSG00000196182.6;RI:chr1:36805225:36807574-36808965:36809049:-	ENSG00000196182.6	STK40	-	protein_coding	1	36805225	36851497	0.0734763	RI	ENST00000359297.2	ENST00000359297.2,ENST00000373132.3,ENST00000373129.3,ENST00000373130.3
ENSG00000196182.6;SE:chr1:36826941-36833449:36833685-36851324:-	ENSG00000196182.6	STK40	-	protein_coding	1	36805225	36851497	0.161602	SE	ENST00000373129.3	ENST00000373132.3,ENST00000373129.3,ENST00000373130.3
ENSG00000196182.6;A5:chr1:36826941-36833449:36826941-36833453:-	ENSG00000196182.6	STK40	-	protein_coding	1	36805225	36851497	0.848929	A5	ENST00000373129.3	ENST00000373129.3,ENST00000482458.1
ENSG00000163875.11;SE:chr1:37961519-37962148:37962205-37967405:-	ENSG00000163875.11	MEAF6	-	protein_coding	1	37958176	37980375	0.0920148	SE	ENST00000475828.1	ENST00000373074.1,ENST00000296214.5,ENST00000475828.1
ENSG00000116922.10;A5:chr1:38155555-38155888:38155555-38156006:-	ENSG00000116922.10	C1orf109	-	protein_coding	1	38147242	38157914	0.071857	A5	ENST00000461359.1,ENST00000491797.1	ENST00000491797.1,ENST00000461359.1,ENST00000494120.1,ENST00000358011.4
ENSG00000183317.12;MX:chr1:38187517-38187678:38187968-38188713:38187517-38188477:38188603-38188713:-	ENSG00000183317.12	EPHA10	-	protein_coding	1	38179552	38230805	0.398474	MX	ENST00000437645.1,ENST00000540011.1	ENST00000437645.1,ENST00000432874.3,ENST00000540011.1
ENSG00000185090.10;SE:chr1:38261518-38262416:38262492-38265239:+	ENSG00000185090.10	MANEAL	+	protein_coding	1	38259474	38266809	0.297504	SE	ENST00000373045.6,ENST00000525897.1	ENST00000525897.1,ENST00000373045.6,ENST00000532512.1,ENST00000329006.5
ENSG00000183520.7;SE:chr1:38484824-38484925:38485055-38488371:+	ENSG00000183520.7	UTP11L	+	protein_coding	1	38474930	38490496	0.871484	SE	ENST00000373014.4,ENST00000488453.1	ENST00000488453.1,ENST00000373014.4,ENST00000537711.1
ENSG00000158315.6;AF:chr1:39385009-39391626:39392509:39385009-39407354:39407456:-	ENSG00000158315.6	RHBDL2	-	protein_coding	1	39351479	39407471	0.0540713	AF	ENST00000289248.2,ENST00000538156.1	ENST00000538156.1,ENST00000289248.2,ENST00000372990.1
ENSG00000158315.6;AF:chr1:39385009-39391626:39392509:39385009-39407354:39407471:-	ENSG00000158315.6	RHBDL2	-	protein_coding	1	39351479	39407471	0.230961	AF	ENST00000289248.2,ENST00000538156.1	ENST00000538156.1,ENST00000289248.2,ENST00000540558.1
ENSG00000168653.6;A5:chr1:39492074-39494395:39492070-39494395:+	ENSG00000168653.6	NDUFS5	+	protein_coding	1	39491990	39500308	0.487006	A5	ENST00000372969.3	ENST00000372969.3,ENST00000372967.3
ENSG00000127603.19;A5:chr1:39735392-39747880:39735359-39747880:+	ENSG00000127603.19	MACF1	+	protein_coding	1	39546988	39952849	0.463385	A5	ENST00000496804.1	ENST00000496804.1,ENST00000530262.1
ENSG00000127603.19;AF:chr1:39549804:39550110-39696854:39571083:39571389-39696854:+	ENSG00000127603.19	MACF1	+	protein_coding	1	39546988	39952849	0.528781	AF	ENST00000372915.3	ENST00000524432.1,ENST00000372915.3
ENSG00000127603.19;SE:chr1:39901433-39902154:39902162-39903449:+	ENSG00000127603.19	MACF1	+	protein_coding	1	39546988	39952849	0.876617	SE	ENST00000545844.1,ENST00000372915.3,ENST00000361689.2,ENST00000372925.2,ENST00000289893.4	ENST00000564288.1,ENST00000372925.2,ENST00000567887.1,ENST00000361689.2,ENST00000289893.4,ENST00000372915.3,ENST00000545844.1
ENSG00000127603.19;AF:chr1:39670423:39670803-39696854:39680937:39681101-39696854:+	ENSG00000127603.19	MACF1	+	protein_coding	1	39546988	39952849	0.703416	AF	ENST00000536367.1	ENST00000469366.1,ENST00000536367.1
ENSG00000127603.19;AF:chr1:39549804:39550110-39696854:39670423:39670803-39696854:+	ENSG00000127603.19	MACF1	+	protein_coding	1	39546988	39952849	0.946807	AF	ENST00000372915.3	ENST00000372915.3,ENST00000536367.1
ENSG00000127603.19;AF:chr1:39549804:39550110-39696854:39669918:39670803-39696854:+	ENSG00000127603.19	MACF1	+	protein_coding	1	39546988	39952849	0.470909	AF	ENST00000372915.3	ENST00000564288.1,ENST00000372915.3
ENSG00000127603.19;AF:chr1:39571101:39571389-39696854:39670423:39670803-39696854:+	ENSG00000127603.19	MACF1	+	protein_coding	1	39546988	39952849	0.0811019	AF	ENST00000467673.1	ENST00000467673.1,ENST00000536367.1
ENSG00000127603.19;AF:chr1:39571083:39571389-39696854:39669918:39670803-39696854:+	ENSG00000127603.19	MACF1	+	protein_coding	1	39546988	39952849	0.441616	AF	ENST00000524432.1	ENST00000564288.1,ENST00000524432.1
ENSG00000127603.19;AF:chr1:39571083:39571389-39696854:39670423:39670803-39696854:+	ENSG00000127603.19	MACF1	+	protein_coding	1	39546988	39952849	0.943474	AF	ENST00000524432.1	ENST00000524432.1,ENST00000536367.1
ENSG00000090621.9;A5:chr1:40026794-40027357:40026794-40027400:-	ENSG00000090621.9	PABPC4	-	protein_coding	1	40026488	40042462	0.916747	A5	ENST00000482028.1,ENST00000492468.1,ENST00000372862.3,ENST00000372858.3,ENST00000372857.3,ENST00000372856.3	ENST00000372856.3,ENST00000372862.3,ENST00000372858.3,ENST00000482028.1,ENST00000372857.3,ENST00000437136.1,ENST00000492468.1
ENSG00000090621.9;A3:chr1:40028088-40029286:40028052-40029286:-	ENSG00000090621.9	PABPC4	-	protein_coding	1	40026488	40042462	0.814012	A3	ENST00000437136.1,ENST00000372862.3,ENST00000372858.3,ENST00000372857.3,ENST00000372856.3	ENST00000421687.2,ENST00000372856.3,ENST00000372862.3,ENST00000372858.3,ENST00000372857.3,ENST00000437136.1
ENSG00000090621.9;A5:chr1:40029594-40030095:40029594-40030143:-	ENSG00000090621.9	PABPC4	-	protein_coding	1	40026488	40042462	0.72584	A5	ENST00000437136.1,ENST00000372858.3,ENST00000421687.2,ENST00000477556.1	ENST00000421687.2,ENST00000372858.3,ENST00000372857.3,ENST00000477556.1,ENST00000461578.1,ENST00000437136.1,ENST00000525045.1
ENSG00000090621.9;SE:chr1:40029413-40029508:40029594-40030143:-	ENSG00000090621.9	PABPC4	-	protein_coding	1	40026488	40042462	0.539716	SE	ENST00000372857.3	ENST00000372857.3,ENST00000372862.3
ENSG00000090621.9;SE:chr1:40029413-40029508:40029594-40030095:-	ENSG00000090621.9	PABPC4	-	protein_coding	1	40026488	40042462	0.915893	SE	ENST00000437136.1,ENST00000372858.3,ENST00000421687.2	ENST00000421687.2,ENST00000372856.3,ENST00000372858.3,ENST00000527718.1,ENST00000437136.1
ENSG00000084072.12;AF:chr1:40204562:40204595-40205837:40204662:40204965-40205837:+	ENSG00000084072.12	PPIE	+	protein_coding	1	40157854	40229586	0.940144	AF	ENST00000482751.1	ENST00000482751.1,ENST00000480169.1
ENSG00000084072.12;AL:chr1:40218724-40218959:40219388:40218724-40229361:40229586:+	ENSG00000084072.12	PPIE	+	protein_coding	1	40157854	40229586	0.833631	AL	ENST00000495526.1,ENST00000482751.1,ENST00000475350.1	ENST00000475350.1,ENST00000495526.1,ENST00000356511.2,ENST00000482751.1
ENSG00000084072.12;SE:chr1:40218724-40228189:40228323-40229361:+	ENSG00000084072.12	PPIE	+	protein_coding	1	40157854	40229586	0.437321	SE	ENST00000372830.1	ENST00000356511.2,ENST00000372830.1
ENSG00000084072.12;AL:chr1:40218724-40218959:40219379:40218724-40229361:40229586:+	ENSG00000084072.12	PPIE	+	protein_coding	1	40157854	40229586	0.851241	AL	ENST00000324379.5	ENST00000356511.2,ENST00000324379.5
ENSG00000084072.12;SE:chr1:40209596-40211047:40214439-40214575:+	ENSG00000084072.12	PPIE	+	protein_coding	1	40157854	40229586	0.917625	SE	ENST00000495526.1	ENST00000495526.1,ENST00000470213.1
ENSG00000131236.12;SE:chr1:40506455-40507101:40507165-40525006:+	ENSG00000131236.12	CAP1	+	protein_coding	1	40505905	40538321	0.205537	SE	ENST00000420216.1	ENST00000372802.1,ENST00000420216.1,ENST00000421589.1
ENSG00000131236.12;A3:chr1:40525130-40525739:40525130-40525742:+	ENSG00000131236.12	CAP1	+	protein_coding	1	40505905	40538321	0.170568	A3	ENST00000372797.3,ENST00000449311.1,ENST00000421589.1,ENST00000414893.1,ENST00000414281.1,ENST00000420216.1,ENST00000372792.2,ENST00000372805.3,ENST00000427843.1,ENST00000417287.1,ENST00000424977.1,ENST00000446031.1	ENST00000424977.1,ENST00000435719.1,ENST00000340450.3,ENST00000414893.1,ENST00000372798.1,ENST00000420216.1,ENST00000417287.1,ENST00000449311.1,ENST00000372797.3,ENST00000446031.1,ENST00000372802.1,ENST00000372792.2,ENST00000414281.1,ENST00000372805.3,ENST00000421589.1,ENST00000427843.1
ENSG00000131236.12;SE:chr1:40506473-40507101:40507165-40525006:+	ENSG00000131236.12	CAP1	+	protein_coding	1	40505905	40538321	0.0617649	SE	ENST00000414281.1	ENST00000372798.1,ENST00000372792.2,ENST00000414281.1
ENSG00000131236.12;A3:chr1:40506455-40525006:40506455-40525009:+	ENSG00000131236.12	CAP1	+	protein_coding	1	40505905	40538321	0.189713	A3	ENST00000372802.1,ENST00000421589.1	ENST00000372802.1,ENST00000435719.1,ENST00000421589.1,ENST00000372797.3
ENSG00000131236.12;AF:chr1:40505995:40506139-40525006:40506421:40506473-40525006:+	ENSG00000131236.12	CAP1	+	protein_coding	1	40505905	40538321	0.0941364	AF	ENST00000449311.1	ENST00000372792.2,ENST00000449311.1
ENSG00000131236.12;A5:chr1:40506473-40525009:40506455-40525009:+	ENSG00000131236.12	CAP1	+	protein_coding	1	40505905	40538321	0.939812	A5	ENST00000414893.1,ENST00000340450.3,ENST00000372805.3	ENST00000435719.1,ENST00000340450.3,ENST00000414893.1,ENST00000372797.3,ENST00000372805.3
ENSG00000131236.12;A3:chr1:40506473-40525006:40506473-40525009:+	ENSG00000131236.12	CAP1	+	protein_coding	1	40505905	40538321	0.0547746	A3	ENST00000372792.2,ENST00000372798.1	ENST00000340450.3,ENST00000414893.1,ENST00000372798.1,ENST00000372792.2,ENST00000372805.3
ENSG00000131236.12;A5:chr1:40506473-40525006:40506455-40525006:+	ENSG00000131236.12	CAP1	+	protein_coding	1	40505905	40538321	0.789563	A5	ENST00000372792.2,ENST00000372798.1	ENST00000372798.1,ENST00000372792.2,ENST00000421589.1,ENST00000372802.1
ENSG00000084070.7;AF:chr1:40839369:40839895-40872408:40840320:40840380-40872408:+	ENSG00000084070.7	SMAP2	+	protein_coding	1	40810522	40888998	0.528862	AF	ENST00000372718.3	ENST00000372708.1,ENST00000372718.3
ENSG00000187801.10;SE:chr1:40916760-40919875:40919960-40922617:+	ENSG00000187801.10	ZFP69B	+	protein_coding	1	40915774	40929390	0.755	SE	ENST00000469416.1,ENST00000411995.2	ENST00000361584.3,ENST00000469416.1,ENST00000411995.2,ENST00000484445.1
ENSG00000187801.10;RI:chr1:40922617:40922743-40923016:40923111:+	ENSG00000187801.10	ZFP69B	+	protein_coding	1	40915774	40929390	0.198519	RI	ENST00000469416.1	ENST00000361584.3,ENST00000469416.1,ENST00000411995.2,ENST00000484445.1
ENSG00000187801.10;A3:chr1:40915847-40916328:40915847-40916337:+	ENSG00000187801.10	ZFP69B	+	protein_coding	1	40915774	40929390	0.755	A3	ENST00000469416.1,ENST00000411995.2	ENST00000361584.3,ENST00000469416.1,ENST00000411995.2,ENST00000484445.1
ENSG00000187815.5;A3:chr1:40943566-40944708:40943566-40945005:+	ENSG00000187815.5	ZFP69	+	protein_coding	1	40942887	40962015	0.585714	A3	ENST00000372706.1	ENST00000372706.1,ENST00000372705.3
ENSG00000164002.7;SE:chr1:40974549-40975123:40975297-40975405:+	ENSG00000164002.7	EXO5	+	protein_coding	1	40974413	40982228	0.446764	SE	ENST00000358527.2	ENST00000358527.2,ENST00000296380.4
ENSG00000066136.15;AF:chr1:41157358:41157539-41204508:41175029:41175288-41204508:+	ENSG00000066136.15	NFYC	+	protein_coding	1	41157320	41237275	0.246039	AF	ENST00000424419.2	ENST00000424419.2,ENST00000372652.1
ENSG00000066136.15;AF:chr1:41157381:41157539-41204508:41175029:41175288-41204508:+	ENSG00000066136.15	NFYC	+	protein_coding	1	41157320	41237275	0.730884	AF	ENST00000447388.3	ENST00000372652.1,ENST00000447388.3
ENSG00000066136.15;AF:chr1:41157381:41157539-41204508:41200987:41201422-41204508:+	ENSG00000066136.15	NFYC	+	protein_coding	1	41157320	41237275	0.931955	AF	ENST00000447388.3	ENST00000440226.3,ENST00000447388.3
ENSG00000066136.15;AF:chr1:41175029:41175288-41204508:41200987:41201422-41204508:+	ENSG00000066136.15	NFYC	+	protein_coding	1	41157320	41237275	0.836978	AF	ENST00000372652.1	ENST00000440226.3,ENST00000372652.1
ENSG00000066136.15;AF:chr1:41157358:41157539-41204508:41200987:41201422-41204508:+	ENSG00000066136.15	NFYC	+	protein_coding	1	41157320	41237275	0.616876	AF	ENST00000424419.2	ENST00000424419.2,ENST00000440226.3
ENSG00000066136.15;AF:chr1:41157320:41157539-41204508:41175029:41175288-41204508:+	ENSG00000066136.15	NFYC	+	protein_coding	1	41157320	41237275	0.229315	AF	ENST00000467203.1	ENST00000467203.1,ENST00000372652.1
ENSG00000171793.9;AF:chr1:41445007:41445501-41448950:41447609:41447666-41448950:+	ENSG00000171793.9	CTPS1	+	protein_coding	1	41445007	41478235	0.928745	AF	ENST00000372621.4	ENST00000372621.4,ENST00000543104.1
ENSG00000010803.12;SE:chr1:41608784-41617286:41617356-41626547:-	ENSG00000010803.12	SCMH1	-	protein_coding	1	41492872	41707826	0.845076	SE	ENST00000372595.1,ENST00000337495.5	ENST00000361191.5,ENST00000337495.5,ENST00000372595.1
ENSG00000010803.12;SE:chr1:41617356-41618271:41618413-41625397:-	ENSG00000010803.12	SCMH1	-	protein_coding	1	41492872	41707826	0.720686	SE	ENST00000402904.2,ENST00000397174.2,ENST00000326197.7	ENST00000402904.2,ENST00000397174.2,ENST00000372596.1,ENST00000397171.2,ENST00000326197.7
ENSG00000010803.12;SE:chr1:41617356-41625397:41625605-41626547:-	ENSG00000010803.12	SCMH1	-	protein_coding	1	41492872	41707826	0.260997	SE	ENST00000397171.2,ENST00000372596.1	ENST00000372596.1,ENST00000337495.5,ENST00000372595.1,ENST00000397171.2
ENSG00000198815.4;AF:chr1:42776781-42800730:42800892:42776781-42801297:42801548:-	ENSG00000198815.4	FOXJ3	-	protein_coding	1	42642210	42801548	0.0850157	AF	ENST00000445886.1	ENST00000372573.1,ENST00000445886.1
ENSG00000198815.4;AF:chr1:42776781-42800730:42800903:42776781-42801297:42801548:-	ENSG00000198815.4	FOXJ3	-	protein_coding	1	42642210	42801548	0.18852	AF	ENST00000361346.1,ENST00000361776.1	ENST00000372573.1,ENST00000361776.1,ENST00000361346.1
ENSG00000066185.8;SE:chr1:42905696-42914138:42914309-42915589:-	ENSG00000066185.8	ZMYND12	-	protein_coding	1	42896000	42921938	0.527465	SE	ENST00000372565.3	ENST00000372565.3,ENST00000433602.2
ENSG00000127125.7;A5:chr1:42922744-42922918:42922299-42922918:+	ENSG00000127125.7	PPCS	+	protein_coding	1	42921788	42939056	0.300954	A5	ENST00000372560.3,ENST00000372561.3	ENST00000372560.3,ENST00000372556.3,ENST00000455780.1,ENST00000372561.3
ENSG00000065978.13;A5:chr1:43149137-43159161:43149036-43159161:+	ENSG00000065978.13	YBX1	+	protein_coding	1	43148098	43168020	0.84444	A5	ENST00000467957.1	ENST00000467957.1,ENST00000436427.1
ENSG00000117385.11;RI:chr1:43220540:43220661-43220836:43220888:-	ENSG00000117385.11	LEPRE1	-	protein_coding	1	43212006	43232755	0.344044	RI	ENST00000460031.1,ENST00000495874.1	ENST00000236040.4,ENST00000460031.1,ENST00000397054.3,ENST00000495874.1,ENST00000296388.5
ENSG00000117385.11;A5:chr1:43212523-43212924:43212523-43212943:-	ENSG00000117385.11	LEPRE1	-	protein_coding	1	43212006	43232755	0.0810222	A5	ENST00000397054.3,ENST00000462474.1,ENST00000472802.1	ENST00000472802.1,ENST00000462474.1,ENST00000460031.1,ENST00000397054.3,ENST00000495874.1,ENST00000296388.5
ENSG00000177868.7;AL:chr1:43272727:43273171-43282102:43279081:43279575-43282102:-	ENSG00000177868.7	CCDC23	-	protein_coding	1	43272723	43282954	0.947362	AL	ENST00000372521.4	ENST00000497437.1,ENST00000372521.4
ENSG00000164010.9;AF:chr1:43282795:43282924-43291294:43290107:43290423-43291294:+	ENSG00000164010.9	ERMAP	+	protein_coding	1	43282795	43310660	0.901049	AF	ENST00000487556.1	ENST00000487556.1,ENST00000470938.1
ENSG00000164010.9;A5:chr1:43301435-43302829:43301431-43302829:+	ENSG00000164010.9	ERMAP	+	protein_coding	1	43282795	43310660	0.813537	A5	ENST00000372517.2,ENST00000372514.3,ENST00000328249.3	ENST00000372517.2,ENST00000328249.3,ENST00000372514.3,ENST00000487556.1
ENSG00000179178.6;A3:chr1:43735756-43736257:43735756-43736352:+	ENSG00000179178.6	TMEM125	+	protein_coding	1	43735665	43739673	0.188323	A3	ENST00000432792.2	ENST00000442284.1,ENST00000439858.1,ENST00000432792.2
ENSG00000066322.8;AF:chr1:43831294-43831939:43832258:43831294-43833586:43833636:-	ENSG00000066322.8	ELOVL1	-	protein_coding	1	43829068	43833696	0.445828	AF	ENST00000470769.1	ENST00000470769.1,ENST00000496932.1
ENSG00000066322.8;AF:chr1:43831294-43833157:43833409:43831294-43833586:43833636:-	ENSG00000066322.8	ELOVL1	-	protein_coding	1	43829068	43833696	0.53912	AF	ENST00000497050.1	ENST00000497050.1,ENST00000496932.1
ENSG00000066322.8;AF:chr1:43831294-43831939:43832000:43831294-43833586:43833636:-	ENSG00000066322.8	ELOVL1	-	protein_coding	1	43829068	43833696	0.232308	AF	ENST00000479439.1	ENST00000479439.1,ENST00000496932.1
ENSG00000066322.8;RI:chr1:43830599:43830768-43830857:43831047:-	ENSG00000066322.8	ELOVL1	-	protein_coding	1	43829068	43833696	0.767692	RI	ENST00000496932.1	ENST00000479439.1,ENST00000496932.1
ENSG00000066322.8;A3:chr1:43831047-43831235:43830679-43831235:-	ENSG00000066322.8	ELOVL1	-	protein_coding	1	43829068	43833696	0.352177	A3	ENST00000496932.1	ENST00000487209.1,ENST00000479686.1,ENST00000496932.1
ENSG00000066322.8;AF:chr1:43831294-43831939:43832000:43831294-43833157:43833409:-	ENSG00000066322.8	ELOVL1	-	protein_coding	1	43829068	43833696	0.21368	AF	ENST00000479439.1	ENST00000479439.1,ENST00000497050.1
ENSG00000159479.12;A3:chr1:43854160-43855430:43854099-43855430:-	ENSG00000159479.12	MED8	-	protein_coding	1	43849588	43855479	0.0600852	A3	ENST00000372455.4	ENST00000372457.4,ENST00000372455.4,ENST00000290663.6
ENSG00000159479.12;A3:chr1:43853318-43853981:43853300-43853981:-	ENSG00000159479.12	MED8	-	protein_coding	1	43849588	43855479	0.939915	A3	ENST00000290663.6,ENST00000372457.4	ENST00000372455.4,ENST00000372457.4,ENST00000290663.6
ENSG00000198198.9;SE:chr1:43891822-43892109:43892209-43892386:+	ENSG00000198198.9	SZT2	+	protein_coding	1	43855553	43918321	0.0833171	SE	ENST00000470139.1	ENST00000562955.1,ENST00000470139.1,ENST00000372442.1
ENSG00000198198.9;AL:chr1:43870221-43871954:43872564:43870221-43875164:43876224:+	ENSG00000198198.9	SZT2	+	protein_coding	1	43855553	43918321	0.681256	AL	ENST00000310739.4	ENST00000310739.4,ENST00000357658.3
ENSG00000198198.9;RI:chr1:43893201:43893405-43893674:43893789:+	ENSG00000198198.9	SZT2	+	protein_coding	1	43855553	43918321	0.0833171	RI	ENST00000470139.1	ENST00000562955.1,ENST00000470139.1,ENST00000372442.1
ENSG00000117410.9;A5:chr1:44441520-44441762:44440969-44441762:+	ENSG00000117410.9	ATP6V0B	+	protein_coding	1	44440159	44443967	0.930703	A5	ENST00000468183.1,ENST00000473485.1	ENST00000468183.1,ENST00000473485.1,ENST00000471859.2
ENSG00000117411.12;AF:chr1:44445108:44445183-44446781:44445549:44446286-44446781:+	ENSG00000117411.12	B4GALT2	+	protein_coding	1	44444615	44456840	0.800191	AF	ENST00000434555.2	ENST00000356836.6,ENST00000434555.2
ENSG00000117411.12;AF:chr1:44444866:44445183-44446781:44445549:44446286-44446781:+	ENSG00000117411.12	B4GALT2	+	protein_coding	1	44444615	44456840	0.633557	AF	ENST00000372324.1	ENST00000372324.1,ENST00000356836.6
ENSG00000159214.8;AF:chr1:44457031:44457165-44457519:44457320:44457418-44457519:+	ENSG00000159214.8	CCDC24	+	protein_coding	1	44457031	44462200	0.834522	AF	ENST00000486064.1	ENST00000463846.1,ENST00000486064.1
ENSG00000159214.8;RI:chr1:44459562:44459636-44460780:44460834:+	ENSG00000159214.8	CCDC24	+	protein_coding	1	44457031	44462200	0.634533	RI	ENST00000486064.1	ENST00000479055.1,ENST00000463846.1,ENST00000485811.1,ENST00000486064.1,ENST00000490064.1
ENSG00000159214.8;A3:chr1:44458311-44459512:44458311-44459562:+	ENSG00000159214.8	CCDC24	+	protein_coding	1	44457031	44462200	0.303893	A3	ENST00000490563.1	ENST00000479055.1,ENST00000485811.1,ENST00000486064.1,ENST00000490563.1
ENSG00000159214.8;AF:chr1:44457031:44457165-44457519:44457280:44457418-44457519:+	ENSG00000159214.8	CCDC24	+	protein_coding	1	44457031	44462200	0.558333	AF	ENST00000486064.1	ENST00000372318.3,ENST00000486064.1
ENSG00000159214.8;AF:chr1:44457031:44457165-44457519:44457338:44457418-44457519:+	ENSG00000159214.8	CCDC24	+	protein_coding	1	44457031	44462200	0.638863	AF	ENST00000486064.1	ENST00000486064.1,ENST00000490563.1
ENSG00000117419.10;SE:chr1:44785416-44804717:44804994-44818522:-	ENSG00000117419.10	ERI3	-	protein_coding	1	44686742	44820932	0.455897	SE	ENST00000372257.2	ENST00000372257.2,ENST00000537474.1
ENSG00000187147.13;AF:chr1:45097927:45098057-45101217:45098317:45098567-45101217:+	ENSG00000187147.13	RNF220	+	protein_coding	1	44870866	45117396	0.0688698	AF	ENST00000475378.1	ENST00000475378.1,ENST00000484745.1
ENSG00000187147.13;A5:chr1:45097884-45098015:45097880-45098015:+	ENSG00000187147.13	RNF220	+	protein_coding	1	44870866	45117396	0.682529	A5	ENST00000474064.1,ENST00000471494.1,ENST00000488865.2	ENST00000335497.7,ENST00000488865.2,ENST00000440132.2,ENST00000474064.1,ENST00000471494.1
ENSG00000126106.9;A3:chr1:45120881-45125846:45120791-45125846:-	ENSG00000126106.9	TMEM53	-	protein_coding	1	45100910	45140227	0.754129	A3	ENST00000372242.3,ENST00000372237.3	ENST00000372242.3,ENST00000372235.3,ENST00000372237.3
ENSG00000173846.8;RI:chr1:45268627:45268825-45268940:45269063:+	ENSG00000173846.8	PLK3	+	protein_coding	1	45265897	45271662	0.108985	RI	ENST00000476731.1	ENST00000476731.1,ENST00000372201.4,ENST00000465443.1
ENSG00000173846.8;RI:chr1:45270011:45270173-45270322:45270451:+	ENSG00000173846.8	PLK3	+	protein_coding	1	45265897	45271662	0.450506	RI	ENST00000465443.1	ENST00000372201.4,ENST00000465443.1
ENSG00000173846.8;RI:chr1:45269272:45269363-45269603:45269696:+	ENSG00000173846.8	PLK3	+	protein_coding	1	45265897	45271662	0.0658897	RI	ENST00000461358.1	ENST00000372201.4,ENST00000492398.1,ENST00000461358.1,ENST00000465443.1
ENSG00000132781.13;AF:chr1:45800183-45805571:45805627:45800183-45805648:45805907:-	ENSG00000132781.13	MUTYH	-	protein_coding	1	45794835	45806142	0.789796	AF	ENST00000479746.2,ENST00000492494.1	ENST00000534453.1,ENST00000492494.1,ENST00000479746.2
ENSG00000132773.7;A5:chr1:45806214-45806745:45805976-45806745:+	ENSG00000132773.7	TOE1	+	protein_coding	1	45805342	45809647	0.545036	A5	ENST00000495703.1	ENST00000372090.5,ENST00000495703.1,ENST00000471337.1
ENSG00000070759.12;SE:chr1:45811666-45812365:45812451-45812651:-	ENSG00000070759.12	TESK2	-	protein_coding	1	45809555	45956872	0.886939	SE	ENST00000372086.3,ENST00000486676.1,ENST00000538496.1	ENST00000538496.1,ENST00000372084.1,ENST00000486676.1,ENST00000372086.3,ENST00000341771.6
ENSG00000117448.9;A5:chr1:46034678-46034815:46034671-46034815:+	ENSG00000117448.9	AKR1A1	+	protein_coding	1	46016215	46035721	0.078914	A5	ENST00000487654.1	ENST00000487654.1,ENST00000495913.1,ENST00000473038.1,ENST00000351829.4,ENST00000497973.1,ENST00000372070.3,ENST00000475919.1
ENSG00000117448.9;SE:chr1:46016827-46018108:46018235-46027461:+	ENSG00000117448.9	AKR1A1	+	protein_coding	1	46016215	46035721	0.189543	SE	ENST00000372070.3,ENST00000434299.1	ENST00000481885.1,ENST00000434299.1,ENST00000471651.1,ENST00000351829.4,ENST00000372070.3
ENSG00000117448.9;SE:chr1:46033849-46034157:46034356-46034599:+	ENSG00000117448.9	AKR1A1	+	protein_coding	1	46016215	46035721	0.934115	SE	ENST00000372070.3,ENST00000351829.4,ENST00000487654.1	ENST00000487654.1,ENST00000473038.1,ENST00000351829.4,ENST00000497973.1,ENST00000372070.3
ENSG00000117448.9;SE:chr1:46016827-46027461:46027550-46032241:+	ENSG00000117448.9	AKR1A1	+	protein_coding	1	46016215	46035721	0.926939	SE	ENST00000481885.1,ENST00000351829.4,ENST00000471651.1	ENST00000481885.1,ENST00000496999.1,ENST00000476957.1,ENST00000471651.1,ENST00000351829.4
ENSG00000159592.6;SE:chr1:46126897-46151248:46151292-46152665:-	ENSG00000159592.6	GPBP1L1	-	protein_coding	1	46092976	46153785	0.386327	SE	ENST00000488278.1	ENST00000480941.1,ENST00000488278.1
ENSG00000159592.6;SE:chr1:46126897-46151248:46151292-46152084:-	ENSG00000159592.6	GPBP1L1	-	protein_coding	1	46092976	46153785	0.434521	SE	ENST00000355105.3,ENST00000480083.1	ENST00000480083.1,ENST00000290795.3,ENST00000355105.3
ENSG00000159592.6;AF:chr1:46126897-46152665:46152818:46126897-46153655:46153785:-	ENSG00000159592.6	GPBP1L1	-	protein_coding	1	46092976	46153785	0.770395	AF	ENST00000480941.1	ENST00000480941.1,ENST00000460859.1
ENSG00000159596.6;SE:chr1:46153947-46156646:46156782-46158876:+	ENSG00000159596.6	TMEM69	+	protein_coding	1	46152886	46160115	0.703188	SE	ENST00000372025.4	ENST00000496366.1,ENST00000372025.4
ENSG00000132128.12;RI:chr1:46744854:46744929-46745164:46745286:-	ENSG00000132128.12	LRRC41	-	protein_coding	1	46726868	46769280	0.114012	RI	ENST00000472710.1	ENST00000496156.1,ENST00000343304.6,ENST00000472710.1
ENSG00000173660.7;SE:chr1:46774799-46775569:46775716-46775827:+	ENSG00000173660.7	UQCRH	+	protein_coding	1	46769303	46782448	0.0950088	SE	ENST00000496387.1	ENST00000496387.1,ENST00000311672.5
ENSG00000117481.6;A5:chr1:46810816-46812593:46810634-46812593:+	ENSG00000117481.6	NSUN4	+	protein_coding	1	46805849	46830824	0.934115	A5	ENST00000474844.1,ENST00000486270.1,ENST00000536062.1,ENST00000469918.1,ENST00000471871.1,ENST00000537428.1,ENST00000498008.1	ENST00000498008.1,ENST00000536062.1,ENST00000471871.1,ENST00000495427.1,ENST00000537428.1,ENST00000474844.1,ENST00000486270.1,ENST00000469918.1
ENSG00000117481.6;SE:chr1:46810816-46812593:46812747-46818540:+	ENSG00000117481.6	NSUN4	+	protein_coding	1	46805849	46830824	0.225359	SE	ENST00000474844.1,ENST00000486270.1,ENST00000536062.1,ENST00000469918.1,ENST00000471871.1,ENST00000537428.1,ENST00000498008.1	ENST00000498008.1,ENST00000536062.1,ENST00000471871.1,ENST00000537428.1,ENST00000474844.1,ENST00000486270.1,ENST00000307089.3,ENST00000469918.1
ENSG00000117481.6;A3:chr1:46806591-46810454:46806591-46810473:+	ENSG00000117481.6	NSUN4	+	protein_coding	1	46805849	46830824	0.0949982	A3	ENST00000486270.1	ENST00000486270.1,ENST00000307089.3,ENST00000474844.1
ENSG00000117480.11;SE:chr1:46876526-46877284:46877323-46877815:+	ENSG00000117480.11	FAAH	+	protein_coding	1	46859937	46879520	0.803805	SE	ENST00000243167.8	ENST00000243167.8,ENST00000484697.1
ENSG00000117480.11;RI:chr1:46871260:46871466-46871710:46871750:+	ENSG00000117480.11	FAAH	+	protein_coding	1	46859937	46879520	0.188918	RI	ENST00000493735.1	ENST00000493735.1,ENST00000243167.8
ENSG00000117480.11;A3:chr1:46877923-46878747:46877923-46878795:+	ENSG00000117480.11	FAAH	+	protein_coding	1	46859937	46879520	0.803805	A3	ENST00000243167.8	ENST00000243167.8,ENST00000484697.1
ENSG00000123472.8;AF:chr1:47131036-47133729:47133774:47131036-47139226:47139539:-	ENSG00000123472.8	ATPAF1	-	protein_coding	1	47098409	47139539	0.934555	AF	ENST00000460928.1	ENST00000525633.1,ENST00000460928.1
ENSG00000159658.6;SE:chr1:47152542-47154025:47154216-47155259:-	ENSG00000159658.6	EFCAB14	-	protein_coding	1	47124366	47184824	0.90198	SE	ENST00000371933.3,ENST00000484461.1	ENST00000371933.3,ENST00000544071.1,ENST00000487741.2,ENST00000484461.1,ENST00000479745.1
ENSG00000123473.11;A3:chr1:47728785-47735307:47728734-47735307:-	ENSG00000123473.11	STIL	-	protein_coding	1	47715811	47779819	0.703779	A3	ENST00000360380.3,ENST00000337817.5,ENST00000243182.6,ENST00000418131.1	ENST00000243182.6,ENST00000447475.2,ENST00000396221.2,ENST00000360380.3,ENST00000337817.5,ENST00000418131.1
ENSG00000123473.11;A3:chr1:47728788-47735307:47728785-47735307:-	ENSG00000123473.11	STIL	-	protein_coding	1	47715811	47779819	0.384916	A3	ENST00000371877.3	ENST00000243182.6,ENST00000360380.3,ENST00000337817.5,ENST00000371877.3,ENST00000418131.1
ENSG00000123473.11;SE:chr1:47776034-47778620:47778693-47779708:-	ENSG00000123473.11	STIL	-	protein_coding	1	47715811	47779819	0.0706268	SE	ENST00000447475.2	ENST00000371877.3,ENST00000337817.5,ENST00000447475.2
ENSG00000123473.11;RI:chr1:47765577:47765640-47765782:47765824:-	ENSG00000123473.11	STIL	-	protein_coding	1	47715811	47779819	0.948109	RI	ENST00000360380.3,ENST00000337817.5,ENST00000371877.3,ENST00000396221.2,ENST00000243182.6	ENST00000243182.6,ENST00000447475.2,ENST00000396221.2,ENST00000360380.3,ENST00000337817.5,ENST00000371877.3
ENSG00000132122.7;A5:chr1:48771550-48821342:48771550-48821390:-	ENSG00000132122.7	SPATA6	-	protein_coding	1	48761044	48937845	0.873528	A5	ENST00000371847.3,ENST00000603831.1,ENST00000396199.3,ENST00000490850.1	ENST00000396199.3,ENST00000603831.1,ENST00000371841.1,ENST00000371847.3,ENST00000371843.3,ENST00000490850.1
ENSG00000185104.15;AF:chr1:51323669-51425344:51425410:51323669-51425439:51425935:-	ENSG00000185104.15	FAF1	-	protein_coding	1	50905150	51425935	0.0695175	AF	ENST00000487898.1	ENST00000396153.2,ENST00000487898.1
ENSG00000085831.11;AF:chr1:51787497-51796109:51796236:51787497-51796826:51797018:-	ENSG00000085831.11	TTC39A	-	protein_coding	1	51752930	51810788	0.216405	AF	ENST00000439482.1	ENST00000439482.1,ENST00000262676.5
ENSG00000085831.11;AF:chr1:51787497-51796109:51796234:51787497-51796826:51797018:-	ENSG00000085831.11	TTC39A	-	protein_coding	1	51752930	51810788	0.133936	AF	ENST00000371747.3	ENST00000262676.5,ENST00000371747.3
ENSG00000085832.12;SE:chr1:51924405-51924713:51924820-51926763:-	ENSG00000085832.12	EPS15	-	protein_coding	1	51819935	51985000	0.0500442	SE	ENST00000464478.1	ENST00000371727.1,ENST00000464478.1
ENSG00000117859.14;AF:chr1:52179675:52179751-52211208:52195529:52195796-52211208:+	ENSG00000117859.14	OSBPL9	+	protein_coding	1	52042851	52254889	0.643333	AF	ENST00000484890.1	ENST00000481937.1,ENST00000484890.1
ENSG00000117859.14;AF:chr1:52179675:52179751-52211208:52195576:52195796-52211208:+	ENSG00000117859.14	OSBPL9	+	protein_coding	1	52042851	52254889	0.496432	AF	ENST00000484890.1	ENST00000462759.1,ENST00000484890.1
ENSG00000078618.15;SE:chr1:52256662-52257250:52257333-52257718:-	ENSG00000078618.15	NRD1	-	protein_coding	1	52254863	52344477	0.906395	SE	ENST00000352171.7,ENST00000354831.7,ENST00000485608.1,ENST00000539524.1	ENST00000440943.1,ENST00000354831.7,ENST00000485608.1,ENST00000539524.1,ENST00000352171.7
ENSG00000078618.15;SE:chr1:52301884-52302041:52302110-52305898:-	ENSG00000078618.15	NRD1	-	protein_coding	1	52254863	52344477	0.265331	SE	ENST00000485608.1	ENST00000485608.1,ENST00000352171.7,ENST00000544028.1
ENSG00000078618.15;AF:chr1:52306186-52343655:52343691:52306186-52343947:52344477:-	ENSG00000078618.15	NRD1	-	protein_coding	1	52254863	52344477	0.0712507	AF	ENST00000539524.1	ENST00000352171.7,ENST00000539524.1,ENST00000354831.7
ENSG00000078618.15;SE:chr1:52271233-52272466:52272585-52274987:-	ENSG00000078618.15	NRD1	-	protein_coding	1	52254863	52344477	0.907946	SE	ENST00000352171.7,ENST00000354831.7,ENST00000485608.1,ENST00000539524.1,ENST00000544028.1	ENST00000440943.1,ENST00000544028.1,ENST00000354831.7,ENST00000485608.1,ENST00000539524.1,ENST00000352171.7
ENSG00000134717.13;SE:chr1:52530610-52549012:52549213-52551784:+	ENSG00000134717.13	BTF3L4	+	protein_coding	1	52521797	52556388	0.933799	SE	ENST00000313334.8,ENST00000477828.2,ENST00000472944.2,ENST00000484036.1	ENST00000472944.2,ENST00000313334.8,ENST00000477828.2,ENST00000484036.1,ENST00000489308.2
ENSG00000134744.9;SE:chr1:52961187-52962678:52962855-52975268:-	ENSG00000134744.9	ZCCHC11	-	protein_coding	1	52873954	53019159	0.912604	SE	ENST00000257177.4,ENST00000371544.3,ENST00000528642.1,ENST00000484723.2,ENST00000371541.1	ENST00000473856.1,ENST00000528642.1,ENST00000371541.1,ENST00000257177.4,ENST00000484723.2,ENST00000371544.3
ENSG00000134744.9;A3:chr1:52902650-52903892:52902647-52903892:-	ENSG00000134744.9	ZCCHC11	-	protein_coding	1	52873954	53019159	0.465291	A3	ENST00000257177.4	ENST00000257177.4,ENST00000371544.3
ENSG00000134744.9;A3:chr1:52902647-52903892:52902635-52903892:-	ENSG00000134744.9	ZCCHC11	-	protein_coding	1	52873954	53019159	0.878834	A3	ENST00000371544.3	ENST00000531722.1,ENST00000474453.2,ENST00000371544.3
ENSG00000134744.9;SE:chr1:52943554-52947095:52947307-52947476:-	ENSG00000134744.9	ZCCHC11	-	protein_coding	1	52873954	53019159	0.842741	SE	ENST00000257177.4,ENST00000371544.3,ENST00000484723.2,ENST00000371541.1,ENST00000473856.1	ENST00000473856.1,ENST00000528642.1,ENST00000371541.1,ENST00000257177.4,ENST00000484723.2,ENST00000371544.3
ENSG00000121310.12;AF:chr1:53377462-53378426:53379016:53377462-53387225:53387434:-	ENSG00000121310.12	ECHDC2	-	protein_coding	1	53361656	53392884	0.100239	AF	ENST00000493896.2	ENST00000493896.2,ENST00000460612.1
ENSG00000121310.12;AF:chr1:53377462-53387155:53387204:53377462-53387225:53387398:-	ENSG00000121310.12	ECHDC2	-	protein_coding	1	53361656	53392884	0.577843	AF	ENST00000488268.1	ENST00000488268.1,ENST00000358358.5
ENSG00000121310.12;AF:chr1:53377462-53378426:53379016:53377462-53387225:53387439:-	ENSG00000121310.12	ECHDC2	-	protein_coding	1	53361656	53392884	0.323777	AF	ENST00000493896.2	ENST00000493896.2,ENST00000371522.4
ENSG00000121310.12;MX:chr1:53379767-53380803:53380964-53387225:53379767-53383216:53383287-53387225:-	ENSG00000121310.12	ECHDC2	-	protein_coding	1	53361656	53392884	0.13212	MX	ENST00000476477.2,ENST00000536120.1	ENST00000542552.1,ENST00000476477.2,ENST00000536120.1
ENSG00000121310.12;RI:chr1:53363109:53363156-53364846:53364896:-	ENSG00000121310.12	ECHDC2	-	protein_coding	1	53361656	53392884	0.0810725	RI	ENST00000479183.2	ENST00000463923.1,ENST00000479183.2,ENST00000536120.1,ENST00000479593.1,ENST00000543419.1,ENST00000371522.4,ENST00000371520.1,ENST00000358358.5,ENST00000476477.2,ENST00000498544.1
ENSG00000121310.12;AF:chr1:53377462-53387155:53387204:53377462-53387225:53387439:-	ENSG00000121310.12	ECHDC2	-	protein_coding	1	53361656	53392884	0.255057	AF	ENST00000488268.1	ENST00000488268.1,ENST00000371522.4
ENSG00000121310.12;RI:chr1:53370706:53370762-53372191:53372283:-	ENSG00000121310.12	ECHDC2	-	protein_coding	1	53361656	53392884	0.764675	RI	ENST00000460612.1	ENST00000536120.1,ENST00000479593.1,ENST00000486170.2,ENST00000460612.1,ENST00000371522.4,ENST00000487866.1,ENST00000476477.2
ENSG00000121310.12;SE:chr1:53362269-53363109:53363156-53364846:-	ENSG00000121310.12	ECHDC2	-	protein_coding	1	53361656	53392884	0.463258	SE	ENST00000371522.4,ENST00000543419.1,ENST00000463923.1,ENST00000371520.1,ENST00000358358.5,ENST00000498544.1,ENST00000476477.2,ENST00000536120.1,ENST00000479593.1	ENST00000463923.1,ENST00000536120.1,ENST00000479593.1,ENST00000543419.1,ENST00000371522.4,ENST00000358358.5,ENST00000371520.1,ENST00000460612.1,ENST00000476477.2,ENST00000498544.1
ENSG00000121310.12;AF:chr1:53377462-53387155:53387204:53377462-53387225:53387434:-	ENSG00000121310.12	ECHDC2	-	protein_coding	1	53361656	53392884	0.0755556	AF	ENST00000488268.1	ENST00000488268.1,ENST00000460612.1
ENSG00000121310.12;AF:chr1:53377462-53378426:53379016:53377462-53387155:53387204:-	ENSG00000121310.12	ECHDC2	-	protein_coding	1	53361656	53392884	0.576992	AF	ENST00000493896.2	ENST00000488268.1,ENST00000493896.2
ENSG00000121310.12;A5:chr1:53362269-53363109:53362269-53364846:-	ENSG00000121310.12	ECHDC2	-	protein_coding	1	53361656	53392884	0.0715907	A5	ENST00000479183.2	ENST00000460612.1,ENST00000479183.2
ENSG00000121310.12;AF:chr1:53377462-53378426:53379016:53377462-53387225:53387398:-	ENSG00000121310.12	ECHDC2	-	protein_coding	1	53361656	53392884	0.668889	AF	ENST00000493896.2	ENST00000493896.2,ENST00000358358.5
ENSG00000121310.12;AF:chr1:53364896-53370318:53370844:53364896-53377238:53377327:-	ENSG00000121310.12	ECHDC2	-	protein_coding	1	53361656	53392884	0.651192	AF	ENST00000498544.1	ENST00000543419.1,ENST00000498544.1
ENSG00000162385.6;SE:chr1:53694626-53699214:53699324-53701249:-	ENSG00000162385.6	MAGOH	-	protein_coding	1	53692564	53704282	0.854881	SE	ENST00000371470.3	ENST00000371470.3,ENST00000371466.4
ENSG00000058799.9;SE:chr1:54354659-54354917:54355136-54355386:-	ENSG00000058799.9	YIPF1	-	protein_coding	1	54317392	54356407	0.431017	SE	ENST00000072644.1,ENST00000469457.1,ENST00000412288.1,ENST00000472983.1	ENST00000472983.1,ENST00000465897.1,ENST00000412288.1,ENST00000469457.1,ENST00000464950.2,ENST00000072644.1
ENSG00000058799.9;SE:chr1:54348949-54354580:54354659-54355386:-	ENSG00000058799.9	YIPF1	-	protein_coding	1	54317392	54356407	0.64399	SE	ENST00000464950.2,ENST00000465897.1	ENST00000371399.1,ENST00000464950.2,ENST00000465897.1
ENSG00000058799.9;SE:chr1:54317943-54320674:54320724-54325729:-	ENSG00000058799.9	YIPF1	-	protein_coding	1	54317392	54356407	0.425807	SE	ENST00000464950.2	ENST00000371399.1,ENST00000072644.1,ENST00000464950.2
ENSG00000081870.7;AL:chr1:54382247:54382789-54389577:54387235:54387440-54389577:-	ENSG00000081870.7	HSPB11	-	protein_coding	1	54382247	54411602	0.259923	AL	ENST00000371378.2	ENST00000489675.1,ENST00000371378.2
ENSG00000081870.7;AL:chr1:54382247:54382789-54389577:54387234:54387440-54389577:-	ENSG00000081870.7	HSPB11	-	protein_coding	1	54382247	54411602	0.090097	AL	ENST00000371378.2	ENST00000371378.2,ENST00000194214.5
ENSG00000116212.10;SE:chr1:54412222-54413461:54413494-54417659:+	ENSG00000116212.10	LRRC42	+	protein_coding	1	54411750	54433841	0.0662526	SE	ENST00000371370.3	ENST00000319223.4,ENST00000371370.3
ENSG00000116209.7;A5:chr1:54513045-54518673:54513045-54519029:-	ENSG00000116209.7	TMEM59	-	protein_coding	1	54497347	54519177	0.885803	A5	ENST00000234831.5	ENST00000371341.1,ENST00000234831.5
ENSG00000116209.7;AF:chr1:54513045-54518673:54518865:54513045-54519029:54519177:-	ENSG00000116209.7	TMEM59	-	protein_coding	1	54497347	54519177	0.143492	AF	ENST00000371337.3	ENST00000371341.1,ENST00000371337.3
ENSG00000157216.11;SE:chr1:54717533-54722800:54722859-54723742:-	ENSG00000157216.11	SSBP3	-	protein_coding	1	54691105	54879152	0.339487	SE	ENST00000417664.2,ENST00000371320.3	ENST00000417664.2,ENST00000357475.4,ENST00000371320.3
ENSG00000162390.13;AF:chr1:55007930:55008110-55050328:55013901:55014015-55050328:+	ENSG00000162390.13	ACOT11	+	protein_coding	1	55007930	55104865	0.133873	AF	ENST00000481208.1	ENST00000371316.3,ENST00000481208.1,ENST00000343744.2
ENSG00000162390.13;SE:chr1:55050535-55051508:55051577-55058219:+	ENSG00000162390.13	ACOT11	+	protein_coding	1	55007930	55104865	0.871009	SE	ENST00000498228.1,ENST00000343744.2,ENST00000371316.3	ENST00000371316.3,ENST00000498228.1,ENST00000343744.2,ENST00000481208.1
ENSG00000187889.8;SE:chr1:57202820-57204298:57204326-57206370:-	ENSG00000187889.8	C1orf168	-	protein_coding	1	57184477	57285369	0.906364	SE	ENST00000343433.6,ENST00000484327.1	ENST00000343433.6,ENST00000493000.1,ENST00000484327.1
ENSG00000187889.8;SE:chr1:57206468-57207834:57207894-57209699:-	ENSG00000187889.8	C1orf168	-	protein_coding	1	57184477	57285369	0.906364	SE	ENST00000343433.6,ENST00000484327.1	ENST00000343433.6,ENST00000493000.1,ENST00000484327.1
ENSG00000172456.12;SE:chr1:59787422-59797515:59797704-59805630:+	ENSG00000172456.12	FGGY	+	protein_coding	1	59762310	60233347	0.0588352	SE	ENST00000462744.1	ENST00000303721.7,ENST00000413489.1,ENST00000462744.1,ENST00000371218.4,ENST00000430447.1
ENSG00000172456.12;AF:chr1:59762467:59762579-59787208:59762663:59762822-59787208:+	ENSG00000172456.12	FGGY	+	protein_coding	1	59762310	60233347	0.187544	AF	ENST00000413489.1	ENST00000413489.1,ENST00000303721.7
ENSG00000172456.12;SE:chr1:60091721-60103900:60104047-60125891:+	ENSG00000172456.12	FGGY	+	protein_coding	1	59762310	60233347	0.934143	SE	ENST00000303721.7,ENST00000430447.1,ENST00000371212.1,ENST00000371210.1,ENST00000493891.1	ENST00000493891.1,ENST00000303721.7,ENST00000474476.1,ENST00000371212.1,ENST00000371210.1,ENST00000430447.1,ENST00000485720.1
ENSG00000172456.12;SE:chr1:59762822-59781392:59781408-59787208:+	ENSG00000172456.12	FGGY	+	protein_coding	1	59762310	60233347	0.0986263	SE	ENST00000430447.1	ENST00000371218.4,ENST00000303721.7,ENST00000430447.1,ENST00000495718.1
ENSG00000172456.12;AF:chr1:59762527:59762579-59787208:59762663:59762822-59787208:+	ENSG00000172456.12	FGGY	+	protein_coding	1	59762310	60233347	0.0837959	AF	ENST00000462744.1	ENST00000462744.1,ENST00000303721.7
ENSG00000134716.5;SE:chr1:60366775-60370543:60370730-60373458:-	ENSG00000134716.5	CYP2J2	-	protein_coding	1	60358980	60392462	0.943499	SE	ENST00000371204.3	ENST00000466095.1,ENST00000371204.3
ENSG00000162604.8;AL:chr1:62160370:62160442-62166606:62163181:62165946-62166606:-	ENSG00000162604.8	TM2D1	-	protein_coding	1	62146718	62191095	0.200637	AL	ENST00000496465.1	ENST00000496465.1,ENST00000371177.2
ENSG00000162604.8;A5:chr1:62189444-62190574:62189444-62190592:-	ENSG00000162604.8	TM2D1	-	protein_coding	1	62146718	62191095	0.838345	A5	ENST00000496465.1	ENST00000468586.1,ENST00000496465.1
ENSG00000162604.8;AL:chr1:62159826:62160442-62166606:62163181:62165946-62166606:-	ENSG00000162604.8	TM2D1	-	protein_coding	1	62146718	62191095	0.276317	AL	ENST00000371178.1	ENST00000371178.1,ENST00000371177.2
ENSG00000162607.8;AF:chr1:62901975:62902233-62905470:62902326:62903071-62905470:+	ENSG00000162607.8	USP1	+	protein_coding	1	62901968	62917475	0.702651	AF	ENST00000371146.1	ENST00000371146.1,ENST00000339950.4
ENSG00000116641.11;SE:chr1:63009416-63010618:63010710-63018403:-	ENSG00000116641.11	DOCK7	-	protein_coding	1	62920399	63153969	0.539073	SE	ENST00000251157.5,ENST00000454575.1	ENST00000454575.1,ENST00000340370.5,ENST00000251157.5
ENSG00000116641.11;A5:chr1:62976344-62979115:62976344-62979142:-	ENSG00000116641.11	DOCK7	-	protein_coding	1	62920399	63153969	0.460927	A5	ENST00000340370.5	ENST00000340370.5,ENST00000251157.5,ENST00000454575.1
ENSG00000125703.10;A5:chr1:63249944-63269390:63249896-63269390:+	ENSG00000125703.10	ATG4C	+	protein_coding	1	63249806	63331184	0.535531	A5	ENST00000317868.4	ENST00000317868.4,ENST00000371120.3
ENSG00000088035.11;A3:chr1:63872797-63876811:63872797-63876817:+	ENSG00000088035.11	ALG6	+	protein_coding	1	63833261	63904233	0.450971	A3	ENST00000603108.1,ENST00000263440.4	ENST00000603108.1,ENST00000371108.4,ENST00000263440.4
ENSG00000142856.12;AL:chr1:63906444:63906774-63912477:63908181:63908866-63912477:-	ENSG00000142856.12	ITGB3BP	-	protein_coding	1	63906441	64059392	0.931746	AL	ENST00000371092.3,ENST00000271002.10,ENST00000489099.1	ENST00000489099.1,ENST00000463803.1,ENST00000271002.10,ENST00000371092.3
ENSG00000142856.12;AL:chr1:63906471:63906774-63919589:63914974:63915486-63919589:-	ENSG00000142856.12	ITGB3BP	-	protein_coding	1	63906441	64059392	0.496433	AL	ENST00000461681.1	ENST00000461681.1,ENST00000476508.1
ENSG00000142856.12;SE:chr1:63906774-63912477:63912527-63919589:-	ENSG00000142856.12	ITGB3BP	-	protein_coding	1	63906441	64059392	0.901917	SE	ENST00000371092.3,ENST00000271002.10	ENST00000461681.1,ENST00000271002.10,ENST00000371092.3
ENSG00000142856.12;SE:chr1:63912527-63913236:63913285-63919589:-	ENSG00000142856.12	ITGB3BP	-	protein_coding	1	63906441	64059392	0.0526849	SE	ENST00000489099.1	ENST00000271002.10,ENST00000463803.1,ENST00000489099.1,ENST00000371092.3
ENSG00000203965.8;RI:chr1:64033981:64034190-64036692:64036799:+	ENSG00000203965.8	EFCAB7	+	protein_coding	1	63989043	64038364	0.242939	RI	ENST00000461039.1	ENST00000460678.2,ENST00000461039.1,ENST00000371088.4
ENSG00000162437.10;A3:chr1:65268744-65270417:65268744-65270456:+	ENSG00000162437.10	RAVER2	+	protein_coding	1	65210778	65298915	0.0643027	A3	ENST00000294428.3	ENST00000294428.3,ENST00000418058.1,ENST00000371072.4
ENSG00000213625.4;AL:chr1:65891061-65893465:65893692:65891061-65895545:65895986:+	ENSG00000213625.4	LEPROT	+	protein_coding	1	65886270	65901690	0.148181	AL	ENST00000497874.1	ENST00000497874.1,ENST00000484243.1
ENSG00000184588.13;AF:chr1:66797687:66798303-66821210:66820065:66820577-66821210:+	ENSG00000184588.13	PDE4B	+	protein_coding	1	66258197	66840259	0.944023	AF	ENST00000371045.5	ENST00000371045.5,ENST00000480109.2
ENSG00000152763.12;SE:chr1:67292729-67293495:67293593-67299268:-	ENSG00000152763.12	WDR78	-	protein_coding	1	67278568	67390570	0.772515	SE	ENST00000371026.3,ENST00000491297.2	ENST00000371026.3,ENST00000491297.2,ENST00000431318.1,ENST00000464352.2
ENSG00000152763.12;SE:chr1:67299831-67301309:67301460-67303393:-	ENSG00000152763.12	WDR78	-	protein_coding	1	67278568	67390570	0.915992	SE	ENST00000371026.3,ENST00000431318.1,ENST00000464352.2	ENST00000371026.3,ENST00000431318.1,ENST00000464352.2,ENST00000491297.2
ENSG00000152763.12;A5:chr1:67337192-67355866:67337192-67356837:-	ENSG00000152763.12	WDR78	-	protein_coding	1	67278568	67390570	0.917971	A5	ENST00000491297.2	ENST00000491297.2,ENST00000531980.1
ENSG00000142864.10;A3:chr1:67890005-67890571:67889960-67890571:-	ENSG00000142864.10	SERBP1	-	protein_coding	1	67873493	67896098	0.389806	A3	ENST00000370995.2,ENST00000370990.5	ENST00000370995.2,ENST00000361219.6,ENST00000370994.4,ENST00000484880.1,ENST00000370990.5
ENSG00000142864.10;A3:chr1:67890660-67890766:67890642-67890766:-	ENSG00000142864.10	SERBP1	-	protein_coding	1	67873493	67896098	0.522755	A3	ENST00000370995.2,ENST00000361219.6,ENST00000484880.1	ENST00000490406.1,ENST00000370995.2,ENST00000361219.6,ENST00000370994.4,ENST00000484880.1,ENST00000370990.5
ENSG00000116729.9;AL:chr1:68564142:68564436-68603463:68591041:68592018-68603463:-	ENSG00000116729.9	WLS	-	protein_coding	1	68564142	68698803	0.204271	AL	ENST00000540432.1	ENST00000540432.1,ENST00000262348.4
ENSG00000116729.9;AL:chr1:68564142:68564436-68603463:68591657:68592018-68603463:-	ENSG00000116729.9	WLS	-	protein_coding	1	68564142	68698803	0.919631	AL	ENST00000540432.1	ENST00000498615.1,ENST00000540432.1
ENSG00000132485.8;A5:chr1:71530820-71531361:71530820-71532459:-	ENSG00000132485.8	ZRANB2	-	protein_coding	1	71528974	71546980	0.610758	A5	ENST00000477096.1	ENST00000477096.1,ENST00000487510.1,ENST00000370920.3,ENST00000473260.1
ENSG00000132485.8;SE:chr1:71530820-71531361:71531435-71532459:-	ENSG00000132485.8	ZRANB2	-	protein_coding	1	71528974	71546980	0.410745	SE	ENST00000254821.6,ENST00000479947.1	ENST00000254821.6,ENST00000487510.1,ENST00000473260.1,ENST00000370920.3,ENST00000479947.1
ENSG00000172260.9;AF:chr1:72400994-72566428:72566613:72400994-72748002:72748171:-	ENSG00000172260.9	NEGR1	-	protein_coding	1	71861623	72748417	0.928189	AF	ENST00000306821.3	ENST00000306821.3,ENST00000434200.1
ENSG00000172260.9;SE:chr1:72076829-72163691:72163822-72241855:-	ENSG00000172260.9	NEGR1	-	protein_coding	1	71861623	72748417	0.934857	SE	ENST00000357731.5,ENST00000306821.3	ENST00000306821.3,ENST00000434200.1,ENST00000357731.5
ENSG00000172260.9;AF:chr1:72400994-72566428:72566613:72400994-72748002:72748417:-	ENSG00000172260.9	NEGR1	-	protein_coding	1	71861623	72748417	0.857567	AF	ENST00000306821.3	ENST00000306821.3,ENST00000357731.5
ENSG00000116791.9;SE:chr1:75190518-75196066:75196104-75198640:-	ENSG00000116791.9	CRYZ	-	protein_coding	1	75171170	75199092	0.102925	SE	ENST00000417775.1,ENST00000370870.1	ENST00000340866.5,ENST00000370871.3,ENST00000417775.1,ENST00000370870.1
ENSG00000117054.9;SE:chr1:76190502-76194074:76194173-76198329:+	ENSG00000117054.9	ACADM	+	protein_coding	1	76190036	76253260	0.3144	SE	ENST00000420607.2	ENST00000525808.1,ENST00000541113.1,ENST00000420607.2,ENST00000543667.1,ENST00000526196.1,ENST00000525881.1
ENSG00000117054.9;MX:chr1:76190502-76194086:76194173-76198538:76190502-76198329:76198426-76198538:+	ENSG00000117054.9	ACADM	+	protein_coding	1	76190036	76253260	0.100327	MX	ENST00000532509.1	ENST00000532509.1,ENST00000525808.1,ENST00000541113.1,ENST00000543667.1,ENST00000526196.1,ENST00000525881.1
ENSG00000117054.9;SE:chr1:76198607-76198736:76198834-76199213:+	ENSG00000117054.9	ACADM	+	protein_coding	1	76190036	76253260	0.275347	SE	ENST00000370834.5	ENST00000370834.5,ENST00000532509.1,ENST00000541113.1,ENST00000420607.2,ENST00000526129.1,ENST00000526196.1,ENST00000370841.4
ENSG00000117054.9;A3:chr1:76198426-76198523:76198426-76198538:+	ENSG00000117054.9	ACADM	+	protein_coding	1	76190036	76253260	0.0517108	A3	ENST00000526129.1	ENST00000370834.5,ENST00000525808.1,ENST00000541113.1,ENST00000534334.1,ENST00000370841.4,ENST00000526129.1,ENST00000534146.1,ENST00000473018.2,ENST00000526196.1,ENST00000543667.1,ENST00000525881.1,ENST00000420607.2,ENST00000529059.1
ENSG00000117054.9;A3:chr1:76190502-76194074:76190502-76194086:+	ENSG00000117054.9	ACADM	+	protein_coding	1	76190036	76253260	0.126891	A3	ENST00000420607.2	ENST00000370834.5,ENST00000532509.1,ENST00000420607.2,ENST00000534334.1,ENST00000526129.1,ENST00000534146.1,ENST00000473018.2,ENST00000370841.4,ENST00000530953.2
ENSG00000117054.9;SE:chr1:76190502-76194086:76194173-76198329:+	ENSG00000117054.9	ACADM	+	protein_coding	1	76190036	76253260	0.760363	SE	ENST00000370841.4,ENST00000526129.1,ENST00000534146.1,ENST00000370834.5,ENST00000473018.2,ENST00000534334.1	ENST00000370834.5,ENST00000525808.1,ENST00000525881.1,ENST00000541113.1,ENST00000534334.1,ENST00000543667.1,ENST00000526129.1,ENST00000534146.1,ENST00000473018.2,ENST00000526196.1,ENST00000370841.4
ENSG00000137955.11;A5:chr1:76256202-76256970:76255742-76256970:+	ENSG00000137955.11	RABGGTB	+	protein_coding	1	76251879	76260764	0.583717	A5	ENST00000496055.1,ENST00000461653.1	ENST00000496055.1,ENST00000473406.1,ENST00000491266.1,ENST00000319942.3,ENST00000470201.1,ENST00000461653.1
ENSG00000036549.8;AF:chr1:78107340-78148270:78148328:78107340-78148947:78149059:-	ENSG00000036549.8	ZZZ3	-	protein_coding	1	78028101	78149104	0.68076	AF	ENST00000469944.1	ENST00000469944.1,ENST00000414381.1
ENSG00000036549.8;RI:chr1:78045212:78045313-78046683:78046754:-	ENSG00000036549.8	ZZZ3	-	protein_coding	1	78028101	78149104	0.0558197	RI	ENST00000476275.1	ENST00000370801.3,ENST00000476275.1,ENST00000370798.1,ENST00000481346.1
ENSG00000036549.8;AF:chr1:78050340-78050452:78050728:78050340-78097535:78098561:-	ENSG00000036549.8	ZZZ3	-	protein_coding	1	78028101	78149104	0.0794406	AF	ENST00000476195.1	ENST00000476275.1,ENST00000476195.1
ENSG00000036549.8;AF:chr1:78107340-78148270:78148328:78107340-78148947:78149088:-	ENSG00000036549.8	ZZZ3	-	protein_coding	1	78028101	78149104	0.563445	AF	ENST00000469944.1	ENST00000469944.1,ENST00000463166.1
ENSG00000036549.8;AF:chr1:78107340-78148270:78148328:78107340-78148947:78149104:-	ENSG00000036549.8	ZZZ3	-	protein_coding	1	78028101	78149104	0.872794	AF	ENST00000469944.1	ENST00000469944.1,ENST00000370798.1
ENSG00000077254.10;A3:chr1:78187610-78187709:78187586-78187709:-	ENSG00000077254.10	USP33	-	protein_coding	1	78161672	78225537	0.87862	A3	ENST00000370794.3,ENST00000481579.1,ENST00000357428.1,ENST00000370793.1,ENST00000461986.1	ENST00000357428.1,ENST00000370794.3,ENST00000481579.1,ENST00000461986.1,ENST00000370793.1,ENST00000370792.3
ENSG00000077254.10;SE:chr1:78207433-78211106:78211284-78225328:-	ENSG00000077254.10	USP33	-	protein_coding	1	78161672	78225537	0.299036	SE	ENST00000370793.1,ENST00000370792.3	ENST00000528150.1,ENST00000370793.1,ENST00000370794.3,ENST00000370792.3
ENSG00000180488.10;SE:chr1:78245421-78248923:78249036-78267016:+	ENSG00000180488.10	FAM73A	+	protein_coding	1	78245309	78344106	0.9132	SE	ENST00000370791.3	ENST00000370791.3,ENST00000443751.2
ENSG00000180488.10;A3:chr1:78332076-78338686:78332076-78338689:+	ENSG00000180488.10	FAM73A	+	protein_coding	1	78245309	78344106	0.0867996	A3	ENST00000443751.2	ENST00000370791.3,ENST00000443751.2
ENSG00000162613.12;A3:chr1:78414599-78414840:78414459-78414840:-	ENSG00000162613.12	FUBP1	-	protein_coding	1	78409740	78444794	0.243772	A3	ENST00000370767.1	ENST00000436586.2,ENST00000370768.2,ENST00000370767.1
ENSG00000162613.12;A3:chr1:78432785-78433311:78432782-78433311:-	ENSG00000162613.12	FUBP1	-	protein_coding	1	78409740	78444794	0.826703	A3	ENST00000370768.2,ENST00000370767.1,ENST00000436586.2	ENST00000294623.4,ENST00000436586.2,ENST00000370768.2,ENST00000421641.1,ENST00000370767.1
ENSG00000162616.8;AF:chr1:78444859:78444977-78478735:78470538:78471005-78478735:+	ENSG00000162616.8	DNAJB4	+	protein_coding	1	78444859	78483648	0.108844	AF	ENST00000487931.1	ENST00000370763.5,ENST00000487931.1
ENSG00000137959.11;SE:chr1:79086256-79093591:79094078-79094636:+	ENSG00000137959.11	IFI44L	+	protein_coding	1	79085607	79111830	0.878027	SE	ENST00000370751.5	ENST00000476876.1,ENST00000476521.1,ENST00000370751.5,ENST00000342282.3
ENSG00000137965.6;SE:chr1:79115590-79115871:79116337-79119928:+	ENSG00000137965.6	IFI44	+	protein_coding	1	79115481	79129763	0.665595	SE	ENST00000370747.4,ENST00000467790.1	ENST00000472152.1,ENST00000370747.4,ENST00000467790.1,ENST00000495254.1,ENST00000470323.1,ENST00000545124.1
ENSG00000137965.6;RI:chr1:79120699:79120894-79121047:79121196:+	ENSG00000137965.6	IFI44	+	protein_coding	1	79115481	79129763	0.131014	RI	ENST00000467790.1	ENST00000472152.1,ENST00000467790.1,ENST00000370747.4,ENST00000438486.1,ENST00000495254.1,ENST00000470323.1,ENST00000545124.1
ENSG00000142875.15;A3:chr1:84668488-84670162:84668488-84670165:+	ENSG00000142875.15	PRKACB	+	protein_coding	1	84543745	84704181	0.292838	A3	ENST00000370680.1	ENST00000370688.3,ENST00000370680.1,ENST00000370684.1
ENSG00000203943.4;A5:chr1:84767697-84768886:84767484-84768886:+	ENSG00000203943.4	SAMD13	+	protein_coding	1	84764049	84855640	0.11433	A5	ENST00000370669.1,ENST00000479082.1	ENST00000394834.3,ENST00000463429.1,ENST00000479082.1,ENST00000370669.1
ENSG00000203943.4;AF:chr1:84765241:84765327-84768886:84768334:84768373-84768886:+	ENSG00000203943.4	SAMD13	+	protein_coding	1	84764049	84855640	0.0765198	AF	ENST00000370671.3	ENST00000370668.3,ENST00000370671.3
ENSG00000203943.4;AF:chr1:84767339:84767484-84768886:84768334:84768373-84768886:+	ENSG00000203943.4	SAMD13	+	protein_coding	1	84764049	84855640	0.0893606	AF	ENST00000463429.1	ENST00000370668.3,ENST00000463429.1
ENSG00000203943.4;AF:chr1:84765241:84765327-84768886:84767339:84767484-84768886:+	ENSG00000203943.4	SAMD13	+	protein_coding	1	84764049	84855640	0.447783	AF	ENST00000370671.3	ENST00000370671.3,ENST00000463429.1
ENSG00000174021.6;AF:chr1:84967653-84969329:84969516:84967653-84971694:84972248:-	ENSG00000174021.6	GNG5	-	protein_coding	1	84964008	84972248	0.925482	AF	ENST00000487806.1	ENST00000370641.3,ENST00000487806.1
ENSG00000117151.8;SE:chr1:85031695-85035614:85035822-85036265:-	ENSG00000117151.8	CTBS	-	protein_coding	1	85015289	85040163	0.669181	SE	ENST00000370630.5,ENST00000370625.1	ENST00000465118.2,ENST00000370630.5,ENST00000370625.1,ENST00000477677.1
ENSG00000117151.8;A5:chr1:85036403-85039599:85036403-85039922:-	ENSG00000117151.8	CTBS	-	protein_coding	1	85015289	85040163	0.169102	A5	ENST00000465118.2,ENST00000370625.1	ENST00000370630.5,ENST00000370625.1,ENST00000477677.1,ENST00000465118.2
ENSG00000117155.12;AF:chr1:85136498-85136860:85136998:85136498-85156054:85156127:-	ENSG00000117155.12	SSX2IP	-	protein_coding	1	85109390	85156486	0.21885	AF	ENST00000460500.1	ENST00000605755.1,ENST00000460500.1
ENSG00000183291.11;AF:chr1:87369131-87379711:87379817:87369131-87379998:87380107:-	ENSG00000183291.11	SEP15	-	protein_coding	1	87328132	87380107	0.845564	AF	ENST00000370554.1	ENST00000469566.1,ENST00000370554.1
ENSG00000183291.11;A5:chr1:87369131-87379711:87369131-87379998:-	ENSG00000183291.11	SEP15	-	protein_coding	1	87328132	87380107	0.769045	A5	ENST00000331835.5	ENST00000469566.1,ENST00000331835.5
ENSG00000143013.8;AF:chr1:87794151:87794927-87797696:87797351:87797497-87797696:+	ENSG00000143013.8	LMO4	+	protein_coding	1	87794151	87814606	0.580037	AF	ENST00000370544.5	ENST00000370542.1,ENST00000370544.5
ENSG00000137944.12;AF:chr1:89435150-89453935:89454038:89435150-89458268:89458459:-	ENSG00000137944.12	CCBL2	-	protein_coding	1	89401456	89458636	0.0716025	AF	ENST00000446900.2	ENST00000370491.3,ENST00000446900.2
ENSG00000213516.5;SE:chr1:89449749-89453935:89454034-89458268:-	ENSG00000213516.5	RBMXL1	-	protein_coding	1	89445139	89458643	0.099717	SE	ENST00000399794.2,ENST00000413769.1	ENST00000321792.5,ENST00000413769.1,ENST00000399794.2
ENSG00000117226.7;RI:chr1:89478868:89479110-89479766:89479962:-	ENSG00000117226.7	GBP3	-	protein_coding	1	89472349	89488577	0.0770833	RI	ENST00000370482.2	ENST00000489444.2,ENST00000235878.5,ENST00000493594.2,ENST00000370482.2,ENST00000370481.4
ENSG00000117226.7;A5:chr1:89481097-89485809:89481097-89485813:-	ENSG00000117226.7	GBP3	-	protein_coding	1	89472349	89488577	0.458627	A5	ENST00000493594.2	ENST00000493594.2,ENST00000475853.2
ENSG00000171492.10;AF:chr1:90286591:90286850-90309197:90287480:90287744-90309197:+	ENSG00000171492.10	LRRC8D	+	protein_coding	1	90286573	90402170	0.359167	AF	ENST00000337338.5	ENST00000394593.3,ENST00000337338.5
ENSG00000162664.12;A3:chr1:90470803-90472904:90470803-90473171:+	ENSG00000162664.12	ZNF326	+	protein_coding	1	90460671	90501090	0.204795	A3	ENST00000340281.4	ENST00000340281.4,ENST00000370447.3
ENSG00000122482.16;AF:chr1:91447927-91486830:91487030:91447927-91487547:91487770:-	ENSG00000122482.16	ZNF644	-	protein_coding	1	91380859	91487829	0.479699	AF	ENST00000370440.1	ENST00000337393.5,ENST00000370440.1
ENSG00000122482.16;AF:chr1:91486758-91487246:91487282:91486758-91487547:91487612:-	ENSG00000122482.16	ZNF644	-	protein_coding	1	91380859	91487829	0.250156	AF	ENST00000482467.1	ENST00000482467.1,ENST00000495966.1
ENSG00000174842.12;SE:chr1:92732049-92732257:92732298-92733470:-	ENSG00000174842.12	GLMN	-	protein_coding	1	92711959	92764544	0.923866	SE	ENST00000370360.3,ENST00000495106.1	ENST00000495852.2,ENST00000534881.1,ENST00000370360.3,ENST00000495106.1
ENSG00000122484.8;SE:chr1:92765796-92767033:92767147-92769534:+	ENSG00000122484.8	RPAP2	+	protein_coding	1	92764522	92867613	0.788244	SE	ENST00000610020.1	ENST00000610020.1,ENST00000484158.1
ENSG00000162676.7;AF:chr1:92949143-92949292:92949511:92949143-92951571:92951628:-	ENSG00000162676.7	GFI1	-	protein_coding	1	92940319	92952433	0.0881224	AF	ENST00000370332.1	ENST00000370332.1,ENST00000427103.1
ENSG00000117500.8;SE:chr1:93622040-93624372:93624442-93625686:-	ENSG00000117500.8	TMED5	-	protein_coding	1	93615299	93646285	0.352766	SE	ENST00000370290.3	ENST00000370280.1,ENST00000483033.1,ENST00000370282.3,ENST00000370290.3,ENST00000479918.1
ENSG00000122483.13;AF:chr1:93645476:93645975-93648917:93646281:93646439-93648917:+	ENSG00000122483.13	CCDC18	+	protein_coding	1	93645476	93744287	0.378275	AF	ENST00000343253.7	ENST00000343253.7,ENST00000370276.1
ENSG00000067334.9;SE:chr1:94338770-94341201:94341339-94341824:-	ENSG00000067334.9	DNTTIP2	-	protein_coding	1	94333373	94345474	0.392831	SE	ENST00000436063.2	ENST00000436063.2,ENST00000359208.6
ENSG00000117525.9;SE:chr1:94996152-94997877:94998036-94998646:-	ENSG00000117525.9	F3	-	protein_coding	1	94994781	95007356	0.944925	SE	ENST00000334047.7	ENST00000334047.7,ENST00000370207.4
ENSG00000117525.9;SE:chr1:95005924-95006128:95006622-95007093:-	ENSG00000117525.9	F3	-	protein_coding	1	94994781	95007356	0.0962722	SE	ENST00000480356.1	ENST00000480356.1,ENST00000334047.7,ENST00000370207.4
ENSG00000224081.3;AL:chr1:95123089:95123611-95144981:95138453:95138827-95144981:-	ENSG00000224081.3	LINC01057	-	lincRNA	1	95104017	95285837	0.566223	AL	ENST00000452922.1	ENST00000452922.1,ENST00000432162.1
ENSG00000224081.3;SE:chr1:95207970-95209394:95209549-95285512:-	ENSG00000224081.3	LINC01057	-	lincRNA	1	95104017	95285837	0.593074	SE	ENST00000418366.2	ENST00000442418.1,ENST00000418366.2
ENSG00000224081.3;AF:chr1:95197993-95207825:95208051:95197993-95285512:95285837:-	ENSG00000224081.3	LINC01057	-	lincRNA	1	95104017	95285837	0.260231	AF	ENST00000424711.1	ENST00000452922.1,ENST00000424711.1
ENSG00000224081.3;AL:chr1:95104017:95104114-95144981:95123089:95123611-95144981:-	ENSG00000224081.3	LINC01057	-	lincRNA	1	95104017	95285837	0.288129	AL	ENST00000442418.1	ENST00000452922.1,ENST00000442418.1
ENSG00000224081.3;AL:chr1:95123089:95123611-95144981:95138685:95138827-95144981:-	ENSG00000224081.3	LINC01057	-	lincRNA	1	95104017	95285837	0.89705	AL	ENST00000452922.1	ENST00000452922.1,ENST00000421997.1
ENSG00000224081.3;SE:chr1:95171113-95197814:95197993-95285512:-	ENSG00000224081.3	LINC01057	-	lincRNA	1	95104017	95285837	0.89705	SE	ENST00000452922.1	ENST00000452922.1,ENST00000421997.1
ENSG00000224081.3;SE:chr1:95145163-95170995:95171113-95197814:-	ENSG00000224081.3	LINC01057	-	lincRNA	1	95104017	95285837	0.578415	SE	ENST00000452922.1,ENST00000418366.2	ENST00000452922.1,ENST00000442418.1,ENST00000418366.2,ENST00000432162.1
ENSG00000224081.3;AF:chr1:95145163-95197814:95197901:95145163-95285512:95285766:-	ENSG00000224081.3	LINC01057	-	lincRNA	1	95104017	95285837	0.846198	AF	ENST00000432162.1	ENST00000432162.1,ENST00000414374.1
ENSG00000224081.3;AL:chr1:95104017:95104114-95144981:95138453:95138827-95144981:-	ENSG00000224081.3	LINC01057	-	lincRNA	1	95104017	95285837	0.353867	AL	ENST00000442418.1	ENST00000442418.1,ENST00000432162.1
ENSG00000224081.3;SE:chr1:95197993-95207825:95207970-95285512:-	ENSG00000224081.3	LINC01057	-	lincRNA	1	95104017	95285837	0.288129	SE	ENST00000442418.1	ENST00000452922.1,ENST00000442418.1
ENSG00000143036.12;A3:chr1:95330455-95332887:95330455-95332890:+	ENSG00000143036.12	SLC44A3	+	protein_coding	1	95285898	95360802	0.708866	A3	ENST00000446120.2,ENST00000271227.6,ENST00000527077.1,ENST00000467909.1,ENST00000532427.1,ENST00000475883.1,ENST00000530397.1	ENST00000532427.1,ENST00000475883.1,ENST00000446120.2,ENST00000271227.6,ENST00000529450.1,ENST00000467909.1,ENST00000527077.1,ENST00000530397.1
ENSG00000143036.12;A5:chr1:95293199-95294049:95293103-95294049:+	ENSG00000143036.12	SLC44A3	+	protein_coding	1	95285898	95360802	0.667734	A5	ENST00000446120.2,ENST00000271227.6,ENST00000467909.1,ENST00000422520.2,ENST00000475883.1	ENST00000422520.2,ENST00000532427.1,ENST00000475883.1,ENST00000446120.2,ENST00000271227.6,ENST00000529450.1,ENST00000467909.1,ENST00000527077.1,ENST00000530397.1
ENSG00000143036.12;SE:chr1:95286034-95286505:95286612-95290049:+	ENSG00000143036.12	SLC44A3	+	protein_coding	1	95285898	95360802	0.897236	SE	ENST00000271227.6,ENST00000529450.1	ENST00000271227.6,ENST00000529450.1,ENST00000527077.1,ENST00000446120.2
ENSG00000143036.12;AF:chr1:95285957:95286034-95286505:95286202:95286279-95286505:+	ENSG00000143036.12	SLC44A3	+	protein_coding	1	95285898	95360802	0.945348	AF	ENST00000529450.1	ENST00000422520.2,ENST00000529450.1
ENSG00000122481.12;AF:chr1:95699824:95699871-95712312:95711614:95712213-95712312:+	ENSG00000122481.12	RWDD3	+	protein_coding	1	95699711	95712781	0.172607	AF	ENST00000473397.1	ENST00000473397.1,ENST00000460571.1
ENSG00000122481.12;SE:chr1:95699871-95705333:95705465-95709767:+	ENSG00000122481.12	RWDD3	+	protein_coding	1	95699711	95712781	0.528511	SE	ENST00000429514.2,ENST00000495272.1	ENST00000263893.6,ENST00000495272.1,ENST00000370202.4,ENST00000429514.2
ENSG00000162627.12;SE:chr1:99167459-99203793:99203945-99225610:+	ENSG00000162627.12	SNX7	+	protein_coding	1	99127236	99226056	0.893594	SE	ENST00000529992.1,ENST00000306121.3	ENST00000370189.5,ENST00000529992.1,ENST00000306121.3,ENST00000528824.1
ENSG00000162627.12;SE:chr1:99127467-99128253:99128372-99150441:+	ENSG00000162627.12	SNX7	+	protein_coding	1	99127236	99226056	0.106406	SE	ENST00000370189.5,ENST00000528824.1	ENST00000370189.5,ENST00000529992.1,ENST00000306121.3,ENST00000528824.1
ENSG00000162688.11;AF:chr1:100315640:100315971-100316531:100316045:100316454-100316531:+	ENSG00000162688.11	AGL	+	protein_coding	1	100315640	100389579	0.90161	AF	ENST00000361915.3	ENST00000294724.4,ENST00000361915.3
ENSG00000117620.8;AF:chr1:100435345:100435718-100459093:100435992:100436200-100459093:+	ENSG00000117620.8	SLC35A3	+	protein_coding	1	100435345	100492535	0.282857	AF	ENST00000370155.3,ENST00000465289.1	ENST00000465289.1,ENST00000533028.1,ENST00000370155.3
ENSG00000117620.8;SE:chr1:100435718-100440527:100440625-100459093:+	ENSG00000117620.8	SLC35A3	+	protein_coding	1	100435345	100492535	0.348373	SE	ENST00000427993.2	ENST00000427993.2,ENST00000465289.1,ENST00000370155.3
ENSG00000117620.8;AL:chr1:100477089-100480858:100480897:100477089-100487942:100492448:+	ENSG00000117620.8	SLC35A3	+	protein_coding	1	100435345	100492535	0.0526778	AL	ENST00000422078.1	ENST00000465289.1,ENST00000422078.1
ENSG00000156876.8;RI:chr1:100573184:100573273-100573366:100573560:-	ENSG00000156876.8	SASS6	-	protein_coding	1	100549119	100598511	0.19722	RI	ENST00000462159.1	ENST00000535161.1,ENST00000287482.5,ENST00000462159.1
ENSG00000122435.5;RI:chr1:100605964:100606070-100606408:100606575:+	ENSG00000122435.5	TRMT13	+	protein_coding	1	100598706	100616053	0.160062	RI	ENST00000482437.1	ENST00000370141.2,ENST00000482437.1
ENSG00000137992.10;A3:chr1:100676680-100680373:100676327-100680373:-	ENSG00000137992.10	DBT	-	protein_coding	1	100652475	100715390	0.13982	A3	ENST00000370131.3	ENST00000370131.3,ENST00000370132.4
ENSG00000137996.8;SE:chr1:100732180-100733056:100733094-100733708:+	ENSG00000137996.8	RTCA	+	protein_coding	1	100731763	100758325	0.418374	SE	ENST00000260563.4	ENST00000260563.4,ENST00000370128.4
ENSG00000137996.8;A3:chr1:100732180-100733630:100732180-100733708:+	ENSG00000137996.8	RTCA	+	protein_coding	1	100731763	100758325	0.0688348	A3	ENST00000498617.1	ENST00000498617.1,ENST00000370128.4
ENSG00000162692.6;SE:chr1:101190446-101194663:101194938-101196754:+	ENSG00000162692.6	VCAM1	+	protein_coding	1	101185298	101204601	0.943015	SE	ENST00000370119.4,ENST00000294728.2	ENST00000347652.2,ENST00000294728.2,ENST00000370119.4
ENSG00000233184.2;SE:chr1:101549130-101550608:101550713-101552408:+	ENSG00000233184.2	RP11-421L21.3	+	antisense	1	101491434	101552821	0.0788188	SE	ENST00000449473.1	ENST00000446527.1,ENST00000449473.1,ENST00000451213.1
ENSG00000185946.11;AL:chr1:104094414-104095896:104095965:104094414-104097656:104097861:+	ENSG00000185946.11	RNPC3	+	protein_coding	1	104068313	104097861	0.528119	AL	ENST00000524631.1	ENST00000423855.2,ENST00000524631.1
ENSG00000185946.11;A3:chr1:104084097-104085918:104084097-104085921:+	ENSG00000185946.11	RNPC3	+	protein_coding	1	104068313	104097861	0.658396	A3	ENST00000533099.1,ENST00000423855.2,ENST00000524641.1	ENST00000524641.1,ENST00000533099.1,ENST00000533834.1,ENST00000524631.1,ENST00000423855.2
ENSG00000185946.11;A3:chr1:104094414-104095896:104094414-104097656:+	ENSG00000185946.11	RNPC3	+	protein_coding	1	104068313	104097861	0.831642	A3	ENST00000533099.1	ENST00000423855.2,ENST00000533099.1
ENSG00000240038.2;SE:chr1:104118162-104120112:104120230-104120342:+	ENSG00000240038.2	AMY2B	+	protein_coding	1	104096437	104122156	0.529721	SE	ENST00000361355.4	ENST00000361355.4,ENST00000491397.1,ENST00000477657.1
ENSG00000240038.2;AF:chr1:104096437:104097731-104114179:104107653:104108216-104114179:+	ENSG00000240038.2	AMY2B	+	protein_coding	1	104096437	104122156	0.902484	AF	ENST00000477657.1	ENST00000477657.1,ENST00000453959.1
ENSG00000240038.2;SE:chr1:104097731-104108057:104108216-104114179:+	ENSG00000240038.2	AMY2B	+	protein_coding	1	104096437	104122156	0.593518	SE	ENST00000361355.4	ENST00000361355.4,ENST00000477657.1
ENSG00000085491.11;AF:chr1:108728576-108735118:108735440:108728576-108742578:108742980:-	ENSG00000085491.11	SLC25A24	-	protein_coding	1	108676658	108743471	0.693072	AF	ENST00000370041.4	ENST00000565488.1,ENST00000370041.4
ENSG00000085491.11;SE:chr1:108703915-108724563:108724650-108728450:-	ENSG00000085491.11	SLC25A24	-	protein_coding	1	108676658	108743471	0.633885	SE	ENST00000565488.1,ENST00000370041.4	ENST00000565488.1,ENST00000264128.9,ENST00000370041.4
ENSG00000085491.11;AF:chr1:108728576-108735118:108735440:108728576-108742578:108742901:-	ENSG00000085491.11	SLC25A24	-	protein_coding	1	108676658	108743471	0.538011	AF	ENST00000370041.4	ENST00000264128.9,ENST00000370041.4
ENSG00000162639.11;AF:chr1:109202584-109203585:109203744:109202584-109203806:109204148:-	ENSG00000162639.11	HENMT1	-	protein_coding	1	109190912	109204148	0.839184	AF	ENST00000402983.1	ENST00000370032.5,ENST00000402983.1
ENSG00000121940.11;A3:chr1:109486679-109490233:109486529-109490233:-	ENSG00000121940.11	CLCC1	-	protein_coding	1	109472130	109506111	0.801165	A3	ENST00000356970.2,ENST00000369971.2,ENST00000369976.1	ENST00000415331.1,ENST00000369970.3,ENST00000369971.2,ENST00000356970.2,ENST00000369976.1
ENSG00000121940.11;A3:chr1:109493070-109505983:109493060-109505983:-	ENSG00000121940.11	CLCC1	-	protein_coding	1	109472130	109506111	0.724331	A3	ENST00000356970.2,ENST00000415331.1	ENST00000356970.2,ENST00000369971.2,ENST00000415331.1
ENSG00000085433.11;A3:chr1:109547340-109553538:109547337-109553538:-	ENSG00000085433.11	WDR47	-	protein_coding	1	109512836	109584850	0.308003	A3	ENST00000400794.3,ENST00000369965.4	ENST00000357672.3,ENST00000369962.3,ENST00000361054.3,ENST00000369965.4,ENST00000400794.3
ENSG00000116299.12;SE:chr1:109716201-109716310:109716459-109727667:+	ENSG00000116299.12	KIAA1324	+	protein_coding	1	109656301	109749401	0.931342	SE	ENST00000369939.3,ENST00000527996.1	ENST00000527996.1,ENST00000457623.2,ENST00000369939.3
ENSG00000116299.12;A3:chr1:109743522-109745535:109743522-109745566:+	ENSG00000116299.12	KIAA1324	+	protein_coding	1	109656301	109749401	0.123386	A3	ENST00000527996.1	ENST00000369936.1,ENST00000369939.3,ENST00000369938.1,ENST00000527996.1,ENST00000529753.1
ENSG00000143106.8;AF:chr1:109964548-109967948:109968754:109964548-109968924:109968973:-	ENSG00000143106.8	PSMA5	-	protein_coding	1	109941653	109969062	0.41975	AF	ENST00000490870.1	ENST00000490870.1,ENST00000271308.4
ENSG00000143106.8;SE:chr1:109957985-109964482:109964548-109968924:-	ENSG00000143106.8	PSMA5	-	protein_coding	1	109941653	109969062	0.295399	SE	ENST00000271308.4,ENST00000484563.1	ENST00000538610.1,ENST00000484563.1,ENST00000271308.4
ENSG00000143106.8;AF:chr1:109964548-109967948:109968754:109964548-109968924:109969049:-	ENSG00000143106.8	PSMA5	-	protein_coding	1	109941653	109969062	0.343092	AF	ENST00000490870.1	ENST00000484563.1,ENST00000490870.1
ENSG00000174151.10;A3:chr1:110037802-110038301:110037802-110038378:+	ENSG00000174151.10	CYB561D1	+	protein_coding	1	110036674	110045554	0.123461	A3	ENST00000496961.1,ENST00000430195.2	ENST00000310611.4,ENST00000430195.2,ENST00000533024.1,ENST00000496961.1,ENST00000528785.1,ENST00000420578.2
ENSG00000168765.11;AL:chr1:110201732-110203787:110204322:110201732-110207633:110208118:+	ENSG00000168765.11	GSTM4	+	protein_coding	1	110198703	110208118	0.646032	AL	ENST00000369836.4,ENST00000495742.1	ENST00000495742.1,ENST00000369836.4,ENST00000326729.5
ENSG00000168765.11;SE:chr1:110199901-110200212:110200293-110200394:+	ENSG00000168765.11	GSTM4	+	protein_coding	1	110198703	110208118	0.823184	SE	ENST00000369836.4,ENST00000326729.5	ENST00000495742.1,ENST00000479578.1,ENST00000326729.5,ENST00000478397.1,ENST00000369836.4
ENSG00000168765.11;A5:chr1:110200293-110200394:110199901-110200394:+	ENSG00000168765.11	GSTM4	+	protein_coding	1	110198703	110208118	0.500201	A5	ENST00000369833.1	ENST00000495742.1,ENST00000479578.1,ENST00000478397.1,ENST00000369833.1
ENSG00000184371.9;AL:chr1:110467824-110468685:110469365:110467824-110471474:110473614:+	ENSG00000184371.9	CSF1	+	protein_coding	1	110452864	110473614	0.0557814	AL	ENST00000369802.3	ENST00000329608.6,ENST00000369802.3
ENSG00000143093.10;AF:chr1:110574199:110574262-110580513:110577238:110577439-110580513:+	ENSG00000143093.10	STRIP1	+	protein_coding	1	110574199	110617263	0.22588	AF	ENST00000369796.1	ENST00000369795.3,ENST00000369796.1
ENSG00000116396.9;RI:chr1:110774843:110775219-110775533:110776666:+	ENSG00000116396.9	KCNC4	+	protein_coding	1	110753965	110825722	0.907951	RI	ENST00000369787.3	ENST00000469655.1,ENST00000369787.3
ENSG00000162775.10;SE:chr1:110884890-110888161:110888271-110888930:+	ENSG00000162775.10	RBM15	+	protein_coding	1	110881128	110889299	0.0648993	SE	ENST00000369784.3	ENST00000369784.3,ENST00000487146.2
ENSG00000121931.11;SE:chr1:111492745-111493910:111495437-111506243:-	ENSG00000121931.11	LRIF1	-	protein_coding	1	111489807	111506701	0.796951	SE	ENST00000369763.4	ENST00000485275.2,ENST00000369763.4
ENSG00000156171.10;A3:chr1:111682333-111682660:111682288-111682660:-	ENSG00000156171.10	DRAM2	-	protein_coding	1	111659955	111682838	0.0867972	A3	ENST00000463682.1	ENST00000462092.1,ENST00000490780.1,ENST00000463682.1
ENSG00000134255.9;AF:chr1:111682277:111682383-111690264:111682848:111682929-111690264:+	ENSG00000134255.9	CEPT1	+	protein_coding	1	111682249	111727724	0.0954107	AF	ENST00000480324.1	ENST00000480324.1,ENST00000357172.4
ENSG00000134255.9;AF:chr1:111682277:111682383-111690264:111683167:111683230-111690264:+	ENSG00000134255.9	CEPT1	+	protein_coding	1	111682249	111727724	0.859992	AF	ENST00000480324.1	ENST00000460443.1,ENST00000480324.1
ENSG00000134255.9;AF:chr1:111682249:111682383-111690264:111682848:111682929-111690264:+	ENSG00000134255.9	CEPT1	+	protein_coding	1	111682249	111727724	0.0739146	AF	ENST00000498239.1,ENST00000545121.1	ENST00000545121.1,ENST00000357172.4,ENST00000498239.1
ENSG00000162777.12;AF:chr1:111742420-111743015:111743168:111742420-111746918:111747031:-	ENSG00000162777.12	DENND2D	-	protein_coding	1	111729796	111747157	0.419579	AF	ENST00000473682.1	ENST00000473682.1,ENST00000369752.5
ENSG00000162777.12;AF:chr1:111742420-111743015:111743311:111742420-111746918:111747031:-	ENSG00000162777.12	DENND2D	-	protein_coding	1	111729796	111747157	0.262638	AF	ENST00000357640.4	ENST00000357640.4,ENST00000369752.5
ENSG00000162777.12;SE:chr1:111742420-111745017:111745067-111746768:-	ENSG00000162777.12	DENND2D	-	protein_coding	1	111729796	111747157	0.744975	SE	ENST00000473822.1	ENST00000473822.1,ENST00000463713.1
ENSG00000116459.6;SE:chr1:111992495-111996833:111996978-111998708:+	ENSG00000116459.6	ATP5F1	+	protein_coding	1	111991486	112005395	0.435351	SE	ENST00000493119.1,ENST00000369722.3,ENST00000464154.1	ENST00000369721.4,ENST00000493119.1,ENST00000369722.3,ENST00000464154.1
ENSG00000116459.6;A3:chr1:111992495-111998708:111992495-111998849:+	ENSG00000116459.6	ATP5F1	+	protein_coding	1	111991486	112005395	0.723604	A3	ENST00000369721.4	ENST00000369721.4,ENST00000468818.1
ENSG00000143110.7;A3:chr1:112020050-112020273:112020050-112020348:+	ENSG00000143110.7	C1orf162	+	protein_coding	1	112016414	112021134	0.5657	A3	ENST00000343534.5	ENST00000343534.5,ENST00000369718.3
ENSG00000116473.10;AF:chr1:112084840:112085131-112233956:112162405:112162556-112233956:+	ENSG00000116473.10	RAP1A	+	protein_coding	1	112084840	112259313	0.44002	AF	ENST00000356415.1	ENST00000369709.3,ENST00000356415.1
ENSG00000116473.10;AF:chr1:112162405:112162556-112233956:112162769:112162969-112233956:+	ENSG00000116473.10	RAP1A	+	protein_coding	1	112084840	112259313	0.914212	AF	ENST00000369709.3	ENST00000545460.1,ENST00000369709.3
ENSG00000143079.10;AF:chr1:112938803:112938894-112954816:112939141:112939207-112954816:+	ENSG00000143079.10	CTTNBP2NL	+	protein_coding	1	112938803	113006078	0.928779	AF	ENST00000271277.6	ENST00000271277.6,ENST00000441739.1
ENSG00000134245.13;AF:chr1:113009163:113010213-113057496:113051400:113052066-113057496:+	ENSG00000134245.13	WNT2B	+	protein_coding	1	113009163	113072787	0.821268	AF	ENST00000256640.5	ENST00000256640.5,ENST00000369684.4
ENSG00000134245.13;SE:chr1:113010213-113033633:113033703-113057496:+	ENSG00000134245.13	WNT2B	+	protein_coding	1	113009163	113072787	0.767585	SE	ENST00000369686.5	ENST00000369686.5,ENST00000256640.5
ENSG00000007341.14;AF:chr1:113153625-113159435:113159908:113153625-113161531:113161733:-	ENSG00000007341.14	ST7L	-	protein_coding	1	113066140	113163447	0.645939	AF	ENST00000485753.1	ENST00000485753.1,ENST00000470683.1
ENSG00000155363.14;RI:chr1:113240909:113241411-113242307:113242432:+	ENSG00000155363.14	MOV10	+	protein_coding	1	113215763	113243368	0.823566	RI	ENST00000468624.1	ENST00000468624.1,ENST00000496577.1
ENSG00000155363.14;RI:chr1:113242516:113242604-113242841:113242962:+	ENSG00000155363.14	MOV10	+	protein_coding	1	113215763	113243368	0.287143	RI	ENST00000468624.1,ENST00000490413.1	ENST00000369644.1,ENST00000357443.2,ENST00000468624.1,ENST00000490413.1,ENST00000495374.1,ENST00000369645.1,ENST00000413052.2,ENST00000496577.1
ENSG00000155363.14;RI:chr1:113240909:113241100-113241337:113241411:+	ENSG00000155363.14	MOV10	+	protein_coding	1	113215763	113243368	0.0829099	RI	ENST00000496577.1	ENST00000471160.1,ENST00000369644.1,ENST00000357443.2,ENST00000369645.1,ENST00000413052.2,ENST00000496577.1
ENSG00000155366.12;A3:chr1:113247823-113249700:113247745-113249700:-	ENSG00000155366.12	RHOC	-	protein_coding	1	113243728	113250056	0.0557881	A3	ENST00000436685.2	ENST00000369637.1,ENST00000436685.2,ENST00000468093.1
ENSG00000155366.12;SE:chr1:113246428-113247722:113247790-113249700:-	ENSG00000155366.12	RHOC	-	protein_coding	1	113243728	113250056	0.588039	SE	ENST00000339083.7,ENST00000484280.2,ENST00000478447.1	ENST00000478447.1,ENST00000484280.2,ENST00000369642.3,ENST00000528831.1,ENST00000339083.7,ENST00000369636.2
ENSG00000155366.12;SE:chr1:113246428-113247722:113247745-113249700:-	ENSG00000155366.12	RHOC	-	protein_coding	1	113243728	113250056	0.442012	SE	ENST00000468093.1,ENST00000369637.1	ENST00000369642.3,ENST00000528831.1,ENST00000369637.1,ENST00000468093.1,ENST00000369636.2
ENSG00000155366.12;A3:chr1:113247790-113249700:113247745-113249700:-	ENSG00000155366.12	RHOC	-	protein_coding	1	113243728	113250056	0.677265	A3	ENST00000339083.7,ENST00000369638.2,ENST00000484280.2,ENST00000478447.1,ENST00000527563.1	ENST00000478447.1,ENST00000484280.2,ENST00000369637.1,ENST00000339083.7,ENST00000468093.1,ENST00000369638.2,ENST00000527563.1
ENSG00000155366.12;A3:chr1:113248874-113249700:113247823-113249700:-	ENSG00000155366.12	RHOC	-	protein_coding	1	113243728	113250056	0.870439	A3	ENST00000285735.2	ENST00000285735.2,ENST00000436685.2
ENSG00000155366.12;A3:chr1:113248874-113249700:113247745-113249700:-	ENSG00000155366.12	RHOC	-	protein_coding	1	113243728	113250056	0.283425	A3	ENST00000285735.2	ENST00000285735.2,ENST00000369637.1,ENST00000468093.1
ENSG00000155366.12;SE:chr1:113246428-113247722:113248874-113249700:-	ENSG00000155366.12	RHOC	-	protein_coding	1	113243728	113250056	0.239601	SE	ENST00000285735.2	ENST00000369642.3,ENST00000528831.1,ENST00000285735.2,ENST00000369636.2
ENSG00000155366.12;A3:chr1:113248874-113249700:113247790-113249700:-	ENSG00000155366.12	RHOC	-	protein_coding	1	113243728	113250056	0.170612	A3	ENST00000285735.2	ENST00000478447.1,ENST00000484280.2,ENST00000339083.7,ENST00000369638.2,ENST00000285735.2,ENST00000527563.1
ENSG00000155366.12;SE:chr1:113246428-113247675:113247790-113249700:-	ENSG00000155366.12	RHOC	-	protein_coding	1	113243728	113250056	0.0687489	SE	ENST00000369638.2	ENST00000369642.3,ENST00000369638.2,ENST00000528831.1,ENST00000369636.2
ENSG00000226419.2;AL:chr1:113503197-113510657:113511609:113503197-113541552:113542118:+	ENSG00000226419.2	RP11-31F15.1	+	antisense	1	113499037	113542118	0.704518	AL	ENST00000428411.1	ENST00000435800.2,ENST00000428411.1
ENSG00000226419.2;A5:chr1:113500344-113503099:113499578-113503099:+	ENSG00000226419.2	RP11-31F15.1	+	antisense	1	113499037	113542118	0.518182	A5	ENST00000428411.1	ENST00000416193.1,ENST00000420168.1,ENST00000435800.2,ENST00000428411.1
ENSG00000226419.2;AL:chr1:113503197-113506594:113506694:113503197-113510657:113511609:+	ENSG00000226419.2	RP11-31F15.1	+	antisense	1	113499037	113542118	0.195853	AL	ENST00000416193.1	ENST00000416193.1,ENST00000428411.1
ENSG00000198799.7;A5:chr1:113646407-113650216:113646357-113650216:+	ENSG00000198799.7	LRIG2	+	protein_coding	1	113615831	113674882	0.909359	A5	ENST00000466161.1	ENST00000466069.1,ENST00000466161.1
ENSG00000188761.7;SE:chr1:114424619-114429159:114429280-114429871:-	ENSG00000188761.7	BCL2L15	-	protein_coding	1	114420790	114430169	0.364137	SE	ENST00000393316.3,ENST00000486485.1	ENST00000369580.3,ENST00000393316.3,ENST00000486485.1,ENST00000488450.1
ENSG00000118655.4;SE:chr1:114448397-114449618:114449783-114450631:+	ENSG00000118655.4	DCLRE1B	+	protein_coding	1	114447763	114456708	0.927532	SE	ENST00000369563.3	ENST00000369563.3,ENST00000466480.1
ENSG00000118655.4;RI:chr1:114453753:114454460-114454754:114456708:+	ENSG00000118655.4	DCLRE1B	+	protein_coding	1	114447763	114456708	0.927532	RI	ENST00000369563.3	ENST00000369563.3,ENST00000466480.1
ENSG00000197323.6;A3:chr1:114940612-114942079:114940482-114942079:-	ENSG00000197323.6	TRIM33	-	protein_coding	1	114935399	115053781	0.164563	A3	ENST00000478032.1	ENST00000369543.2,ENST00000478032.1
ENSG00000052723.7;SE:chr1:115321905-115322731:115322836-115323070:-	ENSG00000052723.7	SIKE1	-	protein_coding	1	115312100	115323306	0.865208	SE	ENST00000060969.5,ENST00000475335.1	ENST00000475335.1,ENST00000510745.1,ENST00000506320.1,ENST00000060969.5,ENST00000466657.1
ENSG00000052723.7;A5:chr1:115321905-115322731:115321905-115323070:-	ENSG00000052723.7	SIKE1	-	protein_coding	1	115312100	115323306	0.630219	A5	ENST00000471969.1	ENST00000510745.1,ENST00000466657.1,ENST00000506320.1,ENST00000471969.1
ENSG00000163393.8;A3:chr1:116569643-116573987:116569643-116574024:+	ENSG00000163393.8	SLC22A15	+	protein_coding	1	116519119	116612675	0.9036	A3	ENST00000369503.4	ENST00000369502.1,ENST00000369503.4
ENSG00000163399.11;AF:chr1:116915891:116916145-116926636:116925992:116926175-116926636:+	ENSG00000163399.11	ATP1A1	+	protein_coding	1	116915290	116952883	0.0790034	AF	ENST00000488733.1	ENST00000488733.1,ENST00000369496.4
ENSG00000163399.11;AF:chr1:116915882:116916145-116926636:116925992:116926175-116926636:+	ENSG00000163399.11	ATP1A1	+	protein_coding	1	116915290	116952883	0.915453	AF	ENST00000295598.5	ENST00000369496.4,ENST00000295598.5
ENSG00000163399.11;AF:chr1:116915891:116916145-116926636:116916489:116916863-116926636:+	ENSG00000163399.11	ATP1A1	+	protein_coding	1	116915290	116952883	0.542206	AF	ENST00000488733.1	ENST00000488733.1,ENST00000537345.1
ENSG00000203865.5;MX:chr1:116948770-116949550:116949817-116961081:116948770-116953883:116953937-116961081:-	ENSG00000203865.5	ATP1A1OS	-	processed_transcript	1	116934869	116961244	0.340413	MX	ENST00000369492.4	ENST00000369491.1,ENST00000369492.4
ENSG00000116830.7;A5:chr1:117603183-117605009:117603179-117605009:+	ENSG00000116830.7	TTF2	+	protein_coding	1	117602925	117650075	0.101006	A5	ENST00000470935.1	ENST00000369466.4,ENST00000470935.1
ENSG00000116874.7;A3:chr1:119576011-119576718:119575982-119576718:-	ENSG00000116874.7	WARS2	-	protein_coding	1	119573839	119683294	0.153165	A3	ENST00000369426.5	ENST00000537870.1,ENST00000235521.4,ENST00000495746.1,ENST00000369426.5
ENSG00000231365.1;AF:chr1:119683019:119683416-119689576:119689032:119689459-119689576:+	ENSG00000231365.1	RP11-418J17.1	+	antisense	1	119683019	119818596	0.716343	AF	ENST00000425884.1	ENST00000445565.1,ENST00000425884.1
ENSG00000231365.1;SE:chr1:119683416-119689576:119689692-119693188:+	ENSG00000231365.1	RP11-418J17.1	+	antisense	1	119683019	119818596	0.22828	SE	ENST00000425884.1	ENST00000425884.1,ENST00000440150.1
ENSG00000231365.1;SE:chr1:119683416-119684370:119684436-119689576:+	ENSG00000231365.1	RP11-418J17.1	+	antisense	1	119683019	119818596	0.363701	SE	ENST00000413531.1,ENST00000418015.1	ENST00000418015.1,ENST00000425884.1,ENST00000413531.1
ENSG00000134240.7;SE:chr1:120301905-120302487:120302612-120306795:-	ENSG00000134240.7	HMGCS2	-	protein_coding	1	120290619	120311528	0.695992	SE	ENST00000369406.3	ENST00000544913.2,ENST00000369406.3
ENSG00000134250.13;AF:chr1:120548211-120572529:120572586:120548211-120611948:120612240:-	ENSG00000134250.13	NOTCH2	-	protein_coding	1	120454176	120612240	0.126655	AF	ENST00000489731.1	ENST00000479412.2,ENST00000489731.1
ENSG00000185044.10;A5:chr1:143465438-143466849:143465438-143467571:-	ENSG00000185044.10	RP11-435B5.4	-	lincRNA	1	143354963	143467632	0.070922	A5	ENST00000432361.1	ENST00000419027.1,ENST00000436326.2,ENST00000432361.1
ENSG00000225241.3;SE:chr1:144598780-144604410:144604508-144606369:+	ENSG00000225241.3	RP11-640M9.2	+	pseudogene	1	144593363	144621656	0.198229	SE	ENST00000429694.1	ENST00000437451.1,ENST00000421407.1,ENST00000429694.1
ENSG00000225241.3;MX:chr1:144606510-144606838:144607061-144615096:144606510-144614840:144614993-144615096:+	ENSG00000225241.3	RP11-640M9.2	+	pseudogene	1	144593363	144621656	0.621026	MX	ENST00000421407.1	ENST00000421407.1,ENST00000429694.1,ENST00000437133.1
ENSG00000225241.3;SE:chr1:144598780-144604478:144604508-144606369:+	ENSG00000225241.3	RP11-640M9.2	+	pseudogene	1	144593363	144621656	0.254632	SE	ENST00000423405.1,ENST00000437133.1	ENST00000437451.1,ENST00000421407.1,ENST00000423405.1,ENST00000437133.1
ENSG00000225241.3;SE:chr1:144594483-144595835:144595952-144598512:+	ENSG00000225241.3	RP11-640M9.2	+	pseudogene	1	144593363	144621656	0.453787	SE	ENST00000421407.1,ENST00000428365.1	ENST00000419820.1,ENST00000428365.1,ENST00000421407.1
ENSG00000225241.3;SE:chr1:144615303-144617150:144617252-144618082:+	ENSG00000225241.3	RP11-640M9.2	+	pseudogene	1	144593363	144621656	0.501478	SE	ENST00000429694.1,ENST00000421407.1,ENST00000449960.1,ENST00000423405.1,ENST00000437133.1,ENST00000448172.1,ENST00000589820.1	ENST00000448172.1,ENST00000446541.1,ENST00000423405.1,ENST00000437133.1,ENST00000334866.9,ENST00000428366.1,ENST00000449960.1,ENST00000589820.1,ENST00000421407.1,ENST00000429694.1
ENSG00000225241.3;A3:chr1:144598780-144604410:144598780-144604478:+	ENSG00000225241.3	RP11-640M9.2	+	pseudogene	1	144593363	144621656	0.482795	A3	ENST00000429694.1,ENST00000448227.1	ENST00000423405.1,ENST00000448227.1,ENST00000429694.1,ENST00000437133.1
ENSG00000225241.3;AF:chr1:144593363:144593965-144598512:144594045:144594483-144598512:+	ENSG00000225241.3	RP11-640M9.2	+	pseudogene	1	144593363	144621656	0.237119	AF	ENST00000429694.1	ENST00000419820.1,ENST00000429694.1
ENSG00000225241.3;A5:chr1:144614998-144615096:144614993-144615096:+	ENSG00000225241.3	RP11-640M9.2	+	pseudogene	1	144593363	144621656	0.64145	A5	ENST00000428366.1	ENST00000448172.1,ENST00000423405.1,ENST00000437133.1,ENST00000428366.1,ENST00000429694.1,ENST00000446541.1
ENSG00000178104.15;AF:chr1:144923821-144930584:144932148:144923821-144932335:144932552:-	ENSG00000178104.15	PDE4DIP	-	protein_coding	1	144836157	145076186	0.867435	AF	ENST00000529945.1	ENST00000529945.1,ENST00000479408.2
ENSG00000178104.15;AF:chr1:145021167-145039590:145040002:145021167-145075630:145075901:-	ENSG00000178104.15	PDE4DIP	-	protein_coding	1	144836157	145076186	0.7729	AF	ENST00000313382.9	ENST00000369359.4,ENST00000530740.1,ENST00000313382.9
ENSG00000178104.15;A5:chr1:144923821-144930584:144923821-144932335:-	ENSG00000178104.15	PDE4DIP	-	protein_coding	1	144836157	145076186	0.758582	A5	ENST00000313431.9	ENST00000313431.9,ENST00000479408.2
ENSG00000163386.16;SE:chr1:145293580-145295423:145295525-145296357:+	ENSG00000163386.16	NBPF10	+	protein_coding	1	145289772	145370303	0.512358	SE	ENST00000490598.2,ENST00000342960.5	ENST00000490598.2,ENST00000464433.2,ENST00000448873.2,ENST00000342960.5
ENSG00000131795.8;A3:chr1:145508075-145508207:145508075-145508210:+	ENSG00000131795.8	RBM8A	+	protein_coding	1	145507598	145513536	0.746664	A3	ENST00000330165.8	ENST00000330165.8,ENST00000369307.3
ENSG00000131795.8;RI:chr1:145508016:145508284-145508475:145508611:+	ENSG00000131795.8	RBM8A	+	protein_coding	1	145507598	145513536	0.842414	RI	ENST00000498663.1	ENST00000484825.1,ENST00000498663.1
ENSG00000131779.6;AF:chr1:145516252:145516456-145517273:145516560:145516657-145517273:+	ENSG00000131779.6	PEX11B	+	protein_coding	1	145516252	145523730	0.898279	AF	ENST00000369306.3	ENST00000369306.3,ENST00000537888.1
ENSG00000131788.11;RI:chr1:145578062:145578295-145578401:145578479:+	ENSG00000131788.11	PIAS3	+	protein_coding	1	145575233	145586546	0.859079	RI	ENST00000393046.2,ENST00000369299.3,ENST00000393045.2	ENST00000369299.3,ENST00000369298.1,ENST00000393045.2,ENST00000393046.2
ENSG00000131788.11;RI:chr1:145584799:145584836-145585356:145586546:+	ENSG00000131788.11	PIAS3	+	protein_coding	1	145575233	145586546	0.229533	RI	ENST00000472114.1	ENST00000369298.1,ENST00000393045.2,ENST00000472114.1,ENST00000475261.1
ENSG00000186141.4;RI:chr1:145608404:145608507-145608621:145608659:-	ENSG00000186141.4	POLR3C	-	protein_coding	1	145592605	145611025	0.893197	RI	ENST00000334163.3,ENST00000369294.1	ENST00000369294.1,ENST00000466003.1,ENST00000471254.1,ENST00000334163.3
ENSG00000121848.9;SE:chr1:145646173-145648016:145648067-145650483:+	ENSG00000121848.9	RNF115	+	protein_coding	1	145611036	145696218	0.0870804	SE	ENST00000539368.1	ENST00000539368.1,ENST00000369291.5
ENSG00000117281.11;SE:chr1:145699090-145704017:145704343-145706686:-	ENSG00000117281.11	CD160	-	protein_coding	1	145695798	145715614	0.85	SE	ENST00000235933.6,ENST00000369288.2,ENST00000401557.3	ENST00000369290.1,ENST00000369288.2,ENST00000235933.6,ENST00000401557.3
ENSG00000117262.14;SE:chr1:145816740-145818767:145818826-145826888:-	ENSG00000117262.14	GPR89A	-	protein_coding	1	145764411	145827103	0.911234	SE	ENST00000313835.9,ENST00000460277.1,ENST00000454423.3,ENST00000528944.1,ENST00000532574.1	ENST00000466593.1,ENST00000532574.1,ENST00000528944.1,ENST00000460277.1,ENST00000313835.9,ENST00000454423.3
ENSG00000186275.7;A5:chr1:146374324-146378602:146374294-146378602:+	ENSG00000186275.7	NBPF12	+	protein_coding	1	146373546	146467744	0.896384	A5	ENST00000446760.2	ENST00000442909.2,ENST00000446760.2
ENSG00000186275.7;SE:chr1:146378873-146384514:146384612-146386538:+	ENSG00000186275.7	NBPF12	+	protein_coding	1	146373546	146467744	0.896384	SE	ENST00000446760.2	ENST00000442909.2,ENST00000446760.2
ENSG00000186275.7;RI:chr1:146412673:146412781-146412783:146412878:+	ENSG00000186275.7	NBPF12	+	protein_coding	1	146373546	146467744	0.137102	RI	ENST00000442909.2,ENST00000309471.8,ENST00000439206.2	ENST00000442909.2,ENST00000309471.8,ENST00000446760.2,ENST00000439206.2
ENSG00000186275.7;RI:chr1:146445299:146445353-146445358:146445471:+	ENSG00000186275.7	NBPF12	+	protein_coding	1	146373546	146467744	0.102532	RI	ENST00000442909.2	ENST00000442909.2,ENST00000309471.8,ENST00000446760.2
ENSG00000131781.8;A5:chr1:146696658-146696869:146696658-146696879:-	ENSG00000131781.8	FMO5	-	protein_coding	1	146646930	146714700	0.21915	A5	ENST00000441068.2	ENST00000441068.2,ENST00000254090.4
ENSG00000131781.8;AL:chr1:146655884:146656209-146661756:146657840:146658824-146661756:-	ENSG00000131781.8	FMO5	-	protein_coding	1	146646930	146714700	0.658881	AL	ENST00000441068.2	ENST00000441068.2,ENST00000369272.3
ENSG00000131781.8;AL:chr1:146655884:146656209-146661756:146657838:146658824-146661756:-	ENSG00000131781.8	FMO5	-	protein_coding	1	146646930	146714700	0.21915	AL	ENST00000441068.2	ENST00000441068.2,ENST00000254090.4
ENSG00000131781.8;SE:chr1:146661828-146672734:146673086-146680414:-	ENSG00000131781.8	FMO5	-	protein_coding	1	146646930	146714700	0.904129	SE	ENST00000441068.2,ENST00000254090.4	ENST00000441068.2,ENST00000369272.3,ENST00000254090.4
ENSG00000188092.10;SE:chr1:147400691-147408741:147408800-147410828:+	ENSG00000188092.10	GPR89B	+	protein_coding	1	147400506	147465753	0.937907	SE	ENST00000314163.7,ENST00000488165.1,ENST00000478307.1	ENST00000478307.1,ENST00000488165.1,ENST00000314163.7,ENST00000468618.2
ENSG00000232527.3;AL:chr1:148932920-148933291:148933579:148932920-148951245:148951594:+	ENSG00000232527.3	RP11-14N7.2	+	lincRNA	1	148928322	148951595	0.332201	AL	ENST00000457390.1	ENST00000452399.1,ENST00000457390.1
ENSG00000269501.1;AL:chr1:149576700-149577608:149577802:149576700-149615765:149616783:+	ENSG00000269501.1	RP11-353N4.6	+	pseudogene	1	149575482	149616786	0.676052	AL	ENST00000593370.1	ENST00000444581.1,ENST00000593370.1
ENSG00000182217.7;A5:chr1:149831245-149831516:149831245-149832268:-	ENSG00000182217.7	HIST2H4B	-	protein_coding	1	149825607	149832714	0.648237	A5	ENST00000392932.4	ENST00000369157.2,ENST00000392932.4
ENSG00000182217.7;AL:chr1:149825607:149825779-149832268:149830749:149831245-149832268:-	ENSG00000182217.7	HIST2H4B	-	protein_coding	1	149825607	149832714	0.927461	AL	ENST00000392933.1	ENST00000392933.1,ENST00000369157.2
ENSG00000178096.8;A3:chr1:149871225-149871563:149871225-149871676:+	ENSG00000178096.8	BOLA1	+	protein_coding	1	149859440	149872351	0.601551	A3	ENST00000369152.5	ENST00000476344.1,ENST00000369152.5
ENSG00000163113.10;A3:chr1:149939446-149942991:149939312-149942991:-	ENSG00000163113.10	OTUD7B	-	protein_coding	1	149909705	149982625	0.945744	A3	ENST00000369135.4,ENST00000417191.1	ENST00000417191.1,ENST00000369135.4,ENST00000479905.1
ENSG00000117362.8;AF:chr1:150240189-150240357:150240966:150240189-150241098:150241423:-	ENSG00000117362.8	APH1A	-	protein_coding	1	150237804	150241980	0.651825	AF	ENST00000476538.1	ENST00000476538.1,ENST00000236017.5
ENSG00000118292.4;SE:chr1:150249040-150252054:150252152-150253246:+	ENSG00000118292.4	C1orf54	+	protein_coding	1	150240600	150253327	0.771111	SE	ENST00000369102.1,ENST00000369099.3	ENST00000369102.1,ENST00000369099.3,ENST00000369098.3
ENSG00000117360.8;SE:chr1:150298339-150300016:150300111-150300779:+	ENSG00000117360.8	PRPF3	+	protein_coding	1	150293925	150325671	0.137062	SE	ENST00000496202.1,ENST00000543398.1	ENST00000496202.1,ENST00000324862.6,ENST00000543398.1
ENSG00000117360.8;A3:chr1:150316737-150316852:150316737-150316910:+	ENSG00000117360.8	PRPF3	+	protein_coding	1	150293925	150325671	0.111079	A3	ENST00000467329.1	ENST00000467329.1,ENST00000414970.2,ENST00000324862.6,ENST00000543398.1
ENSG00000117360.8;AF:chr1:150300234:150300925-150305155:150302221:150302967-150305155:+	ENSG00000117360.8	PRPF3	+	protein_coding	1	150293925	150325671	0.725041	AF	ENST00000467329.1	ENST00000467514.1,ENST00000467329.1
ENSG00000163125.11;SE:chr1:150413499-150414357:150414434-150415707:+	ENSG00000163125.11	RPRD2	+	protein_coding	1	150335567	150449042	0.274153	SE	ENST00000369068.4	ENST00000539519.1,ENST00000401000.4,ENST00000369068.4,ENST00000492220.1
ENSG00000143420.13;AF:chr1:150600068-150601537:150601616:150600068-150601890:150602072:-	ENSG00000143420.13	ENSA	-	protein_coding	1	150573327	150602088	0.0626645	AF	ENST00000361532.5	ENST00000369009.3,ENST00000361532.5,ENST00000369014.5
ENSG00000143420.13;A5:chr1:150600068-150601476:150600068-150601537:-	ENSG00000143420.13	ENSA	-	protein_coding	1	150573327	150602088	0.0532407	A5	ENST00000354702.3	ENST00000361631.5,ENST00000354702.3,ENST00000361532.5,ENST00000513281.1
ENSG00000143457.6;SE:chr1:150634404-150636108:150636239-150667132:-	ENSG00000143457.6	GOLPH3L	-	protein_coding	1	150618701	150669630	0.9367	SE	ENST00000271732.3	ENST00000271732.3,ENST00000540514.1
ENSG00000163131.6;SE:chr1:150720355-150722482:150722647-150724257:-	ENSG00000163131.6	CTSS	-	protein_coding	1	150702672	150738433	0.847516	SE	ENST00000368985.3,ENST00000448301.2	ENST00000480760.1,ENST00000368985.3,ENST00000448301.2
ENSG00000163131.6;SE:chr1:150724484-150727477:150727626-150730334:-	ENSG00000163131.6	CTSS	-	protein_coding	1	150702672	150738433	0.717978	SE	ENST00000368985.3,ENST00000480760.1	ENST00000480760.1,ENST00000368985.3,ENST00000448301.2
ENSG00000143379.8;AF:chr1:150898781:150898824-150900180:150898825:150898939-150900180:+	ENSG00000143379.8	SETDB1	+	protein_coding	1	150898739	150937213	0.246318	AF	ENST00000463774.1	ENST00000368962.2,ENST00000463774.1
ENSG00000143379.8;AF:chr1:150898781:150898824-150900180:150898871:150898993-150900180:+	ENSG00000143379.8	SETDB1	+	protein_coding	1	150898739	150937213	0.135857	AF	ENST00000463774.1	ENST00000463774.1,ENST00000534805.1
ENSG00000143379.8;A3:chr1:150921754-150921843:150921754-150921846:+	ENSG00000143379.8	SETDB1	+	protein_coding	1	150898739	150937213	0.102863	A3	ENST00000534805.1	ENST00000498193.1,ENST00000271640.5,ENST00000368969.4,ENST00000534805.1
ENSG00000143379.8;RI:chr1:150935450:150935615-150936006:150936217:+	ENSG00000143379.8	SETDB1	+	protein_coding	1	150898739	150937213	0.104552	RI	ENST00000497314.1	ENST00000368969.4,ENST00000271640.5,ENST00000497314.1
ENSG00000143418.15;AF:chr1:150941567-150944325:150944411:150941567-150947095:150947479:-	ENSG00000143418.15	CERS2	-	protein_coding	1	150933059	150947479	0.224716	AF	ENST00000368949.4	ENST00000368949.4,ENST00000368954.5
ENSG00000143418.15;AF:chr1:150940988-150941394:150941588:150940988-150947095:150947319:-	ENSG00000143418.15	CERS2	-	protein_coding	1	150933059	150947479	0.946009	AF	ENST00000561294.1	ENST00000561294.1,ENST00000345896.4
ENSG00000143409.11;A3:chr1:150975444-150978788:150974799-150978788:-	ENSG00000143409.11	FAM63A	-	protein_coding	1	150969025	150980851	0.617751	A3	ENST00000361936.5	ENST00000361936.5,ENST00000312210.5
ENSG00000143363.11;SE:chr1:150990380-150990943:150991145-150997087:+	ENSG00000143363.11	PRUNE	+	protein_coding	1	150980896	151008189	0.606345	SE	ENST00000271620.3	ENST00000368936.1,ENST00000271620.3
ENSG00000143363.11;A3:chr1:150990380-150990943:150990380-150991033:+	ENSG00000143363.11	PRUNE	+	protein_coding	1	150980896	151008189	0.864877	A3	ENST00000475722.1,ENST00000271620.3	ENST00000462440.1,ENST00000475722.1,ENST00000467771.1,ENST00000271620.3
ENSG00000197622.8;SE:chr1:151028469-151029127:151029262-151031955:-	ENSG00000197622.8	CDC42SE1	-	protein_coding	1	151023447	151042801	0.0938827	SE	ENST00000540998.1,ENST00000492796.1	ENST00000357235.5,ENST00000439374.2,ENST00000483763.1,ENST00000492796.1,ENST00000540998.1
ENSG00000197622.8;A5:chr1:151028469-151029127:151028469-151029132:-	ENSG00000197622.8	CDC42SE1	-	protein_coding	1	151023447	151042801	0.916982	A5	ENST00000540998.1,ENST00000492796.1	ENST00000491825.1,ENST00000492796.1,ENST00000470278.1,ENST00000540998.1
ENSG00000197622.8;RI:chr1:151027492:151027602-151028153:151028469:-	ENSG00000197622.8	CDC42SE1	-	protein_coding	1	151023447	151042801	0.182543	RI	ENST00000483763.1	ENST00000357235.5,ENST00000470278.1,ENST00000439374.2,ENST00000483763.1,ENST00000492796.1,ENST00000540998.1
ENSG00000163156.7;AF:chr1:151129140:151129198-151138947:151138498:151138679-151138947:+	ENSG00000163156.7	SCNM1	+	protein_coding	1	151129140	151142773	0.562623	AF	ENST00000602841.1	ENST00000602841.1,ENST00000461862.1
ENSG00000163156.7;AF:chr1:151129140:151129198-151138947:151138555:151138728-151138947:+	ENSG00000163156.7	SCNM1	+	protein_coding	1	151129140	151142773	0.452325	AF	ENST00000602841.1	ENST00000602841.1,ENST00000368902.1
ENSG00000163156.7;A5:chr1:151138728-151138947:151138679-151138947:+	ENSG00000163156.7	SCNM1	+	protein_coding	1	151129140	151142773	0.560423	A5	ENST00000368902.1	ENST00000461862.1,ENST00000471039.1,ENST00000368905.4,ENST00000368902.1
ENSG00000163155.7;A5:chr1:151134576-151137555:151134576-151138223:-	ENSG00000163155.7	LYSMD1	-	protein_coding	1	151132224	151138424	0.947836	A5	ENST00000368908.5	ENST00000368908.5,ENST00000440902.2
ENSG00000159352.11;A5:chr1:151238597-151238784:151238588-151238784:+	ENSG00000159352.11	PSMD4	+	protein_coding	1	151227179	151239955	0.104252	A5	ENST00000368881.4	ENST00000368884.3,ENST00000445776.1,ENST00000368881.4
ENSG00000143373.13;SE:chr1:151254871-151257682:151258550-151258751:+	ENSG00000143373.13	ZNF687	+	protein_coding	1	151254094	151264656	0.115198	SE	ENST00000324048.5	ENST00000449313.1,ENST00000368879.2,ENST00000324048.5,ENST00000336715.6
ENSG00000143393.12;AF:chr1:151288985-151298648:151298724:151288985-151299747:151300191:-	ENSG00000143393.12	PI4KB	-	protein_coding	1	151264273	151300191	0.216026	AF	ENST00000271657.5	ENST00000271657.5,ENST00000368874.4
ENSG00000143393.12;SE:chr1:151288985-151297221:151297393-151298648:-	ENSG00000143393.12	PI4KB	-	protein_coding	1	151264273	151300191	0.284707	SE	ENST00000368872.1	ENST00000271657.5,ENST00000368872.1,ENST00000368875.2
ENSG00000143393.12;SE:chr1:151297393-151298648:151298849-151299747:-	ENSG00000143393.12	PI4KB	-	protein_coding	1	151264273	151300191	0.931458	SE	ENST00000368872.1	ENST00000438243.2,ENST00000368872.1
ENSG00000143393.12;SE:chr1:151288985-151298648:151298849-151299747:-	ENSG00000143393.12	PI4KB	-	protein_coding	1	151264273	151300191	0.182531	SE	ENST00000368875.2	ENST00000368874.4,ENST00000368875.2,ENST00000368873.1
ENSG00000143416.16;AL:chr1:151339157:151339380-151340675:151339697:151339817-151340675:-	ENSG00000143416.16	SELENBP1	-	protein_coding	1	151336778	151345209	0.768669	AL	ENST00000465273.1	ENST00000498494.1,ENST00000465273.1
ENSG00000159377.6;RI:chr1:151373715:151373831-151374018:151374106:+	ENSG00000159377.6	PSMB4	+	protein_coding	1	151372010	151374420	0.0584846	RI	ENST00000474100.1	ENST00000474100.1,ENST00000290541.6
ENSG00000143367.11;SE:chr1:151512902-151534567:151534641-151535061:+	ENSG00000143367.11	TUFT1	+	protein_coding	1	151512781	151556059	0.355179	SE	ENST00000368849.3,ENST00000498606.1	ENST00000392712.3,ENST00000498606.1,ENST00000368849.3,ENST00000368848.2
ENSG00000143376.8;A3:chr1:151665959-151666069:151665959-151666846:+	ENSG00000143376.8	SNX27	+	protein_coding	1	151584541	151671567	0.494073	A3	ENST00000368841.2,ENST00000368843.3	ENST00000458013.2,ENST00000368841.2,ENST00000368843.3
ENSG00000143376.8;A5:chr1:151584988-151611364:151584857-151611364:+	ENSG00000143376.8	SNX27	+	protein_coding	1	151584541	151671567	0.580545	A5	ENST00000458013.2,ENST00000368843.3	ENST00000458013.2,ENST00000368841.2,ENST00000368843.3
ENSG00000143436.6;A3:chr1:151732657-151733292:151732507-151733292:-	ENSG00000143436.6	MRPL9	-	protein_coding	1	151732119	151736040	0.875757	A3	ENST00000368830.3,ENST00000467306.1,ENST00000368829.3,ENST00000495867.1	ENST00000368830.3,ENST00000495867.1,ENST00000468006.1,ENST00000368829.3,ENST00000467306.1
ENSG00000143365.12;SE:chr1:151801934-151803404:151803608-151804201:-	ENSG00000143365.12	RORC	-	protein_coding	1	151778547	151804348	0.0665301	SE	ENST00000392697.3	ENST00000392697.3,ENST00000318247.6
ENSG00000159445.8;SE:chr1:151861849-151862459:151862690-151867484:-	ENSG00000159445.8	THEM4	-	protein_coding	1	151846060	151882284	0.174279	SE	ENST00000471464.1	ENST00000471464.1,ENST00000368814.3
ENSG00000197747.4;AF:chr1:151958727-151964999:151965054:151958727-151966228:151966866:-	ENSG00000197747.4	S100A10	-	protein_coding	1	151955391	151966866	0.896572	AF	ENST00000368809.1	ENST00000368809.1,ENST00000368811.3
ENSG00000197747.4;AL:chr1:151955391:151955800-151958575:151957634:151957811-151958575:-	ENSG00000197747.4	S100A10	-	protein_coding	1	151955391	151966866	0.807753	AL	ENST00000368811.3	ENST00000478348.1,ENST00000368811.3
ENSG00000197956.5;A3:chr1:153507851-153508425:153507836-153508425:-	ENSG00000197956.5	S100A6	-	protein_coding	1	153507075	153508720	0.0888287	A3	ENST00000496817.1	ENST00000496817.1,ENST00000368719.4,ENST00000462951.2
ENSG00000196154.7;AF:chr1:153517285-153517434:153517539:153517285-153518229:153518361:-	ENSG00000196154.7	S100A4	-	protein_coding	1	153516089	153522612	0.0767611	AF	ENST00000368715.1	ENST00000368716.4,ENST00000368715.1
ENSG00000196154.7;SE:chr1:153517285-153517946:153517994-153518229:-	ENSG00000196154.7	S100A4	-	protein_coding	1	153516089	153522612	0.0887139	SE	ENST00000354332.4	ENST00000368716.4,ENST00000354332.4,ENST00000468373.1
ENSG00000188643.6;AF:chr1:153580653-153581375:153581820:153580653-153585428:153585621:-	ENSG00000188643.6	S100A16	-	protein_coding	1	153579362	153585621	0.401926	AF	ENST00000368705.2	ENST00000474991.1,ENST00000368705.2
ENSG00000189171.9;A3:chr1:153600074-153600597:153599009-153600597:-	ENSG00000189171.9	S100A13	-	protein_coding	1	153591263	153606568	0.342436	A3	ENST00000491177.1	ENST00000339556.4,ENST00000491177.1
ENSG00000189171.9;RI:chr1:153598796:153599009-153599959:153600074:-	ENSG00000189171.9	S100A13	-	protein_coding	1	153591263	153606568	0.400413	RI	ENST00000491177.1	ENST00000440685.2,ENST00000491177.1,ENST00000476133.1
ENSG00000189171.9;SE:chr1:153599009-153599959:153600074-153600597:-	ENSG00000189171.9	S100A13	-	protein_coding	1	153591263	153606568	0.444476	SE	ENST00000476133.1,ENST00000440685.2	ENST00000440685.2,ENST00000476133.1,ENST00000339556.4
ENSG00000160679.8;RI:chr1:153609048:153609129-153610771:153610924:+	ENSG00000160679.8	CHTOP	+	protein_coding	1	153606525	153618782	0.364563	RI	ENST00000495554.1	ENST00000495554.1,ENST00000403433.1,ENST00000368694.3
ENSG00000160679.8;AL:chr1:153610924-153614719:153616861:153610924-153617540:153617946:+	ENSG00000160679.8	CHTOP	+	protein_coding	1	153606525	153618782	0.443667	AL	ENST00000368686.1	ENST00000495554.1,ENST00000368686.1
ENSG00000143553.6;SE:chr1:153631362-153631614:153631660-153631924:+	ENSG00000143553.6	SNAPIN	+	protein_coding	1	153631130	153634306	0.829522	SE	ENST00000368685.5	ENST00000368685.5,ENST00000462880.1
ENSG00000143621.12;RI:chr1:153635495:153635609-153635691:153635752:-	ENSG00000143621.12	ILF2	-	protein_coding	1	153634512	153643524	0.0622464	RI	ENST00000480213.1	ENST00000361891.4,ENST00000480213.1
ENSG00000143554.9;A3:chr1:153751949-153752302:153751949-153752407:+	ENSG00000143554.9	SLC27A3	+	protein_coding	1	153746830	153752633	0.716545	A3	ENST00000271857.2,ENST00000368661.3,ENST00000484014.1,ENST00000483574.2,ENST00000368660.1,ENST00000368659.3	ENST00000484014.1,ENST00000483574.2,ENST00000368660.1,ENST00000458027.1,ENST00000368659.3,ENST00000271857.2,ENST00000368661.3
ENSG00000160741.12;A5:chr1:153921860-153923736:153921860-153924494:-	ENSG00000160741.12	CRTC2	-	protein_coding	1	153920145	153931101	0.16951	A5	ENST00000524997.1	ENST00000524997.1,ENST00000487235.1
ENSG00000143578.11;RI:chr1:153945220:153945312-153945448:153945554:+	ENSG00000143578.11	CREB3L4	+	protein_coding	1	153940010	153946839	0.0560038	RI	ENST00000468845.1	ENST00000368607.3,ENST00000271889.4,ENST00000368603.1,ENST00000405694.3,ENST00000368600.3,ENST00000468845.1
ENSG00000143578.11;RI:chr1:153941406:153941652-153941810:153941931:+	ENSG00000143578.11	CREB3L4	+	protein_coding	1	153940010	153946839	0.0539851	RI	ENST00000492729.1	ENST00000368607.3,ENST00000271889.4,ENST00000461688.1,ENST00000492729.1,ENST00000368603.1,ENST00000368601.1,ENST00000368600.3,ENST00000449724.1
ENSG00000143543.10;RI:chr1:153949169:153949251-153949452:153949489:-	ENSG00000143543.10	JTB	-	protein_coding	1	153946745	153950164	0.122174	RI	ENST00000356648.1,ENST00000368589.1	ENST00000271843.4,ENST00000368589.1,ENST00000356648.1,ENST00000461365.1
ENSG00000177954.7;RI:chr1:153963239:153963278-153963390:153963510:+	ENSG00000177954.7	RPS27	+	protein_coding	1	153963235	153964626	0.90371	RI	ENST00000493224.1	ENST00000477151.1,ENST00000493224.1
ENSG00000143549.15;AL:chr1:154127784:154130197-154142876:154131085:154131524-154142876:-	ENSG00000143549.15	TPM3	-	protein_coding	1	154127784	154167124	0.781802	AL	ENST00000368533.3	ENST00000368531.2,ENST00000368533.3
ENSG00000143549.15;AL:chr1:154128835:154130197-154142876:154131085:154131524-154142876:-	ENSG00000143549.15	TPM3	-	protein_coding	1	154127784	154167124	0.876387	AL	ENST00000469717.1	ENST00000368531.2,ENST00000469717.1
ENSG00000143549.15;AL:chr1:154130002:154130197-154142876:154131085:154131524-154142876:-	ENSG00000143549.15	TPM3	-	protein_coding	1	154127784	154167124	0.125844	AL	ENST00000312970.8	ENST00000368531.2,ENST00000312970.8
ENSG00000143549.15;AL:chr1:154129170:154130197-154141781:154139941:154140416-154141781:-	ENSG00000143549.15	TPM3	-	protein_coding	1	154127784	154167124	0.675668	AL	ENST00000328159.4	ENST00000368530.2,ENST00000328159.4
ENSG00000143549.15;AL:chr1:154128833:154130197-154142876:154131085:154131524-154142876:-	ENSG00000143549.15	TPM3	-	protein_coding	1	154127784	154167124	0.409698	AL	ENST00000368545.3	ENST00000368531.2,ENST00000368545.3
ENSG00000143612.14;SE:chr1:154185100-154186369:154186422-154186933:-	ENSG00000143612.14	C1orf43	-	protein_coding	1	154179182	154193104	0.807669	SE	ENST00000368521.5,ENST00000350592.3,ENST00000368518.1,ENST00000368516.1	ENST00000368516.1,ENST00000368519.1,ENST00000368521.5,ENST00000368518.1,ENST00000350592.3,ENST00000362076.4
ENSG00000143612.14;SE:chr1:154187050-154192312:154192413-154192818:-	ENSG00000143612.14	C1orf43	-	protein_coding	1	154179182	154193104	0.560439	SE	ENST00000368521.5,ENST00000368519.1,ENST00000368518.1	ENST00000368516.1,ENST00000368519.1,ENST00000368521.5,ENST00000368518.1,ENST00000350592.3,ENST00000362076.4
ENSG00000143569.14;AL:chr1:154241430-154242676:154243329:154241430-154243357:154243485:+	ENSG00000143569.14	UBAP2L	+	protein_coding	1	154192655	154243986	0.884258	AL	ENST00000361546.2	ENST00000271877.7,ENST00000361546.2
ENSG00000143569.14;AF:chr1:154192655:154192720-154197560:154193392:154193451-154197560:+	ENSG00000143569.14	UBAP2L	+	protein_coding	1	154192655	154243986	0.916722	AF	ENST00000343815.6	ENST00000271877.7,ENST00000343815.6
ENSG00000143569.14;AF:chr1:154192655:154192720-154197560:154193361:154193451-154197560:+	ENSG00000143569.14	UBAP2L	+	protein_coding	1	154192655	154243986	0.902379	AF	ENST00000343815.6	ENST00000343815.6,ENST00000441890.1
ENSG00000143569.14;AL:chr1:154241430-154242676:154243329:154241430-154243357:154243986:+	ENSG00000143569.14	UBAP2L	+	protein_coding	1	154192655	154243986	0.874836	AL	ENST00000361546.2	ENST00000433615.1,ENST00000361546.2
ENSG00000143575.10;RI:chr1:154247426:154247477-154247630:154247736:+	ENSG00000143575.10	HAX1	+	protein_coding	1	154244987	154248351	0.074621	RI	ENST00000459914.1	ENST00000447768.2,ENST00000328703.7,ENST00000483970.2,ENST00000457918.2,ENST00000471326.1,ENST00000459914.1,ENST00000532105.1,ENST00000531435.1
ENSG00000143575.10;A3:chr1:154245252-154245812:154245252-154246250:+	ENSG00000143575.10	HAX1	+	protein_coding	1	154244987	154248351	0.903265	A3	ENST00000531435.1,ENST00000477780.2	ENST00000477780.2,ENST00000531435.1,ENST00000532105.1
ENSG00000143575.10;RI:chr1:154245812:154246074-154246250:154246437:+	ENSG00000143575.10	HAX1	+	protein_coding	1	154244987	154248351	0.117054	RI	ENST00000531435.1,ENST00000477780.2	ENST00000328703.7,ENST00000477780.2,ENST00000531435.1
ENSG00000169291.5;RI:chr1:154451957:154456811-154458419:154458538:-	ENSG00000169291.5	SHE	-	protein_coding	1	154442248	154474589	0.190323	RI	ENST00000555188.1	ENST00000304760.2,ENST00000555188.1
ENSG00000160710.11;AF:chr1:154575102-154580468:154580682:154575102-154600331:154600440:-	ENSG00000160710.11	ADAR	-	protein_coding	1	154554538	154600475	0.423779	AF	ENST00000368474.4	ENST00000368474.4,ENST00000368471.3
ENSG00000143603.14;AF:chr1:154794660-154832171:154832319:154794660-154841508:154842756:-	ENSG00000143603.14	KCNN3	-	protein_coding	1	154669931	154842756	0.12733	AF	ENST00000361147.4	ENST00000361147.4,ENST00000271915.4
ENSG00000160691.14;A3:chr1:154938556-154938638:154938553-154938638:-	ENSG00000160691.14	SHC1	-	protein_coding	1	154934774	154946871	0.681341	A3	ENST00000448116.2,ENST00000368453.4,ENST00000414115.1	ENST00000368453.4,ENST00000368445.5,ENST00000368450.1,ENST00000414115.1,ENST00000368449.4,ENST00000444664.1,ENST00000448116.2,ENST00000606391.1
ENSG00000173207.8;A5:chr1:154947388-154950463:154947280-154950463:+	ENSG00000173207.8	CKS1B	+	protein_coding	1	154947129	154951725	0.0682612	A5	ENST00000368439.1	ENST00000368439.1,ENST00000308987.5,ENST00000368436.1
ENSG00000160688.14;RI:chr1:154962635:154962733-154962815:154963004:+	ENSG00000160688.14	FLAD1	+	protein_coding	1	154955814	154965587	0.0503608	RI	ENST00000368428.1	ENST00000315144.10,ENST00000368432.1,ENST00000368428.1,ENST00000292180.3
ENSG00000160688.14;RI:chr1:154965189:154965262-154965378:154965587:+	ENSG00000160688.14	FLAD1	+	protein_coding	1	154955814	154965587	0.0638039	RI	ENST00000368432.1	ENST00000368432.1,ENST00000315144.10,ENST00000489992.1,ENST00000292180.3,ENST00000368428.1
ENSG00000160688.14;A3:chr1:154956542-154959942:154956542-154960581:+	ENSG00000160688.14	FLAD1	+	protein_coding	1	154955814	154965587	0.129615	A3	ENST00000368431.3	ENST00000368432.1,ENST00000315144.10,ENST00000292180.3,ENST00000368431.3,ENST00000368433.1,ENST00000487371.1
ENSG00000160685.9;SE:chr1:154975419-154986491:154986569-154987131:+	ENSG00000160685.9	ZBTB7B	+	protein_coding	1	154975127	154990998	0.0716249	SE	ENST00000535420.1,ENST00000483226.1	ENST00000487542.1,ENST00000368426.3,ENST00000483226.1,ENST00000535420.1
ENSG00000143537.9;A5:chr1:155034593-155034721:155034451-155034721:+	ENSG00000143537.9	ADAM15	+	protein_coding	1	155023042	155035252	0.0603019	A5	ENST00000529473.1,ENST00000526491.1	ENST00000529473.1,ENST00000356955.2,ENST00000359280.4,ENST00000526491.1,ENST00000527418.1,ENST00000449910.2,ENST00000472434.1
ENSG00000143537.9;SE:chr1:155033308-155033891:155033965-155034380:+	ENSG00000143537.9	ADAM15	+	protein_coding	1	155023042	155035252	0.593487	SE	ENST00000526491.1,ENST00000356955.2,ENST00000472434.1	ENST00000356955.2,ENST00000359280.4,ENST00000526491.1,ENST00000529473.1,ENST00000472434.1
ENSG00000143537.9;SE:chr1:155033308-155033894:155033965-155034380:+	ENSG00000143537.9	ADAM15	+	protein_coding	1	155023042	155035252	0.595858	SE	ENST00000527418.1,ENST00000449910.2	ENST00000449910.2,ENST00000359280.4,ENST00000529473.1,ENST00000527418.1
ENSG00000143537.9;A3:chr1:155033308-155033891:155033308-155033894:+	ENSG00000143537.9	ADAM15	+	protein_coding	1	155023042	155035252	0.57822	A3	ENST00000526491.1,ENST00000356955.2,ENST00000355956.2,ENST00000461564.2,ENST00000472434.1	ENST00000355956.2,ENST00000461234.1,ENST00000356955.2,ENST00000526491.1,ENST00000527418.1,ENST00000461564.2,ENST00000498481.2,ENST00000449910.2,ENST00000472434.1
ENSG00000243364.3;A3:chr1:155039916-155041329:155039916-155041495:+	ENSG00000243364.3	EFNA4	+	protein_coding	1	155036207	155042029	0.822946	A3	ENST00000368409.3	ENST00000427683.2,ENST00000368409.3
ENSG00000169242.7;A3:chr1:155104110-155105979:155104110-155106206:+	ENSG00000169242.7	EFNA1	+	protein_coding	1	155099936	155107333	0.100835	A3	ENST00000469878.1	ENST00000368406.2,ENST00000469878.1
ENSG00000169242.7;RI:chr1:155105979:155106044-155106206:155106256:+	ENSG00000169242.7	EFNA1	+	protein_coding	1	155099936	155107333	0.217604	RI	ENST00000469878.1	ENST00000474413.1,ENST00000497282.1,ENST00000368407.3,ENST00000469878.1
ENSG00000169242.7;SE:chr1:155104110-155105979:155106044-155106206:+	ENSG00000169242.7	EFNA1	+	protein_coding	1	155099936	155107333	0.291091	SE	ENST00000368407.3,ENST00000474413.1,ENST00000497282.1	ENST00000368406.2,ENST00000497282.1,ENST00000368407.3,ENST00000474413.1
ENSG00000169242.7;AF:chr1:155100364:155100545-155103815:155102038:155102354-155103815:+	ENSG00000169242.7	EFNA1	+	protein_coding	1	155099936	155107333	0.745342	AF	ENST00000469878.1	ENST00000474413.1,ENST00000469878.1
ENSG00000169241.13;AF:chr1:155107820:155108156-155108775:155108373:155108467-155108775:+	ENSG00000169241.13	SLC50A1	+	protein_coding	1	155107820	155111329	0.460707	AF	ENST00000484157.1	ENST00000506037.1,ENST00000484157.1
ENSG00000169241.13;AF:chr1:155107833:155108074-155108775:155108373:155108467-155108775:+	ENSG00000169241.13	SLC50A1	+	protein_coding	1	155107820	155111329	0.323662	AF	ENST00000490770.1	ENST00000490770.1,ENST00000506037.1
ENSG00000169241.13;A3:chr1:155110574-155110638:155110574-155110656:+	ENSG00000169241.13	SLC50A1	+	protein_coding	1	155107820	155111329	0.0651132	A3	ENST00000490276.1	ENST00000303343.8,ENST00000484157.1,ENST00000479579.1,ENST00000490276.1,ENST00000368401.5,ENST00000484027.1,ENST00000490770.1,ENST00000488609.1,ENST00000368405.3,ENST00000368404.4
ENSG00000169241.13;SE:chr1:155108852-155109304:155109427-155110037:+	ENSG00000169241.13	SLC50A1	+	protein_coding	1	155107820	155111329	0.866676	SE	ENST00000475824.1,ENST00000465546.1,ENST00000368404.4	ENST00000484157.1,ENST00000368401.5,ENST00000475824.1,ENST00000368404.4,ENST00000490276.1,ENST00000465546.1
ENSG00000179085.7;A3:chr1:155112747-155112967:155112721-155112967:-	ENSG00000179085.7	DPM3	-	protein_coding	1	155112367	155113071	0.0569803	A3	ENST00000341298.3	ENST00000368400.4,ENST00000341298.3
ENSG00000163463.7;RI:chr1:155145041:155145104-155145214:155145368:-	ENSG00000163463.7	KRTCAP2	-	protein_coding	1	155141884	155145951	0.13101	RI	ENST00000471891.1,ENST00000490672.1	ENST00000295682.4,ENST00000492892.1,ENST00000471891.1,ENST00000490672.1,ENST00000491084.1,ENST00000497317.1
ENSG00000169231.9;AF:chr1:155176197-155177589:155177688:155176197-155178697:155178842:-	ENSG00000169231.9	THBS3	-	protein_coding	1	155165379	155178842	0.866615	AF	ENST00000368378.3	ENST00000486260.1,ENST00000368378.3
ENSG00000169231.9;A3:chr1:155171905-155172052:155171825-155172052:-	ENSG00000169231.9	THBS3	-	protein_coding	1	155165379	155178842	0.115079	A3	ENST00000541990.1	ENST00000457183.2,ENST00000541990.1,ENST00000428962.2,ENST00000486260.1,ENST00000368378.3
ENSG00000169231.9;A5:chr1:155175107-155175984:155175107-155175991:-	ENSG00000169231.9	THBS3	-	protein_coding	1	155165379	155178842	0.122452	A5	ENST00000541990.1	ENST00000541990.1,ENST00000486260.1,ENST00000368378.3
ENSG00000169231.9;SE:chr1:155173330-155174646:155174748-155174851:-	ENSG00000169231.9	THBS3	-	protein_coding	1	155165379	155178842	0.877548	SE	ENST00000368378.3,ENST00000486260.1	ENST00000541990.1,ENST00000486260.1,ENST00000368378.3
ENSG00000173171.10;RI:chr1:155180339:155180418-155181918:155182010:+	ENSG00000173171.10	MTX1	+	protein_coding	1	155178490	155183615	0.167426	RI	ENST00000481771.1	ENST00000368376.3,ENST00000481771.1,ENST00000609421.1,ENST00000424959.1
ENSG00000160767.16;SE:chr1:155223985-155224191:155224247-155224444:-	ENSG00000160767.16	FAM189B	-	protein_coding	1	155216996	155225274	0.835081	SE	ENST00000361361.2,ENST00000481822.1	ENST00000361361.2,ENST00000481822.1,ENST00000368368.3
ENSG00000176444.14;SE:chr1:155238150-155238499:155238583-155239279:-	ENSG00000176444.14	CLK2	-	protein_coding	1	155232659	155248282	0.591135	SE	ENST00000361168.5,ENST00000355560.4	ENST00000355560.4,ENST00000361168.5,ENST00000476983.1
ENSG00000143630.5;RI:chr1:155253765:155253926-155254330:155254548:+	ENSG00000143630.5	HCN3	+	protein_coding	1	155247374	155259639	0.407547	RI	ENST00000496230.1	ENST00000368358.3,ENST00000496230.1
ENSG00000143630.5;A3:chr1:155255755-155256964:155255755-155257040:+	ENSG00000143630.5	HCN3	+	protein_coding	1	155247374	155259639	0.592453	A3	ENST00000368358.3	ENST00000368358.3,ENST00000496230.1
ENSG00000143630.5;A5:chr1:155258798-155259182:155258498-155259182:+	ENSG00000143630.5	HCN3	+	protein_coding	1	155247374	155259639	0.0743474	A5	ENST00000492035.1	ENST00000496230.1,ENST00000492035.1
ENSG00000160752.10;SE:chr1:155278756-155279580:155279756-155279834:+	ENSG00000160752.10	FDPS	+	protein_coding	1	155278539	155290457	0.118194	SE	ENST00000368356.4	ENST00000495308.1,ENST00000467076.1,ENST00000368356.4
ENSG00000160752.10;A3:chr1:155289479-155289585:155289479-155289648:+	ENSG00000160752.10	FDPS	+	protein_coding	1	155278539	155290457	0.916883	A3	ENST00000447866.1,ENST00000368356.4,ENST00000356657.6,ENST00000490140.1	ENST00000492244.1,ENST00000368356.4,ENST00000447866.1,ENST00000490140.1,ENST00000356657.6
ENSG00000225855.2;SE:chr1:155291486-155292034:155292228-155293869:-	ENSG00000225855.2	RUSC1-AS1	-	antisense	1	155286654	155293967	0.140252	SE	ENST00000443642.1	ENST00000443642.1,ENST00000450199.1
ENSG00000225855.2;SE:chr1:155288187-155289594:155289744-155290926:-	ENSG00000225855.2	RUSC1-AS1	-	antisense	1	155286654	155293967	0.667286	SE	ENST00000446880.1	ENST00000543656.1,ENST00000446880.1
ENSG00000160753.11;RI:chr1:155295655:155295701-155296371:155296923:+	ENSG00000160753.11	RUSC1	+	protein_coding	1	155290687	155300905	0.0765371	RI	ENST00000462780.1	ENST00000490373.1,ENST00000292254.4,ENST00000368349.4,ENST00000368347.4,ENST00000462780.1,ENST00000368352.5
ENSG00000116539.6;A3:chr1:155349922-155365250:155349907-155365250:-	ENSG00000116539.6	ASH1L	-	protein_coding	1	155305059	155532598	0.639239	A3	ENST00000368346.3	ENST00000392403.3,ENST00000368346.3
ENSG00000235919.3;A3:chr1:155532077-155532772:155532077-155533041:+	ENSG00000235919.3	ASH1L-AS1	+	processed_transcript	1	155531821	155533775	0.0677165	A3	ENST00000456633.1	ENST00000456633.1,ENST00000452809.1
ENSG00000125459.10;A3:chr1:155583024-155583216:155583024-155583253:+	ENSG00000125459.10	MSTO1	+	protein_coding	1	155579979	155718153	0.0815136	A3	ENST00000494995.1	ENST00000483734.1,ENST00000490743.1,ENST00000462250.2,ENST00000466815.1,ENST00000245564.2,ENST00000494995.1,ENST00000368341.4,ENST00000475253.1
ENSG00000125459.10;A3:chr1:155583557-155583850:155583557-155583853:+	ENSG00000125459.10	MSTO1	+	protein_coding	1	155579979	155718153	0.696117	A3	ENST00000490743.1,ENST00000245564.2,ENST00000494995.1,ENST00000475253.1,ENST00000466815.1	ENST00000483734.1,ENST00000490743.1,ENST00000466815.1,ENST00000245564.2,ENST00000494995.1,ENST00000475253.1
ENSG00000125459.10;A5:chr1:155581394-155581480:155581032-155581480:+	ENSG00000125459.10	MSTO1	+	protein_coding	1	155579979	155718153	0.708717	A5	ENST00000478756.1	ENST00000478756.1,ENST00000368341.4
ENSG00000125459.10;RI:chr1:155581007:155581146-155581340:155581394:+	ENSG00000125459.10	MSTO1	+	protein_coding	1	155579979	155718153	0.856744	RI	ENST00000478756.1	ENST00000478756.1,ENST00000488901.1,ENST00000473327.1
ENSG00000125459.10;A5:chr1:155583557-155583850:155583524-155583850:+	ENSG00000125459.10	MSTO1	+	protein_coding	1	155579979	155718153	0.90067	A5	ENST00000490743.1,ENST00000245564.2,ENST00000494995.1,ENST00000475253.1,ENST00000466815.1	ENST00000490743.1,ENST00000466815.1,ENST00000245564.2,ENST00000494995.1,ENST00000368341.4,ENST00000475253.1
ENSG00000163374.15;AF:chr1:155649303-155650207:155650247:155649303-155658721:155658766:-	ENSG00000163374.15	YY1AP1	-	protein_coding	1	155629237	155658791	0.159935	AF	ENST00000496324.1	ENST00000476093.1,ENST00000496324.1
ENSG00000163374.15;AF:chr1:155650247-155657862:155658266:155650247-155658721:155658764:-	ENSG00000163374.15	YY1AP1	-	protein_coding	1	155629237	155658791	0.508671	AF	ENST00000405763.3	ENST00000436865.1,ENST00000405763.3
ENSG00000116580.14;RI:chr1:155785596:155785691-155786003:155786053:-	ENSG00000116580.14	GON4L	-	protein_coding	1	155719508	155829191	0.132385	RI	ENST00000471341.1	ENST00000437809.1,ENST00000368331.1,ENST00000467009.1,ENST00000361040.5,ENST00000471341.1,ENST00000271883.5
ENSG00000116580.14;SE:chr1:155796819-155801326:155801411-155823067:-	ENSG00000116580.14	GON4L	-	protein_coding	1	155719508	155829191	0.0553782	SE	ENST00000488251.1	ENST00000437809.1,ENST00000368331.1,ENST00000361040.5,ENST00000471341.1,ENST00000271883.5,ENST00000488251.1
ENSG00000116580.14;AF:chr1:155823597-155826950:155826995:155823597-155829095:155829191:-	ENSG00000116580.14	GON4L	-	protein_coding	1	155719508	155829191	0.16987	AF	ENST00000361040.5	ENST00000437809.1,ENST00000361040.5
ENSG00000116580.14;AF:chr1:155823597-155826950:155826972:155823597-155829095:155829191:-	ENSG00000116580.14	GON4L	-	protein_coding	1	155719508	155829191	0.521642	AF	ENST00000368331.1	ENST00000437809.1,ENST00000368331.1
ENSG00000116580.14;A5:chr1:155823597-155826938:155823597-155826950:-	ENSG00000116580.14	GON4L	-	protein_coding	1	155719508	155829191	0.219895	A5	ENST00000471341.1	ENST00000471341.1,ENST00000271883.5,ENST00000361040.5,ENST00000368331.1
ENSG00000116580.14;AF:chr1:155823597-155826938:155827008:155823597-155829095:155829191:-	ENSG00000116580.14	GON4L	-	protein_coding	1	155719508	155829191	0.267886	AF	ENST00000471341.1	ENST00000471341.1,ENST00000437809.1
ENSG00000116580.14;A3:chr1:155722381-155722995:155722378-155722995:-	ENSG00000116580.14	GON4L	-	protein_coding	1	155719508	155829191	0.512307	A3	ENST00000368331.1	ENST00000437809.1,ENST00000271883.5,ENST00000368331.1
ENSG00000116584.13;AF:chr1:155939091-155939760:155940854:155939091-155948704:155948890:-	ENSG00000116584.13	ARHGEF2	-	protein_coding	1	155916630	155976861	0.877957	AF	ENST00000487755.1	ENST00000471589.1,ENST00000487755.1
ENSG00000116584.13;AF:chr1:155939091-155939760:155940854:155939091-155948156:155948318:-	ENSG00000116584.13	ARHGEF2	-	protein_coding	1	155916630	155976861	0.137996	AF	ENST00000487755.1	ENST00000487755.1,ENST00000361247.4
ENSG00000116584.13;AF:chr1:155939091-155939325:155939520:155939091-155939760:155940854:-	ENSG00000116584.13	ARHGEF2	-	protein_coding	1	155916630	155976861	0.055272	AF	ENST00000609707.1	ENST00000487755.1,ENST00000609707.1
ENSG00000116584.13;AF:chr1:155939091-155939760:155940854:155939091-155948704:155948904:-	ENSG00000116584.13	ARHGEF2	-	protein_coding	1	155916630	155976861	0.897751	AF	ENST00000487755.1	ENST00000487755.1,ENST00000465079.1
ENSG00000116584.13;AF:chr1:155939091-155939760:155940854:155939091-155948156:155948292:-	ENSG00000116584.13	ARHGEF2	-	protein_coding	1	155916630	155976861	0.933793	AF	ENST00000487755.1	ENST00000487755.1,ENST00000476273.1
ENSG00000116584.13;AF:chr1:155939091-155939760:155940854:155939091-155947858:155947951:-	ENSG00000116584.13	ARHGEF2	-	protein_coding	1	155916630	155976861	0.572227	AF	ENST00000487755.1	ENST00000487755.1,ENST00000313695.7
ENSG00000116586.7;A3:chr1:156027858-156028069:156027858-156028106:+	ENSG00000116586.7	LAMTOR2	+	protein_coding	1	156024543	156028301	0.0858926	A3	ENST00000368302.3	ENST00000463371.1,ENST00000368305.4,ENST00000487106.1,ENST00000368302.3
ENSG00000132698.9;SE:chr1:156031234-156035702:156035897-156038061:+	ENSG00000132698.9	RAB25	+	protein_coding	1	156030951	156040295	0.850909	SE	ENST00000361084.5	ENST00000361084.5,ENST00000487325.1,ENST00000473336.1
ENSG00000160789.15;AF:chr1:156084498:156085065-156100408:156096594:156096706-156100408:+	ENSG00000160789.15	LMNA	+	protein_coding	1	156052364	156109880	0.782047	AF	ENST00000368300.4	ENST00000368300.4,ENST00000392353.3
ENSG00000163472.14;AF:chr1:156252739:156252856-156254975:156254105:156254197-156254975:+	ENSG00000163472.14	TMEM79	+	protein_coding	1	156252726	156262976	0.653613	AF	ENST00000295694.5	ENST00000295694.5,ENST00000495881.1
ENSG00000198715.7;SE:chr1:156264356-156264550:156264807-156265317:-	ENSG00000198715.7	C1orf85	-	protein_coding	1	156259880	156265463	0.939111	SE	ENST00000362007.1	ENST00000362007.1,ENST00000368264.1,ENST00000484214.1
ENSG00000198715.7;A3:chr1:156263367-156263809:156263220-156263809:-	ENSG00000198715.7	C1orf85	-	protein_coding	1	156259880	156265463	0.907319	A3	ENST00000362007.1,ENST00000476177.2	ENST00000362007.1,ENST00000481050.1,ENST00000476177.2
ENSG00000143319.12;AF:chr1:156694140-156694255:156695659:156694140-156696698:156698227:-	ENSG00000143319.12	ISG20L2	-	protein_coding	1	156691683	156698591	0.110135	AF	ENST00000472824.2	ENST00000313146.6,ENST00000472824.2
ENSG00000143319.12;AF:chr1:156694140-156694255:156695659:156694140-156696698:156697178:-	ENSG00000143319.12	ISG20L2	-	protein_coding	1	156691683	156698591	0.537184	AF	ENST00000472824.2	ENST00000496538.1,ENST00000472824.2
ENSG00000143303.7;AF:chr1:156698267:156699007-156701783:156699308:156699354-156701783:+	ENSG00000143303.7	RRNAD1	+	protein_coding	1	156698234	156706752	0.898479	AF	ENST00000368216.4	ENST00000484742.1,ENST00000368216.4
ENSG00000143303.7;SE:chr1:156703312-156703801:156704285-156705517:+	ENSG00000143303.7	RRNAD1	+	protein_coding	1	156698234	156706752	0.870684	SE	ENST00000368216.4	ENST00000476229.1,ENST00000368218.4,ENST00000368216.4
ENSG00000143314.8;A5:chr1:156708556-156710804:156708556-156710845:-	ENSG00000143314.8	MRPL24	-	protein_coding	1	156707095	156711382	0.510596	A5	ENST00000361531.2	ENST00000368211.4,ENST00000361531.2
ENSG00000143321.14;AF:chr1:156715165-156721135:156721390:156715165-156721830:156722025:-	ENSG00000143321.14	HDGF	-	protein_coding	1	156711899	156736717	0.397765	AF	ENST00000537739.1	ENST00000537739.1,ENST00000368209.5
ENSG00000143321.14;AF:chr1:156715165-156721135:156721288:156715165-156722021:156722064:-	ENSG00000143321.14	HDGF	-	protein_coding	1	156711899	156736717	0.742461	AF	ENST00000495212.1	ENST00000495212.1,ENST00000471377.1
ENSG00000143321.14;AF:chr1:156715165-156721135:156721288:156715165-156722021:156722240:-	ENSG00000143321.14	HDGF	-	protein_coding	1	156711899	156736717	0.621996	AF	ENST00000495212.1	ENST00000495212.1,ENST00000368206.5
ENSG00000143321.14;AF:chr1:156715165-156721135:156721536:156715165-156721830:156722025:-	ENSG00000143321.14	HDGF	-	protein_coding	1	156711899	156736717	0.0593591	AF	ENST00000357325.5	ENST00000368209.5,ENST00000357325.5
ENSG00000143321.14;RI:chr1:156711902:156712804-156712963:156713247:-	ENSG00000143321.14	HDGF	-	protein_coding	1	156711899	156736717	0.602235	RI	ENST00000368209.5	ENST00000537739.1,ENST00000368209.5
ENSG00000143321.14;AF:chr1:156715165-156721135:156721536:156715165-156722021:156722240:-	ENSG00000143321.14	HDGF	-	protein_coding	1	156711899	156736717	0.824171	AF	ENST00000357325.5	ENST00000368206.5,ENST00000357325.5
ENSG00000143294.10;SE:chr1:156756966-156760859:156760954-156761489:+	ENSG00000143294.10	PRCC	+	protein_coding	1	156720402	156770607	0.102885	SE	ENST00000454659.1	ENST00000491853.1,ENST00000271526.4,ENST00000454659.1
ENSG00000187800.9;RI:chr1:156877707:156877843-156877920:156878132:+	ENSG00000187800.9	PEAR1	+	protein_coding	1	156863490	156886226	0.407481	RI	ENST00000469390.1	ENST00000469390.1,ENST00000338302.3,ENST00000292357.7
ENSG00000132694.14;SE:chr1:156939835-156941489:156941608-156946775:-	ENSG00000132694.14	ARHGEF11	-	protein_coding	1	156904632	157015162	0.856971	SE	ENST00000368194.3	ENST00000368194.3,ENST00000361409.2
ENSG00000132704.11;SE:chr1:157716689-157718343:157718408-157718665:-	ENSG00000132704.11	FCRL2	-	protein_coding	1	157715523	157746922	0.868048	SE	ENST00000368178.3,ENST00000361516.3	ENST00000368181.4,ENST00000368178.3,ENST00000361516.3
ENSG00000163565.14;MX:chr1:159002481-159015087:159015254-159021469:159002481-159019222:159019389-159021469:+	ENSG00000163565.14	IFI16	+	protein_coding	1	158969758	159024945	0.123122	MX	ENST00000368131.4,ENST00000493884.1	ENST00000483916.1,ENST00000368132.3,ENST00000493884.1,ENST00000368131.4
ENSG00000158710.10;AF:chr1:159890327-159894284:159894341:159890327-159895240:159895281:-	ENSG00000158710.10	TAGLN2	-	protein_coding	1	159887897	159895522	0.170839	AF	ENST00000320307.4	ENST00000320307.4,ENST00000478033.1
ENSG00000158710.10;AF:chr1:159890327-159894809:159895019:159890327-159895240:159895281:-	ENSG00000158710.10	TAGLN2	-	protein_coding	1	159887897	159895522	0.0669822	AF	ENST00000397334.2	ENST00000478033.1,ENST00000397334.2
ENSG00000158710.10;AF:chr1:159890327-159893226:159893507:159890327-159895240:159895281:-	ENSG00000158710.10	TAGLN2	-	protein_coding	1	159887897	159895522	0.505118	AF	ENST00000368096.1	ENST00000478033.1,ENST00000368096.1
ENSG00000085552.12;SE:chr1:159901051-159901243:159901393-159901602:-	ENSG00000085552.12	IGSF9	-	protein_coding	1	159896829	159915386	0.752378	SE	ENST00000361509.3,ENST00000368094.1	ENST00000493195.1,ENST00000361509.3,ENST00000368094.1
ENSG00000085552.12;A5:chr1:159901051-159901243:159901051-159901602:-	ENSG00000085552.12	IGSF9	-	protein_coding	1	159896829	159915386	0.284016	A5	ENST00000496645.1	ENST00000493195.1,ENST00000496645.1
ENSG00000085552.12;RI:chr1:159897948:159898808-159899141:159899183:-	ENSG00000085552.12	IGSF9	-	protein_coding	1	159896829	159915386	0.223584	RI	ENST00000493195.1	ENST00000476102.1,ENST00000496645.1,ENST00000493195.1,ENST00000361509.3,ENST00000368094.1
ENSG00000085552.12;RI:chr1:159899681:159899765-159899979:159900229:-	ENSG00000085552.12	IGSF9	-	protein_coding	1	159896829	159915386	0.0910365	RI	ENST00000496645.1	ENST00000476102.1,ENST00000496645.1,ENST00000493195.1,ENST00000361509.3,ENST00000368094.1
ENSG00000085552.12;A3:chr1:159904122-159904215:159904074-159904215:-	ENSG00000085552.12	IGSF9	-	protein_coding	1	159896829	159915386	0.849251	A3	ENST00000476102.1,ENST00000368094.1	ENST00000361509.3,ENST00000368094.1,ENST00000476102.1
ENSG00000224259.1;SE:chr1:159931195-159935289:159935435-159946434:+	ENSG00000224259.1	RP11-48O20.4	+	lincRNA	1	159931008	159948851	0.166115	SE	ENST00000443364.1	ENST00000443364.1,ENST00000423943.1
ENSG00000162729.9;A3:chr1:160061421-160061598:160061398-160061598:-	ENSG00000162729.9	IGSF8	-	protein_coding	1	160061130	160068733	0.106687	A3	ENST00000368086.1	ENST00000314485.7,ENST00000368086.1
ENSG00000132716.14;A5:chr1:160231148-160232066:160231148-160232239:-	ENSG00000132716.14	DCAF8	-	protein_coding	1	160185505	160254920	0.327339	A5	ENST00000326837.2	ENST00000368074.1,ENST00000461888.1,ENST00000326837.2
ENSG00000132716.14;A5:chr1:160231148-160231907:160231148-160232066:-	ENSG00000132716.14	DCAF8	-	protein_coding	1	160185505	160254920	0.605227	A5	ENST00000368073.3,ENST00000610139.1	ENST00000610139.1,ENST00000368073.3,ENST00000326837.2
ENSG00000132716.14;AF:chr1:160231148-160231907:160232215:160231148-160232239:160232291:-	ENSG00000132716.14	DCAF8	-	protein_coding	1	160185505	160254920	0.108308	AF	ENST00000610139.1	ENST00000368074.1,ENST00000610139.1
ENSG00000132716.14;A5:chr1:160231148-160231907:160231148-160232239:-	ENSG00000132716.14	DCAF8	-	protein_coding	1	160185505	160254920	0.379614	A5	ENST00000368073.3	ENST00000368074.1,ENST00000461888.1,ENST00000368073.3
ENSG00000162735.14;SE:chr1:160252899-160253320:160253429-160254845:-	ENSG00000162735.14	PEX19	-	protein_coding	1	160246602	160256138	0.794611	SE	ENST00000368072.5,ENST00000440949.3,ENST00000532508.1,ENST00000532643.1,ENST00000524939.1	ENST00000532643.1,ENST00000368072.5,ENST00000524939.1,ENST00000532508.1,ENST00000533104.1,ENST00000440949.3,ENST00000472750.1
ENSG00000122218.10;A3:chr1:160275388-160275478:160275361-160275478:-	ENSG00000122218.10	COPA	-	protein_coding	1	160259063	160313190	0.170337	A3	ENST00000368069.3	ENST00000241704.7,ENST00000368069.3,ENST00000481522.1
ENSG00000162739.9;A3:chr1:160458960-160459988:160458957-160459988:-	ENSG00000162739.9	SLAMF6	-	protein_coding	1	160454820	160493052	0.6575	A3	ENST00000368057.3,ENST00000368055.1	ENST00000368059.3,ENST00000368057.3,ENST00000368055.1
ENSG00000066294.10;SE:chr1:160523936-160535194:160535535-160549182:-	ENSG00000066294.10	CD84	-	protein_coding	1	160510885	160549306	0.918273	SE	ENST00000368054.3,ENST00000368048.3,ENST00000311224.4,ENST00000368051.3,ENST00000360056.3,ENST00000368047.3	ENST00000368051.3,ENST00000360056.3,ENST00000534968.1,ENST00000368054.3,ENST00000311224.4,ENST00000368047.3,ENST00000368048.3
ENSG00000026751.12;SE:chr1:160709146-160717984:160718304-160719611:+	ENSG00000026751.12	SLAMF7	+	protein_coding	1	160709037	160724611	0.844733	SE	ENST00000368043.3,ENST00000359331.4,ENST00000495334.1	ENST00000368042.3,ENST00000368043.3,ENST00000458104.2,ENST00000458602.2,ENST00000495334.1,ENST00000359331.4
ENSG00000122224.13;SE:chr1:160784551-160786384:160786653-160788008:+	ENSG00000122224.13	LY9	+	protein_coding	1	160765864	160798051	0.53628	SE	ENST00000368037.5,ENST00000368040.1,ENST00000263285.6,ENST00000368035.1	ENST00000263285.6,ENST00000368035.1,ENST00000341032.4,ENST00000368040.1,ENST00000368037.5,ENST00000392203.4,ENST00000368041.2
ENSG00000122224.13;A3:chr1:160789164-160793255:160789164-160793297:+	ENSG00000122224.13	LY9	+	protein_coding	1	160765864	160798051	0.781347	A3	ENST00000392203.4,ENST00000368041.2,ENST00000263285.6	ENST00000263285.6,ENST00000368035.1,ENST00000341032.4,ENST00000368040.1,ENST00000368037.5,ENST00000392203.4,ENST00000368041.2
ENSG00000215845.6;SE:chr1:161007865-161008341:161008463-161008670:-	ENSG00000215845.6	TSTD1	-	protein_coding	1	161007421	161008780	0.822938	SE	ENST00000318289.10,ENST00000423014.2	ENST00000368024.1,ENST00000423014.2,ENST00000318289.10
ENSG00000215845.6;A3:chr1:161008463-161008670:161007865-161008670:-	ENSG00000215845.6	TSTD1	-	protein_coding	1	161007421	161008780	0.421896	A3	ENST00000486084.1	ENST00000368024.1,ENST00000486084.1
ENSG00000215845.6;A3:chr1:161008484-161008670:161008463-161008670:-	ENSG00000215845.6	TSTD1	-	protein_coding	1	161007421	161008780	0.0686254	A3	ENST00000368023.3	ENST00000318289.10,ENST00000486084.1,ENST00000423014.2,ENST00000368023.3
ENSG00000215845.6;RI:chr1:161007421:161007616-161007703:161007865:-	ENSG00000215845.6	TSTD1	-	protein_coding	1	161007421	161008780	0.184393	RI	ENST00000318289.10	ENST00000368024.1,ENST00000423014.2,ENST00000368023.3,ENST00000318289.10
ENSG00000158793.9;A5:chr1:161088671-161088924:161088341-161088924:+	ENSG00000158793.9	NIT1	+	protein_coding	1	161087876	161095235	0.796569	A5	ENST00000496861.1,ENST00000491497.1	ENST00000491497.1,ENST00000496861.1,ENST00000368007.4
ENSG00000158793.9;AL:chr1:161090022-161090289:161090857:161090022-161093931:161095235:+	ENSG00000158793.9	NIT1	+	protein_coding	1	161087876	161095235	0.806585	AL	ENST00000368009.2	ENST00000368009.2,ENST00000368008.1
ENSG00000158793.9;AL:chr1:161090022-161090289:161090983:161090022-161093931:161095235:+	ENSG00000158793.9	NIT1	+	protein_coding	1	161087876	161095235	0.690226	AL	ENST00000368007.4,ENST00000392190.5	ENST00000392190.5,ENST00000368008.1,ENST00000368007.4
ENSG00000158793.9;AL:chr1:161090022-161090289:161090358:161090022-161093931:161095235:+	ENSG00000158793.9	NIT1	+	protein_coding	1	161087876	161095235	0.501797	AL	ENST00000496861.1	ENST00000368008.1,ENST00000496861.1
ENSG00000158796.12;AF:chr1:161100637-161102181:161102256:161100637-161102341:161102458:-	ENSG00000158796.12	DEDD	-	protein_coding	1	161090764	161102478	0.248971	AF	ENST00000458050.2	ENST00000368006.3,ENST00000458050.2
ENSG00000143258.11;RI:chr1:161134324:161134402-161134625:161134732:+	ENSG00000143258.11	USP21	+	protein_coding	1	161129240	161135513	0.0969915	RI	ENST00000485277.1	ENST00000289865.8,ENST00000493054.1,ENST00000485277.1,ENST00000368001.1,ENST00000368002.3
ENSG00000143258.11;SE:chr1:161129468-161130156:161130296-161130410:+	ENSG00000143258.11	USP21	+	protein_coding	1	161129240	161135513	0.3954	SE	ENST00000492950.1,ENST00000368002.3	ENST00000289865.8,ENST00000368001.1,ENST00000492950.1,ENST00000368002.3
ENSG00000143224.13;RI:chr1:161140697:161140739-161140824:161140971:+	ENSG00000143224.13	PPOX	+	protein_coding	1	161136200	161147803	0.302609	RI	ENST00000466452.1	ENST00000541818.1,ENST00000466452.1
ENSG00000158850.10;A3:chr1:161146369-161147213:161146298-161147213:-	ENSG00000158850.10	B4GALT3	-	protein_coding	1	161141100	161147287	0.855263	A3	ENST00000319769.5,ENST00000466504.1,ENST00000493164.1	ENST00000319769.5,ENST00000493164.1,ENST00000466504.1,ENST00000367998.1
ENSG00000158850.10;RI:chr1:161143395:161143517-161143649:161143839:-	ENSG00000158850.10	B4GALT3	-	protein_coding	1	161141100	161147287	0.183759	RI	ENST00000470882.1	ENST00000319769.5,ENST00000466504.1,ENST00000367998.1,ENST00000470882.1
ENSG00000158864.8;RI:chr1:161183654:161183711-161183946:161184185:+	ENSG00000158864.8	NDUFS2	+	protein_coding	1	161166894	161184185	0.175209	RI	ENST00000465923.1	ENST00000465923.1,ENST00000367993.3
ENSG00000158869.6;SE:chr1:161185160-161187776:161187867-161188031:+	ENSG00000158869.6	FCER1G	+	protein_coding	1	161185024	161190489	0.886708	SE	ENST00000367992.3,ENST00000289902.1	ENST00000289902.1,ENST00000367992.3,ENST00000490414.1
ENSG00000143226.9;A3:chr1:161475797-161476124:161475797-161476127:+	ENSG00000143226.9	FCGR2A	+	protein_coding	1	161475220	161493803	0.911525	A3	ENST00000271450.6,ENST00000536731.1	ENST00000467654.1,ENST00000367972.4,ENST00000483665.2,ENST00000271450.6,ENST00000536731.1,ENST00000473080.1,ENST00000482233.1
ENSG00000072694.14;RI:chr1:161643750:161643863-161647118:161647155:+	ENSG00000072694.14	FCGR2B	+	protein_coding	1	161551101	161648444	0.34996	RI	ENST00000480308.1	ENST00000236937.9,ENST00000403078.3,ENST00000480308.1
ENSG00000244682.3;SE:chr1:161562032-161565343:161565380-161569420:+	ENSG00000244682.3	FCGR2C	+	polymorphic_pseudogene	1	161551129	161575452	0.266539	SE	ENST00000466542.2	ENST00000466542.2,ENST00000467903.1
ENSG00000081721.7;A3:chr1:161719935-161721445:161719935-161721458:+	ENSG00000081721.7	DUSP12	+	protein_coding	1	161719548	161727028	0.147232	A3	ENST00000484291.1,ENST00000464004.2	ENST00000464004.2,ENST00000367943.4,ENST00000484291.1
ENSG00000081721.7;SE:chr1:161721571-161721656:161721774-161722158:+	ENSG00000081721.7	DUSP12	+	protein_coding	1	161719548	161727028	0.935277	SE	ENST00000367943.4,ENST00000464004.2	ENST00000464004.2,ENST00000367943.4,ENST00000484291.1
ENSG00000198929.8;A3:chr1:162257226-162270423:162257226-162270438:+	ENSG00000198929.8	NOS1AP	+	protein_coding	1	162039564	162353321	0.767036	A3	ENST00000361897.5	ENST00000530878.1,ENST00000430120.3,ENST00000361897.5
ENSG00000198929.8;SE:chr1:162326926-162330602:162330714-162335194:+	ENSG00000198929.8	NOS1AP	+	protein_coding	1	162039564	162353321	0.189515	SE	ENST00000430120.3	ENST00000530878.1,ENST00000430120.3,ENST00000361897.5
ENSG00000117143.9;SE:chr1:162560301-162562525:162562572-162567582:+	ENSG00000117143.9	UAP1	+	protein_coding	1	162531323	162569627	0.350141	SE	ENST00000367924.1	ENST00000367924.1,ENST00000367926.4
ENSG00000117143.9;A3:chr1:162560301-162562522:162560301-162562525:+	ENSG00000117143.9	UAP1	+	protein_coding	1	162531323	162569627	0.821048	A3	ENST00000271469.3,ENST00000367925.1	ENST00000271469.3,ENST00000367925.1,ENST00000367924.1
ENSG00000117143.9;SE:chr1:162560301-162562522:162562572-162567582:+	ENSG00000117143.9	UAP1	+	protein_coding	1	162531323	162569627	0.715492	SE	ENST00000271469.3,ENST00000367925.1	ENST00000271469.3,ENST00000367925.1,ENST00000367926.4
ENSG00000132196.9;SE:chr1:162769727-162773221:162773325-162774057:+	ENSG00000132196.9	HSD17B7	+	protein_coding	1	162760492	162782607	0.74759	SE	ENST00000485405.1,ENST00000254521.3,ENST00000494450.1	ENST00000494450.1,ENST00000367917.3,ENST00000485405.1,ENST00000254521.3
ENSG00000232995.3;AL:chr1:163218065:163218496-163276023:163274001:163275103-163276023:-	ENSG00000232995.3	RP11-267N12.3	-	antisense	1	163214295	163291684	0.0651769	AL	ENST00000449680.1	ENST00000449680.1,ENST00000439699.1
ENSG00000232995.3;MX:chr1:163276119-163278334:163278421-163291412:163276119-163288972:163289081-163291412:-	ENSG00000232995.3	RP11-267N12.3	-	antisense	1	163214295	163291684	0.180857	MX	ENST00000449680.1,ENST00000429865.1	ENST00000429865.1,ENST00000449680.1,ENST00000439699.1
ENSG00000232995.3;AL:chr1:163270186:163270481-163276023:163274001:163275103-163276023:-	ENSG00000232995.3	RP11-267N12.3	-	antisense	1	163214295	163291684	0.111025	AL	ENST00000429865.1	ENST00000429865.1,ENST00000439699.1
ENSG00000143198.8;AF:chr1:165600098:165600530-165619078:165601477:165601511-165619078:+	ENSG00000143198.8	MGST3	+	protein_coding	1	165600098	165631033	0.113317	AF	ENST00000367889.3	ENST00000367889.3,ENST00000367886.2
ENSG00000143198.8;AL:chr1:165623588-165624605:165624853:165623588-165630666:165631033:+	ENSG00000143198.8	MGST3	+	protein_coding	1	165600098	165631033	0.932274	AL	ENST00000367886.2	ENST00000367888.4,ENST00000367886.2
ENSG00000143198.8;AF:chr1:165600450:165600530-165619078:165601477:165601511-165619078:+	ENSG00000143198.8	MGST3	+	protein_coding	1	165600098	165631033	0.0677258	AF	ENST00000367888.4	ENST00000367888.4,ENST00000367886.2
ENSG00000143198.8;AL:chr1:165623588-165624605:165624857:165623588-165630666:165631033:+	ENSG00000143198.8	MGST3	+	protein_coding	1	165600098	165631033	0.769982	AL	ENST00000367889.3,ENST00000367885.1,ENST00000367884.2,ENST00000367883.1,ENST00000494074.1	ENST00000367889.3,ENST00000367888.4,ENST00000494074.1,ENST00000367884.2,ENST00000367883.1,ENST00000367885.1
ENSG00000143198.8;AL:chr1:165600530-165606012:165606386:165600530-165619078:165620011:+	ENSG00000143198.8	MGST3	+	protein_coding	1	165600098	165631033	0.198141	AL	ENST00000460632.1	ENST00000460632.1,ENST00000461308.1
ENSG00000143198.8;A3:chr1:165600530-165618992:165600530-165619078:+	ENSG00000143198.8	MGST3	+	protein_coding	1	165600098	165631033	0.431689	A3	ENST00000495447.1	ENST00000367889.3,ENST00000367888.4,ENST00000461308.1,ENST00000488688.1,ENST00000495447.1
ENSG00000143183.12;A5:chr1:165737506-165737919:165737506-165737996:-	ENSG00000143183.12	TMCO1	-	protein_coding	1	165696032	165796992	0.65131	A5	ENST00000392129.6,ENST00000367881.5,ENST00000476143.2,ENST00000465705.1	ENST00000476143.2,ENST00000465705.1,ENST00000464650.1,ENST00000367881.5,ENST00000392129.6
ENSG00000143183.12;A5:chr1:165737506-165737719:165737506-165737996:-	ENSG00000143183.12	TMCO1	-	protein_coding	1	165696032	165796992	0.0585623	A5	ENST00000481278.1	ENST00000464650.1,ENST00000481278.1
ENSG00000143157.7;AF:chr1:166808681:166808841-166810192:166809326:166809683-166810192:+	ENSG00000143157.7	POGK	+	protein_coding	1	166808681	166825581	0.0955406	AF	ENST00000536514.1,ENST00000537173.1	ENST00000536514.1,ENST00000537173.1,ENST00000367875.1
ENSG00000143157.7;AF:chr1:166808694:166808841-166810192:166809326:166809683-166810192:+	ENSG00000143157.7	POGK	+	protein_coding	1	166808681	166825581	0.559497	AF	ENST00000367876.4	ENST00000367875.1,ENST00000367876.4
ENSG00000143167.7;AF:chr1:167042776-167047823:167047956:167042776-167059482:167059868:-	ENSG00000143167.7	GPA33	-	protein_coding	1	167022073	167059868	0.0654066	AF	ENST00000527955.1	ENST00000527955.1,ENST00000367868.3
ENSG00000198821.6;A3:chr1:167404671-167407807:167404668-167407807:-	ENSG00000198821.6	CD247	-	protein_coding	1	167399877	167487847	0.350724	A3	ENST00000483825.1,ENST00000362089.5,ENST00000476733.1	ENST00000476733.1,ENST00000392122.3,ENST00000362089.5,ENST00000483825.1,ENST00000470379.1
ENSG00000197965.7;SE:chr1:167742605-167745301:167745403-167757057:+	ENSG00000197965.7	MPZL1	+	protein_coding	1	167690429	167761156	0.900029	SE	ENST00000359523.2,ENST00000448405.1,ENST00000474729.1	ENST00000474859.1,ENST00000359523.2,ENST00000367853.3,ENST00000448405.1,ENST00000474729.1
ENSG00000143164.11;SE:chr1:167974031-167992226:167992285-168007609:+	ENSG00000143164.11	DCAF6	+	protein_coding	1	167905021	168045081	0.405261	SE	ENST00000367843.3	ENST00000367843.3,ENST00000312263.6
ENSG00000143164.11;SE:chr1:167974031-167988783:167988905-167992226:+	ENSG00000143164.11	DCAF6	+	protein_coding	1	167905021	168045081	0.239465	SE	ENST00000470721.1	ENST00000470721.1,ENST00000367843.3
ENSG00000143153.8;AF:chr1:169075561:169076164-169080608:169079836:169079941-169080608:+	ENSG00000143153.8	ATP1B1	+	protein_coding	1	169074935	169101960	0.28575	AF	ENST00000367815.4	ENST00000367815.4,ENST00000367813.3
ENSG00000117479.8;SE:chr1:169439424-169446393:169446995-169454801:-	ENSG00000117479.8	SLC19A2	-	protein_coding	1	169433147	169455241	0.900866	SE	ENST00000236137.5	ENST00000236137.5,ENST00000367804.4
ENSG00000171806.7;AF:chr1:169763038-169763774:169763830:169763038-169763956:169764107:-	ENSG00000171806.7	METTL18	-	protein_coding	1	169761670	169764107	0.22143	AF	ENST00000303469.2	ENST00000310392.4,ENST00000303469.2
ENSG00000000457.9;SE:chr1:169824105-169824937:169825098-169828182:-	ENSG00000000457.9	SCYL3	-	protein_coding	1	169818772	169863408	0.274376	SE	ENST00000367772.4,ENST00000367770.1	ENST00000367771.6,ENST00000367772.4,ENST00000367770.1,ENST00000423670.1
ENSG00000000457.9;A3:chr1:169838269-169839396:169838180-169839396:-	ENSG00000000457.9	SCYL3	-	protein_coding	1	169818772	169863408	0.0598152	A3	ENST00000470238.1	ENST00000367770.1,ENST00000470238.1,ENST00000367772.4,ENST00000367771.6,ENST00000423670.1
ENSG00000120370.8;A5:chr1:170508712-170511632:170508708-170511632:+	ENSG00000120370.8	GORAB	+	protein_coding	1	170501270	170522587	0.193882	A5	ENST00000498600.2	ENST00000367763.3,ENST00000367762.1,ENST00000498166.1,ENST00000498600.2
ENSG00000120370.8;AF:chr1:170501272:170501425-170508351:170505416:170505562-170508351:+	ENSG00000120370.8	GORAB	+	protein_coding	1	170501270	170522587	0.79882	AF	ENST00000367762.1	ENST00000367762.1,ENST00000465717.1
ENSG00000076258.5;SE:chr1:171285466-171288957:171289096-171292143:+	ENSG00000076258.5	FMO4	+	protein_coding	1	171283347	171311223	0.941039	SE	ENST00000475780.1,ENST00000367749.3	ENST00000497228.1,ENST00000475780.1,ENST00000367749.3
ENSG00000117523.11;MX:chr1:171557644-171558508:171558744-171560726:171557644-171560291:171560339-171560726:+	ENSG00000117523.11	PRRC2C	+	protein_coding	1	171454651	171562650	0.675159	MX	ENST00000392078.3	ENST00000392078.3,ENST00000498596.1
ENSG00000135845.5;A3:chr1:172411993-172413128:172411970-172413128:-	ENSG00000135845.5	PIGC	-	protein_coding	1	172339329	172413230	0.114404	A3	ENST00000258324.1	ENST00000344529.4,ENST00000258324.1
ENSG00000117586.6;AF:chr1:173157708-173174450:173174697:173157708-173176163:173176452:-	ENSG00000117586.6	TNFSF4	-	protein_coding	1	173152873	173176452	0.108842	AF	ENST00000367718.1	ENST00000281834.3,ENST00000367718.1
ENSG00000076321.6;AF:chr1:173684123:173684217-173685142:173684442:173684793-173685142:+	ENSG00000076321.6	KLHL20	+	protein_coding	1	173684080	173755840	0.926973	AF	ENST00000209884.4	ENST00000483154.1,ENST00000209884.4
ENSG00000120334.11;A5:chr1:173793157-173793276:173793157-173793350:-	ENSG00000120334.11	CENPL	-	protein_coding	1	173768688	173793858	0.590214	A5	ENST00000356198.2,ENST00000460816.1	ENST00000460816.1,ENST00000356198.2,ENST00000495275.1
ENSG00000120334.11;AF:chr1:173793157-173793276:173793312:173793157-173793350:173793611:-	ENSG00000120334.11	CENPL	-	protein_coding	1	173768688	173793858	0.5672	AF	ENST00000367710.3	ENST00000495275.1,ENST00000367710.3
ENSG00000117593.8;SE:chr1:173822705-173822933:173823043-173825804:+	ENSG00000117593.8	DARS2	+	protein_coding	1	173793641	173827684	0.820393	SE	ENST00000361951.4	ENST00000361951.4,ENST00000471476.1,ENST00000239457.5
ENSG00000234741.3;A3:chr1:173833644-173833813:173833442-173833813:-	ENSG00000234741.3	GAS5	-	processed_transcript	1	173833038	173838020	0.516112	A3	ENST00000454813.1	ENST00000454813.1,ENST00000456812.2,ENST00000414075.1
ENSG00000234741.3;RI:chr1:173834367:173834420-173834609:173834685:-	ENSG00000234741.3	GAS5	-	processed_transcript	1	173833038	173838020	0.11827	RI	ENST00000436656.1	ENST00000436285.1,ENST00000412059.1,ENST00000450589.1,ENST00000436656.1,ENST00000454068.1,ENST00000449589.1
ENSG00000234741.3;RI:chr1:173833395:173833842-173834367:173834420:-	ENSG00000234741.3	GAS5	-	processed_transcript	1	173833038	173838020	0.508967	RI	ENST00000431268.1	ENST00000412059.1,ENST00000431268.1
ENSG00000234741.3;A5:chr1:173834420-173834609:173834420-173834648:-	ENSG00000234741.3	GAS5	-	processed_transcript	1	173833038	173838020	0.740597	A5	ENST00000436285.1,ENST00000450589.1,ENST00000412059.1,ENST00000431268.1,ENST00000454068.1,ENST00000449589.1,ENST00000455838.1	ENST00000436285.1,ENST00000412059.1,ENST00000450589.1,ENST00000422008.1,ENST00000448718.1,ENST00000454068.1,ENST00000422183.1,ENST00000456293.1,ENST00000430245.1,ENST00000456812.2,ENST00000449589.1,ENST00000455838.1,ENST00000414075.1,ENST00000431268.1
ENSG00000234741.3;RI:chr1:173833395:173833442-173833622:173833842:-	ENSG00000234741.3	GAS5	-	processed_transcript	1	173833038	173838020	0.731107	RI	ENST00000412059.1	ENST00000436285.1,ENST00000412059.1
ENSG00000234741.3;RI:chr1:173834367:173834420-173834648:173834685:-	ENSG00000234741.3	GAS5	-	processed_transcript	1	173833038	173838020	0.280062	RI	ENST00000436656.1	ENST00000422008.1,ENST00000448718.1,ENST00000436656.1,ENST00000422183.1,ENST00000430245.1,ENST00000456812.2,ENST00000414075.1
ENSG00000234741.3;A5:chr1:173833442-173833622:173833442-173833813:-	ENSG00000234741.3	GAS5	-	processed_transcript	1	173833038	173838020	0.768732	A5	ENST00000436285.1,ENST00000422207.1	ENST00000436285.1,ENST00000414075.1,ENST00000422207.1,ENST00000456812.2
ENSG00000185278.10;A3:chr1:173838258-173839335:173838258-173839338:+	ENSG00000185278.10	ZBTB37	+	protein_coding	1	173837220	173872687	0.0525881	A3	ENST00000367704.1,ENST00000427304.1,ENST00000367702.1	ENST00000432989.1,ENST00000367702.1,ENST00000367701.5,ENST00000427304.1,ENST00000367704.1
ENSG00000135870.7;A3:chr1:173912753-173915614:173912726-173915614:-	ENSG00000135870.7	RC3H1	-	protein_coding	1	173900352	173991435	0.886927	A3	ENST00000258349.4,ENST00000367696.2	ENST00000367696.2,ENST00000258349.4,ENST00000367694.2
ENSG00000135870.7;A3:chr1:173908012-173910403:173908009-173910403:-	ENSG00000135870.7	RC3H1	-	protein_coding	1	173900352	173991435	0.112136	A3	ENST00000367694.2	ENST00000367696.2,ENST00000367694.2,ENST00000479099.2,ENST00000258349.4
ENSG00000152061.17;A5:chr1:174188433-174190110:174188322-174190110:+	ENSG00000152061.17	RABGAP1L	+	protein_coding	1	174128548	174964445	0.854819	A5	ENST00000251507.4,ENST00000457696.1	ENST00000251507.4,ENST00000367689.3,ENST00000357444.6,ENST00000457696.1
ENSG00000152061.17;AL:chr1:174363283-174513982:174514089:174363283-174516975:174517699:+	ENSG00000152061.17	RABGAP1L	+	protein_coding	1	174128548	174964445	0.479105	AL	ENST00000367689.3	ENST00000367689.3,ENST00000357444.6
ENSG00000152061.17;A3:chr1:174219770-174221582:174219770-174221618:+	ENSG00000152061.17	RABGAP1L	+	protein_coding	1	174128548	174964445	0.141175	A3	ENST00000457696.1	ENST00000251507.4,ENST00000367689.3,ENST00000357444.6,ENST00000457696.1
ENSG00000152061.17;AF:chr1:174843609:174843644-174846530:174844684:174844851-174846530:+	ENSG00000152061.17	RABGAP1L	+	protein_coding	1	174128548	174964445	0.385521	AF	ENST00000465412.1	ENST00000486220.1,ENST00000465412.1
ENSG00000152061.17;AL:chr1:174363283-174513982:174515042:174363283-174516975:174517699:+	ENSG00000152061.17	RABGAP1L	+	protein_coding	1	174128548	174964445	0.425254	AL	ENST00000367690.1	ENST00000367690.1,ENST00000357444.6
ENSG00000116161.13;AF:chr1:174969091:174969331-174973750:174969349:174969735-174973750:+	ENSG00000116161.13	CACYBP	+	protein_coding	1	174968300	174980851	0.865132	AF	ENST00000473925.1	ENST00000405362.1,ENST00000473925.1
ENSG00000116161.13;AF:chr1:174968300:174968825-174973750:174969091:174969331-174973750:+	ENSG00000116161.13	CACYBP	+	protein_coding	1	174968300	174980851	0.331513	AF	ENST00000367681.2	ENST00000367681.2,ENST00000473925.1
ENSG00000116161.13;AF:chr1:174968300:174968825-174973750:174968869:174969331-174973750:+	ENSG00000116161.13	CACYBP	+	protein_coding	1	174968300	174980851	0.0815681	AF	ENST00000367681.2	ENST00000367679.2,ENST00000367681.2
ENSG00000120333.4;A5:chr1:174987712-174992408:174987712-174992500:-	ENSG00000120333.4	MRPS14	-	protein_coding	1	174979925	174992561	0.138283	A5	ENST00000367677.3	ENST00000476371.1,ENST00000367677.3
ENSG00000143207.15;SE:chr1:176104222-176105624:176105683-176118142:-	ENSG00000143207.15	RFWD2	-	protein_coding	1	175913967	176176629	0.486809	SE	ENST00000367667.1,ENST00000367669.3,ENST00000491600.1,ENST00000474194.1	ENST00000367666.1,ENST00000474194.1,ENST00000367669.3,ENST00000491600.1,ENST00000367667.1,ENST00000308769.8,ENST00000498306.1
ENSG00000143207.15;AF:chr1:176153828-176175485:176175517:176153828-176175708:176176629:-	ENSG00000143207.15	RFWD2	-	protein_coding	1	175913967	176176629	0.0657691	AF	ENST00000498306.1	ENST00000367669.3,ENST00000498306.1
ENSG00000143207.15;RI:chr1:175957424:175957548-175958498:175958615:-	ENSG00000143207.15	RFWD2	-	protein_coding	1	175913967	176176629	0.0544995	RI	ENST00000461830.2	ENST00000367666.1,ENST00000367669.3,ENST00000461830.2,ENST00000367667.1,ENST00000308769.8
ENSG00000143207.15;AF:chr1:176153828-176175485:176175517:176153828-176175708:176176114:-	ENSG00000143207.15	RFWD2	-	protein_coding	1	175913967	176176629	0.213762	AF	ENST00000498306.1	ENST00000308769.8,ENST00000498306.1
ENSG00000143207.15;A5:chr1:176132124-176132951:176132124-176132963:-	ENSG00000143207.15	RFWD2	-	protein_coding	1	175913967	176176629	0.913871	A5	ENST00000367669.3,ENST00000367666.1,ENST00000498306.1,ENST00000491600.1,ENST00000474194.1	ENST00000367666.1,ENST00000367669.3,ENST00000474194.1,ENST00000491600.1,ENST00000308769.8,ENST00000498306.1
ENSG00000254154.4;A3:chr1:177901944-177902349:177901941-177902349:-	ENSG00000254154.4	RP4-798P15.3	-	processed_transcript	1	177897923	178007142	0.387582	A3	ENST00000466953.2	ENST00000464428.2,ENST00000466953.2,ENST00000354921.3
ENSG00000254154.4;A3:chr1:177930077-177930725:177930074-177930725:-	ENSG00000254154.4	RP4-798P15.3	-	processed_transcript	1	177897923	178007142	0.482461	A3	ENST00000354921.3	ENST00000466953.2,ENST00000354921.3
ENSG00000116194.8;SE:chr1:178834937-178838249:178838358-178839876:-	ENSG00000116194.8	ANGPTL1	-	protein_coding	1	178818840	178840187	0.543378	SE	ENST00000234816.2	ENST00000367629.1,ENST00000234816.2
ENSG00000057252.8;SE:chr1:179271937-179292572:179292630-179304641:+	ENSG00000057252.8	SOAT1	+	protein_coding	1	179262925	179327815	0.824985	SE	ENST00000367619.3,ENST00000426956.1	ENST00000367619.3,ENST00000540564.1,ENST00000426956.1
ENSG00000057252.8;AF:chr1:179262932:179263071-179271812:179263455:179263536-179271812:+	ENSG00000057252.8	SOAT1	+	protein_coding	1	179262925	179327815	0.756196	AF	ENST00000540564.1	ENST00000426956.1,ENST00000540564.1
ENSG00000057252.8;MX:chr1:179263071-179271812:179271937-179304641:179263071-179292572:179292630-179304641:+	ENSG00000057252.8	SOAT1	+	protein_coding	1	179262925	179327815	0.812547	MX	ENST00000540564.1	ENST00000540564.1,ENST00000539888.1
ENSG00000057252.8;AF:chr1:179262937:179263071-179271812:179263455:179263536-179271812:+	ENSG00000057252.8	SOAT1	+	protein_coding	1	179262925	179327815	0.92626	AF	ENST00000367619.3	ENST00000367619.3,ENST00000426956.1
ENSG00000162779.16;AF:chr1:179503628:179504097-179523647:179520202:179521836-179523647:+	ENSG00000162779.16	AXDND1	+	protein_coding	1	179334855	179523870	0.541525	AF	ENST00000484455.1	ENST00000484455.1,ENST00000489080.1
ENSG00000162782.11;SE:chr1:179621332-179623336:179623497-179631239:+	ENSG00000162782.11	TDRD5	+	protein_coding	1	179560748	179660407	0.114615	SE	ENST00000444136.1,ENST00000417329.1	ENST00000294848.8,ENST00000444136.1,ENST00000367614.1,ENST00000417329.1
ENSG00000169905.8;SE:chr1:179834989-179846374:179846508-179846828:-	ENSG00000169905.8	TOR1AIP2	-	protein_coding	1	179809102	179846938	0.924285	SE	ENST00000609928.1,ENST00000482587.1	ENST00000495650.1,ENST00000482587.1,ENST00000609928.1
ENSG00000169905.8;SE:chr1:179821946-179834571:179834989-179846374:-	ENSG00000169905.8	TOR1AIP2	-	protein_coding	1	179809102	179846938	0.376293	SE	ENST00000609928.1	ENST00000367612.3,ENST00000609928.1
ENSG00000169905.8;AL:chr1:179834200:179834989-179846828:179836662:179838331-179846828:-	ENSG00000169905.8	TOR1AIP2	-	protein_coding	1	179809102	179846938	0.626879	AL	ENST00000495650.1	ENST00000495650.1,ENST00000474318.1
ENSG00000169905.8;AL:chr1:179828165:179834989-179846374:179842841:179845312-179846374:-	ENSG00000169905.8	TOR1AIP2	-	protein_coding	1	179809102	179846938	0.862836	AL	ENST00000482587.1	ENST00000482587.1,ENST00000483123.1
ENSG00000143324.9;SE:chr1:180804181-180805658:180805852-180832844:+	ENSG00000143324.9	XPR1	+	protein_coding	1	180601140	180859387	0.594951	SE	ENST00000367590.4	ENST00000367590.4,ENST00000367589.3
ENSG00000153029.10;SE:chr1:181019422-181022709:181022813-181024361:+	ENSG00000153029.10	MR1	+	protein_coding	1	181003067	181031074	0.793454	SE	ENST00000282990.6,ENST00000438435.2	ENST00000434571.2,ENST00000282990.6,ENST00000438435.2
ENSG00000153029.10;SE:chr1:181019422-181021371:181021646-181022709:+	ENSG00000153029.10	MR1	+	protein_coding	1	181003067	181031074	0.793214	SE	ENST00000367579.3,ENST00000367580.5	ENST00000367580.5,ENST00000282990.6,ENST00000367579.3,ENST00000438435.2
ENSG00000135821.12;A5:chr1:182357885-182359632:182357885-182360814:-	ENSG00000135821.12	GLUL	-	protein_coding	1	182350839	182361341	0.0967221	A5	ENST00000339526.4	ENST00000462444.1,ENST00000489818.1,ENST00000331872.6,ENST00000339526.4,ENST00000463851.2
ENSG00000135821.12;AF:chr1:182357885-182360310:182360539:182357885-182360814:182360925:-	ENSG00000135821.12	GLUL	-	protein_coding	1	182350839	182361341	0.914332	AF	ENST00000417584.2	ENST00000489818.1,ENST00000417584.2
ENSG00000135821.12;A5:chr1:182357885-182359632:182357885-182360310:-	ENSG00000135821.12	GLUL	-	protein_coding	1	182350839	182361341	0.0865681	A5	ENST00000339526.4	ENST00000339526.4,ENST00000484996.1,ENST00000417584.2
ENSG00000135821.12;AF:chr1:182357885-182360310:182360539:182357885-182360814:182360894:-	ENSG00000135821.12	GLUL	-	protein_coding	1	182350839	182361341	0.884446	AF	ENST00000417584.2	ENST00000463851.2,ENST00000417584.2
ENSG00000135821.12;AF:chr1:182357885-182360310:182360539:182357885-182360814:182361341:-	ENSG00000135821.12	GLUL	-	protein_coding	1	182350839	182361341	0.592592	AF	ENST00000417584.2	ENST00000331872.6,ENST00000417584.2
ENSG00000116698.16;A3:chr1:183520325-183520953:183520325-183522112:+	ENSG00000116698.16	SMG7	+	protein_coding	1	183441351	183567381	0.826865	A3	ENST00000367537.3,ENST00000347615.2,ENST00000515829.2	ENST00000507469.1,ENST00000367537.3,ENST00000347615.2,ENST00000515829.2
ENSG00000116701.10;SE:chr1:183542427-183543622:183543756-183546734:-	ENSG00000116701.10	NCF2	-	protein_coding	1	183524698	183560011	0.864906	SE	ENST00000367536.1,ENST00000367535.3	ENST00000367536.1,ENST00000367535.3,ENST00000413720.1
ENSG00000162704.11;A3:chr1:183602298-183604652:183602289-183604652:-	ENSG00000162704.11	ARPC5	-	protein_coding	1	183592401	183604892	0.0784457	A3	ENST00000294742.6	ENST00000294742.6,ENST00000359856.6,ENST00000367534.1
ENSG00000198860.7;SE:chr1:184023997-184041291:184041432-184041961:+	ENSG00000198860.7	TSEN15	+	protein_coding	1	184020811	184043346	0.565588	SE	ENST00000361641.1	ENST00000361641.1,ENST00000423085.2
ENSG00000116679.11;SE:chr1:185274775-185275617:185275757-185276146:-	ENSG00000116679.11	IVNS1ABP	-	protein_coding	1	185265520	185286461	0.181065	SE	ENST00000459929.1,ENST00000392007.3	ENST00000392007.3,ENST00000367498.3,ENST00000459929.1
ENSG00000143341.7;SE:chr1:186143774-186147548:186147898-186151300:+	ENSG00000143341.7	HMCN1	+	protein_coding	1	185703683	186160085	0.501607	SE	ENST00000271588.4	ENST00000367492.2,ENST00000271588.4,ENST00000414277.1
ENSG00000073756.7;RI:chr1:186645030:186645316-186645599:186645845:-	ENSG00000073756.7	PTGS2	-	protein_coding	1	186640923	186649559	0.1003	RI	ENST00000490885.2	ENST00000490885.2,ENST00000367468.5,ENST00000559627.1
ENSG00000162670.8;SE:chr1:190234185-190250690:190250880-190423785:-	ENSG00000162670.8	BRINP3	-	protein_coding	1	190066792	190446759	0.846062	SE	ENST00000367462.3	ENST00000367462.3,ENST00000534846.1
ENSG00000162670.8;AF:chr1:190424070-190444910:190444942:190424070-190446578:190446759:-	ENSG00000162670.8	BRINP3	-	protein_coding	1	190066792	190446759	0.153938	AF	ENST00000534846.1	ENST00000367462.3,ENST00000534846.1
ENSG00000162670.8;AF:chr1:190424070-190443538:190443931:190424070-190444910:190444942:-	ENSG00000162670.8	BRINP3	-	protein_coding	1	190066792	190446759	0.663154	AF	ENST00000445957.2	ENST00000445957.2,ENST00000534846.1
ENSG00000090104.7;RI:chr1:192545904:192545965-192547352:192547515:+	ENSG00000090104.7	RGS1	+	protein_coding	1	192544857	192549161	0.283213	RI	ENST00000498352.1	ENST00000367459.3,ENST00000498352.1
ENSG00000116750.9;AL:chr1:192987535:192987950-192990227:192989017:192989586-192990227:-	ENSG00000116750.9	UCHL5	-	protein_coding	1	192981380	193029237	0.46522	AL	ENST00000367449.1	ENST00000367449.1,ENST00000367452.4
ENSG00000116750.9;AF:chr1:193020947-193028315:193028626:193020947-193028763:193029237:-	ENSG00000116750.9	UCHL5	-	protein_coding	1	192981380	193029237	0.938162	AF	ENST00000367455.4,ENST00000367454.1	ENST00000367455.4,ENST00000367452.4,ENST00000367454.1
ENSG00000116750.9;AF:chr1:193020947-193028315:193028347:193020947-193028763:193029237:-	ENSG00000116750.9	UCHL5	-	protein_coding	1	192981380	193029237	0.17992	AF	ENST00000483156.1	ENST00000367452.4,ENST00000483156.1
ENSG00000116750.9;AL:chr1:192981380:192985525-192990227:192987535:192987950-192990227:-	ENSG00000116750.9	UCHL5	-	protein_coding	1	192981380	193029237	0.940182	AL	ENST00000367455.4	ENST00000367455.4,ENST00000367449.1
ENSG00000116750.9;AL:chr1:192981380:192985525-192990227:192989017:192989586-192990227:-	ENSG00000116750.9	UCHL5	-	protein_coding	1	192981380	193029237	0.936126	AL	ENST00000367455.4	ENST00000367455.4,ENST00000367452.4
ENSG00000116750.9;AL:chr1:192985292:192985525-192990227:192989017:192989586-192990227:-	ENSG00000116750.9	UCHL5	-	protein_coding	1	192981380	193029237	0.522312	AL	ENST00000367451.4	ENST00000367451.4,ENST00000367452.4
ENSG00000116750.9;AF:chr1:193020947-193028315:193028479:193020947-193028763:193029237:-	ENSG00000116750.9	UCHL5	-	protein_coding	1	192981380	193029237	0.522312	AF	ENST00000367451.4	ENST00000367451.4,ENST00000367452.4
ENSG00000116750.9;AF:chr1:193020947-193028315:193028539:193020947-193028763:193029237:-	ENSG00000116750.9	UCHL5	-	protein_coding	1	192981380	193029237	0.46522	AF	ENST00000367449.1	ENST00000367449.1,ENST00000367452.4
ENSG00000116750.9;AF:chr1:193020947-193028315:193028491:193020947-193028763:193029237:-	ENSG00000116750.9	UCHL5	-	protein_coding	1	192981380	193029237	0.284064	AF	ENST00000367448.1	ENST00000367452.4,ENST00000367448.1
ENSG00000116747.8;AF:chr1:193028584:193028906-193044950:193038146:193038764-193044950:+	ENSG00000116747.8	TROVE2	+	protein_coding	1	193028552	193060907	0.945546	AF	ENST00000432079.1	ENST00000367441.1,ENST00000432079.1
ENSG00000116747.8;SE:chr1:193028906-193038164:193038764-193044950:+	ENSG00000116747.8	TROVE2	+	protein_coding	1	193028552	193060907	0.0997656	SE	ENST00000400968.2	ENST00000432079.1,ENST00000400968.2
ENSG00000000971.11;RI:chr1:196709749:196709922-196711005:196711181:+	ENSG00000000971.11	CFH	+	protein_coding	1	196621008	196716634	0.0989603	RI	ENST00000466229.1	ENST00000367429.4,ENST00000466229.1
ENSG00000066279.12;SE:chr1:197065294-197069561:197074315-197086919:-	ENSG00000066279.12	ASPM	-	protein_coding	1	197053258	197115824	0.905199	SE	ENST00000367409.4	ENST00000367409.4,ENST00000367408.1,ENST00000294732.7
ENSG00000213047.7;AF:chr1:197742062-197744269:197744322:197742062-197744670:197744763:-	ENSG00000213047.7	DENND1B	-	protein_coding	1	197473878	197744826	0.940863	AF	ENST00000235453.4	ENST00000422998.1,ENST00000235453.4
ENSG00000213047.7;AF:chr1:197742062-197743617:197743737:197742062-197744269:197744556:-	ENSG00000213047.7	DENND1B	-	protein_coding	1	197473878	197744826	0.107222	AF	ENST00000495550.1	ENST00000495550.1,ENST00000468589.1
ENSG00000213047.7;AF:chr1:197742062-197743617:197743737:197742062-197744269:197744322:-	ENSG00000213047.7	DENND1B	-	protein_coding	1	197473878	197744826	0.159051	AF	ENST00000495550.1	ENST00000235453.4,ENST00000495550.1
ENSG00000213047.7;AF:chr1:197742062-197744269:197744322:197742062-197744482:197744826:-	ENSG00000213047.7	DENND1B	-	protein_coding	1	197473878	197744826	0.929789	AF	ENST00000235453.4	ENST00000235453.4,ENST00000477581.1
ENSG00000213047.7;SE:chr1:197684204-197704716:197704926-197741998:-	ENSG00000213047.7	DENND1B	-	protein_coding	1	197473878	197744826	0.108342	SE	ENST00000235453.4	ENST00000235453.4,ENST00000294737.7,ENST00000367396.3
ENSG00000203724.6;AF:chr1:197871777:197872043-197874926:197874647:197874669-197874926:+	ENSG00000203724.6	C1orf53	+	protein_coding	1	197871777	197876497	0.71413	AF	ENST00000367393.3	ENST00000367393.3,ENST00000542800.1
ENSG00000116833.9;MX:chr1:199997039-199998161:199998856-200012902:199997039-200008786:200008923-200012902:+	ENSG00000116833.9	NR5A2	+	protein_coding	1	199996730	200146552	0.125933	MX	ENST00000474307.1	ENST00000474307.1,ENST00000367362.3
ENSG00000116833.9;SE:chr1:199997039-199998161:199998856-200012902:+	ENSG00000116833.9	NR5A2	+	protein_coding	1	199996730	200146552	0.368888	SE	ENST00000474307.1	ENST00000474307.1,ENST00000236914.3
ENSG00000116833.9;AF:chr1:199996742:199997039-200012902:200011717:200012093-200012902:+	ENSG00000116833.9	NR5A2	+	protein_coding	1	199996730	200146552	0.854051	AF	ENST00000236914.3	ENST00000236914.3,ENST00000544748.1
ENSG00000116833.9;SE:chr1:199997039-200008786:200008923-200012902:+	ENSG00000116833.9	NR5A2	+	protein_coding	1	199996730	200146552	0.802945	SE	ENST00000367362.3	ENST00000236914.3,ENST00000367362.3
ENSG00000118197.9;AL:chr1:200610119:200610384-200617567:200613167:200613645-200617567:-	ENSG00000118197.9	DDX59	-	protein_coding	1	200593024	200639097	0.0603488	AL	ENST00000367348.3	ENST00000331314.6,ENST00000367348.3
ENSG00000118200.10;SE:chr1:200784772-200797701:200797733-200801328:+	ENSG00000118200.10	CAMSAP2	+	protein_coding	1	200708686	200829832	0.186082	SE	ENST00000236925.4	ENST00000413307.2,ENST00000236925.4,ENST00000358823.2
ENSG00000163362.6;AF:chr1:200860469:200860829-200867435:200863949:200864215-200867435:+	ENSG00000163362.6	C1orf106	+	protein_coding	1	200860176	200884863	0.826231	AF	ENST00000367342.4	ENST00000367342.4,ENST00000413687.2
ENSG00000116852.10;A3:chr1:200943322-200943842:200942706-200943842:-	ENSG00000116852.10	KIF21B	-	protein_coding	1	200938520	200992828	0.872247	A3	ENST00000332129.2	ENST00000461742.2,ENST00000360529.5,ENST00000332129.2
ENSG00000159166.9;A5:chr1:201358431-201368397:201358431-201368538:-	ENSG00000159166.9	LAD1	-	protein_coding	1	201342372	201368736	0.282799	A5	ENST00000391967.2	ENST00000391967.2,ENST00000367313.3
ENSG00000159176.9;AF:chr1:201465432-201475752:201475967:201465432-201476198:201476232:-	ENSG00000159176.9	CSRP1	-	protein_coding	1	201452658	201478584	0.100487	AF	ENST00000533432.1	ENST00000533432.1,ENST00000481851.1
ENSG00000198700.5;SE:chr1:201798500-201804082:201804192-201816407:+	ENSG00000198700.5	IPO9	+	protein_coding	1	201798269	201853422	0.0597502	SE	ENST00000464348.1	ENST00000464348.1,ENST00000361565.4
ENSG00000198892.6;A5:chr1:201858195-201858573:201857909-201858573:+	ENSG00000198892.6	SHISA4	+	protein_coding	1	201857808	201861434	0.48	A5	ENST00000362011.6	ENST00000464117.1,ENST00000362011.6
ENSG00000176393.6;AF:chr1:201951500:201951565-201958032:201952083:201952241-201958032:+	ENSG00000176393.6	RNPEP	+	protein_coding	1	201951500	201975275	0.115243	AF	ENST00000481780.1	ENST00000471105.1,ENST00000481780.1
ENSG00000163435.11;SE:chr1:201979834-201980257:201980421-201981085:+	ENSG00000163435.11	ELF3	+	protein_coding	1	201977073	201986316	0.243499	SE	ENST00000446188.1	ENST00000446188.1,ENST00000490203.1
ENSG00000163435.11;A5:chr1:201979948-201980257:201979834-201980257:+	ENSG00000163435.11	ELF3	+	protein_coding	1	201977073	201986316	0.203379	A5	ENST00000367283.3	ENST00000495848.1,ENST00000367284.5,ENST00000498017.1,ENST00000367283.3,ENST00000446188.1
ENSG00000163435.11;A5:chr1:201980427-201981085:201979834-201981085:+	ENSG00000163435.11	ELF3	+	protein_coding	1	201977073	201986316	0.8698	A5	ENST00000359651.3	ENST00000359651.3,ENST00000490203.1
ENSG00000143851.11;RI:chr1:202116143:202117594-202117682:202117827:-	ENSG00000143851.11	PTPN7	-	protein_coding	1	202116141	202130716	0.93161	RI	ENST00000308986.5	ENST00000495688.1,ENST00000308986.5
ENSG00000077152.5;RI:chr1:202302138:202302221-202302365:202302463:-	ENSG00000077152.5	UBE2T	-	protein_coding	1	202300785	202311108	0.111296	RI	ENST00000487227.1,ENST00000460852.1	ENST00000487227.1,ENST00000367274.4,ENST00000460852.1
ENSG00000117139.12;AF:chr1:202746222-202776105:202776427:202746222-202777230:202778598:-	ENSG00000117139.12	KDM5B	-	protein_coding	1	202696526	202778598	0.45199	AF	ENST00000235790.4	ENST00000235790.4,ENST00000367265.3
ENSG00000117139.12;SE:chr1:202733273-202735525:202735632-202736054:-	ENSG00000117139.12	KDM5B	-	protein_coding	1	202696526	202778598	0.813516	SE	ENST00000367264.2	ENST00000367264.2,ENST00000367265.3,ENST00000235790.4
ENSG00000117139.12;AF:chr1:202746222-202776105:202776427:202746222-202777230:202777546:-	ENSG00000117139.12	KDM5B	-	protein_coding	1	202696526	202778598	0.094819	AF	ENST00000235790.4	ENST00000367264.2,ENST00000235790.4
ENSG00000214796.4;AL:chr1:202820956:202822408-202828010:202827056:202827292-202828010:-	ENSG00000214796.4	RP11-480I12.5	-	pseudogene	1	202820956	202830748	0.835624	AL	ENST00000443294.1	ENST00000430114.1,ENST00000443294.1
ENSG00000058668.10;SE:chr1:203696699-203702351:203702528-203708674:+	ENSG00000058668.10	ATP2B4	+	protein_coding	1	203595689	203713209	0.215467	SE	ENST00000367218.3,ENST00000367219.3,ENST00000391954.2,ENST00000341360.2,ENST00000484746.1	ENST00000357681.5,ENST00000367218.3,ENST00000367219.3,ENST00000484746.1,ENST00000341360.2,ENST00000391954.2
ENSG00000122188.8;AF:chr1:203734304:203734782-203739956:203738766:203738824-203739956:+	ENSG00000122188.8	LAX1	+	protein_coding	1	203734304	203745361	0.772602	AF	ENST00000442561.2	ENST00000442561.2,ENST00000367215.1
ENSG00000058673.11;SE:chr1:203764922-203765421:203765729-203770703:+	ENSG00000058673.11	ZC3H11A	+	protein_coding	1	203764782	203823252	0.217068	SE	ENST00000367214.1	ENST00000367214.1,ENST00000461980.1
ENSG00000058673.11;AF:chr1:203767974:203772144-203786054:203784033:203784100-203786054:+	ENSG00000058673.11	ZC3H11A	+	protein_coding	1	203764782	203823252	0.177751	AF	ENST00000495527.1	ENST00000367210.1,ENST00000495527.1
ENSG00000058673.11;AF:chr1:203768463:203772144-203786054:203784033:203784100-203786054:+	ENSG00000058673.11	ZC3H11A	+	protein_coding	1	203764782	203823252	0.486768	AF	ENST00000545588.1	ENST00000367210.1,ENST00000545588.1
ENSG00000058673.11;SE:chr1:203764922-203765421:203765624-203770703:+	ENSG00000058673.11	ZC3H11A	+	protein_coding	1	203764782	203823252	0.896289	SE	ENST00000466470.1,ENST00000332127.4	ENST00000332127.4,ENST00000461980.1,ENST00000466470.1
ENSG00000058673.11;A3:chr1:203819154-203819623:203819154-203819643:+	ENSG00000058673.11	ZC3H11A	+	protein_coding	1	203764782	203823252	0.0746703	A3	ENST00000495527.1	ENST00000495527.1,ENST00000332127.4,ENST00000545588.1,ENST00000367210.1,ENST00000367212.3,ENST00000367214.1
ENSG00000182004.8;SE:chr1:203830871-203831310:203831350-203832791:+	ENSG00000182004.8	SNRPE	+	protein_coding	1	203830731	203839678	0.492487	SE	ENST00000475035.1	ENST00000475035.1,ENST00000470492.1
ENSG00000182004.8;RI:chr1:203830731:203830871-203831310:203831350:+	ENSG00000182004.8	SNRPE	+	protein_coding	1	203830731	203839678	0.177815	RI	ENST00000483099.1	ENST00000483099.1,ENST00000475035.1
ENSG00000182004.8;A5:chr1:203831350-203832791:203830871-203832791:+	ENSG00000182004.8	SNRPE	+	protein_coding	1	203830731	203839678	0.180834	A5	ENST00000483099.1	ENST00000483099.1,ENST00000470492.1
ENSG00000143850.8;A3:chr1:204230636-204234070:204230576-204234070:-	ENSG00000143850.8	PLEKHA6	-	protein_coding	1	204187979	204346793	0.156761	A3	ENST00000414478.1	ENST00000272203.3,ENST00000414478.1
ENSG00000170382.7;SE:chr1:204589346-204651998:204652125-204654448:-	ENSG00000170382.7	LRRN2	-	protein_coding	1	204586298	204654861	0.892889	SE	ENST00000367176.3	ENST00000367177.3,ENST00000367176.3
ENSG00000117222.9;A5:chr1:205057943-205064001:205057943-205064115:-	ENSG00000117222.9	RBBP5	-	protein_coding	1	205055270	205091143	0.792887	A5	ENST00000264515.6	ENST00000264515.6,ENST00000367164.1
ENSG00000133059.12;SE:chr1:205116873-205117333:205117467-205119808:-	ENSG00000133059.12	DSTYK	-	protein_coding	1	205111632	205180727	0.769116	SE	ENST00000367160.4,ENST00000367162.3	ENST00000367162.3,ENST00000367160.4,ENST00000367161.3
ENSG00000117266.11;RI:chr1:205498452:205498557-205498649:205499477:+	ENSG00000117266.11	CDK18	+	protein_coding	1	205473723	205501921	0.610832	RI	ENST00000509056.1	ENST00000509056.1,ENST00000489617.1
ENSG00000163486.8;AL:chr1:206626726-206627490:206627855:206626726-206628224:206629507:+	ENSG00000163486.8	SRGAP2	+	protein_coding	1	206516200	206637783	0.0848176	AL	ENST00000488049.1	ENST00000488049.1,ENST00000439126.1
ENSG00000162889.6;A3:chr1:206905264-206905383:206905264-206905920:+	ENSG00000162889.6	MAPKAPK2	+	protein_coding	1	206858289	206907628	0.101265	A3	ENST00000294981.4	ENST00000294981.4,ENST00000367103.3
ENSG00000162897.10;SE:chr1:207133142-207133767:207134568-207135558:-	ENSG00000162897.10	FCAMR	-	protein_coding	1	207131310	207143970	0.830769	SE	ENST00000324863.2,ENST00000324852.4	ENST00000450945.2,ENST00000324863.2,ENST00000324852.4,ENST00000400962.3
ENSG00000182795.12;SE:chr1:207198409-207200839:207201024-207205924:-	ENSG00000182795.12	C1orf116	-	protein_coding	1	207191866	207206101	0.843821	SE	ENST00000359470.5	ENST00000359470.5,ENST00000461135.2
ENSG00000123836.10;AL:chr1:207244918-207245549:207251168:207244918-207252299:207254369:+	ENSG00000123836.10	PFKFB2	+	protein_coding	1	207222801	207254369	0.899109	AL	ENST00000367080.3	ENST00000367079.2,ENST00000367080.3
ENSG00000196352.9;SE:chr1:207512762-207523483:207523567-207532891:+	ENSG00000196352.9	CD55	+	protein_coding	1	207494853	207534311	0.0687744	SE	ENST00000367062.4	ENST00000476590.1,ENST00000367064.3,ENST00000391921.4,ENST00000367062.4,ENST00000367067.4
ENSG00000196352.9;SE:chr1:207512762-207513736:207513853-207532891:+	ENSG00000196352.9	CD55	+	protein_coding	1	207494853	207534311	0.23081	SE	ENST00000314754.8	ENST00000476590.1,ENST00000367064.3,ENST00000314754.8,ENST00000391921.4,ENST00000367067.4
ENSG00000196352.9;AL:chr1:207512762-207513736:207514111:207512762-207532891:207533847:+	ENSG00000196352.9	CD55	+	protein_coding	1	207494853	207534311	0.431272	AL	ENST00000367063.2	ENST00000476590.1,ENST00000367063.2
ENSG00000196352.9;AL:chr1:207512762-207513736:207514111:207512762-207532891:207534311:+	ENSG00000196352.9	CD55	+	protein_coding	1	207494853	207534311	0.208638	AL	ENST00000367063.2	ENST00000391921.4,ENST00000367064.3,ENST00000367063.2
ENSG00000117322.12;SE:chr1:207646524-207646890:207647066-207647146:+	ENSG00000117322.12	CR2	+	protein_coding	1	207627575	207663240	0.380972	SE	ENST00000367057.3	ENST00000458541.2,ENST00000367057.3,ENST00000367058.3,ENST00000367059.3
ENSG00000117335.14;SE:chr1:207959027-207963598:207963690-207966864:+	ENSG00000117335.14	CD46	+	protein_coding	1	207925402	207968858	0.082662	SE	ENST00000358170.2,ENST00000367042.1,ENST00000367041.1,ENST00000488596.1	ENST00000360212.2,ENST00000357714.1,ENST00000469535.1,ENST00000361067.1,ENST00000358170.2,ENST00000488596.1,ENST00000354848.1,ENST00000462968.2,ENST00000367047.1,ENST00000367041.1,ENST00000322875.4,ENST00000480003.1,ENST00000367042.1
ENSG00000009790.10;A3:chr1:209951518-209952660:209951518-209952776:+	ENSG00000009790.10	TRAF3IP3	+	protein_coding	1	209929377	209955668	0.931299	A3	ENST00000478359.1,ENST00000367023.1,ENST00000476050.1	ENST00000478359.1,ENST00000367023.1,ENST00000400959.3,ENST00000476050.1
ENSG00000117625.9;AL:chr1:211477482-211486062:211486640:211477482-211486766:211487933:+	ENSG00000117625.9	RCOR3	+	protein_coding	1	211431719	211489727	0.77528	AL	ENST00000452621.2	ENST00000367006.4,ENST00000452621.2
ENSG00000117625.9;AF:chr1:211474803:211477482-211486062:211485579:211485829-211486062:+	ENSG00000117625.9	RCOR3	+	protein_coding	1	211431719	211489727	0.809348	AF	ENST00000486666.1	ENST00000486666.1,ENST00000526255.1
ENSG00000143493.8;SE:chr1:212190365-212193464:212193610-212194425:-	ENSG00000143493.8	INTS7	-	protein_coding	1	212113741	212208884	0.939349	SE	ENST00000366994.3,ENST00000366993.3,ENST00000366992.3	ENST00000366994.3,ENST00000440600.2,ENST00000366993.3,ENST00000366992.3
ENSG00000117691.5;SE:chr1:212606462-212615907:212615967-212617681:+	ENSG00000117691.5	NENF	+	protein_coding	1	212606229	212619714	0.937461	SE	ENST00000366988.3	ENST00000366988.3,ENST00000479589.1
ENSG00000117691.5;A3:chr1:212606462-212615888:212606462-212615907:+	ENSG00000117691.5	NENF	+	protein_coding	1	212606229	212619714	0.429989	A3	ENST00000473900.1	ENST00000366988.3,ENST00000473900.1
ENSG00000162772.12;AF:chr1:212738697:212738825-212788360:212782012:212782272-212788360:+	ENSG00000162772.12	ATF3	+	protein_coding	1	212738676	212794119	0.648102	AF	ENST00000366987.2	ENST00000341491.4,ENST00000465155.1,ENST00000366987.2
ENSG00000117697.10;SE:chr1:212912943-212939531:212939615-212955714:-	ENSG00000117697.10	NSL1	-	protein_coding	1	212899495	212965124	0.335719	SE	ENST00000422588.2	ENST00000366977.3,ENST00000422588.2
ENSG00000117697.10;SE:chr1:212912028-212912876:212912943-212955714:-	ENSG00000117697.10	NSL1	-	protein_coding	1	212899495	212965124	0.946561	SE	ENST00000366977.3	ENST00000366977.3,ENST00000366976.1
ENSG00000174606.8;AF:chr1:213186760-213188568:213188835:213186760-213188955:213189168:-	ENSG00000174606.8	ANGEL2	-	protein_coding	1	213165524	213189168	0.116885	AF	ENST00000481918.1	ENST00000481918.1,ENST00000366962.3
ENSG00000174606.8;AF:chr1:213181808-213186435:213186760:213181808-213188955:213189168:-	ENSG00000174606.8	ANGEL2	-	protein_coding	1	213165524	213189168	0.382083	AF	ENST00000460337.1	ENST00000460337.1,ENST00000360506.2
ENSG00000174606.8;SE:chr1:213181808-213186435:213186760-213188955:-	ENSG00000174606.8	ANGEL2	-	protein_coding	1	213165524	213189168	0.830855	SE	ENST00000366962.3	ENST00000360506.2,ENST00000366962.3,ENST00000535388.1
ENSG00000136643.7;SE:chr1:213244383-213246212:213246328-213251038:+	ENSG00000136643.7	RPS6KC1	+	protein_coding	1	213224589	213448116	0.146339	SE	ENST00000543470.1	ENST00000366960.3,ENST00000543470.1
ENSG00000136643.7;SE:chr1:213341316-213349743:213349835-213403840:+	ENSG00000136643.7	RPS6KC1	+	protein_coding	1	213224589	213448116	0.864978	SE	ENST00000366960.3,ENST00000366959.3,ENST00000543354.1,ENST00000490299.1	ENST00000490299.1,ENST00000366960.3,ENST00000543354.1,ENST00000366959.3,ENST00000543470.1
ENSG00000143499.9;RI:chr1:214505361:214505535-214507543:214507651:+	ENSG00000143499.9	SMYD2	+	protein_coding	1	214454445	214510474	0.0934126	RI	ENST00000491455.1	ENST00000460580.1,ENST00000491455.1,ENST00000366957.5
ENSG00000143499.9;SE:chr1:214454770-214478530:214478593-214488105:+	ENSG00000143499.9	SMYD2	+	protein_coding	1	214454445	214510474	0.94214	SE	ENST00000491455.1,ENST00000471645.1,ENST00000415093.2,ENST00000366957.5	ENST00000491455.1,ENST00000366957.5,ENST00000471645.1,ENST00000460580.1,ENST00000415093.2
ENSG00000143499.9;RI:chr1:214504293:214504413-214505361:214507651:+	ENSG00000143499.9	SMYD2	+	protein_coding	1	214454445	214510474	0.881016	RI	ENST00000471645.1	ENST00000471645.1,ENST00000491455.1
ENSG00000143353.7;SE:chr1:219352588-219352723:219352768-219366424:+	ENSG00000143353.7	LYPLAL1	+	protein_coding	1	219347186	219386207	0.187436	SE	ENST00000496776.1	ENST00000366928.5,ENST00000478794.1,ENST00000483635.1,ENST00000496776.1
ENSG00000143353.7;A3:chr1:219352588-219366424:219352588-219366472:+	ENSG00000143353.7	LYPLAL1	+	protein_coding	1	219347186	219386207	0.754432	A3	ENST00000366928.5,ENST00000483635.1,ENST00000478794.1	ENST00000366928.5,ENST00000483635.1,ENST00000478794.1,ENST00000366927.3
ENSG00000143353.7;AF:chr1:219347238:219347646-219352489:219348313:219348362-219352489:+	ENSG00000143353.7	LYPLAL1	+	protein_coding	1	219347186	219386207	0.72835	AF	ENST00000483635.1	ENST00000483635.1,ENST00000478794.1
ENSG00000162813.13;A5:chr1:220253196-220262986:220253196-220263028:-	ENSG00000162813.13	BPNT1	-	protein_coding	1	220230824	220263804	0.0643568	A5	ENST00000463953.1,ENST00000498237.2	ENST00000354807.3,ENST00000463953.1,ENST00000469520.2,ENST00000414869.2,ENST00000498791.2,ENST00000498237.2,ENST00000322067.7
ENSG00000116141.11;SE:chr1:220826694-220831132:220831176-220835154:+	ENSG00000116141.11	MARK1	+	protein_coding	1	220701568	220837803	0.290345	SE	ENST00000366917.4	ENST00000366918.4,ENST00000402574.1,ENST00000366917.4
ENSG00000186205.8;AF:chr1:220964833:220965006-220969985:220966531:220967697-220969985:+	ENSG00000186205.8	MARC1	+	protein_coding	1	220960101	220987735	0.851445	AF	ENST00000407981.2	ENST00000496110.1,ENST00000407981.2
ENSG00000136630.11;AF:chr1:221051699:221053791-221054536:221054411:221054441-221054536:+	ENSG00000136630.11	HLX	+	protein_coding	1	221051699	221058401	0.733883	AF	ENST00000366903.6	ENST00000366903.6,ENST00000427693.1
ENSG00000143498.13;A3:chr1:222753232-222757470:222753214-222757470:-	ENSG00000143498.13	TAF1A	-	protein_coding	1	222731244	222763275	0.157388	A3	ENST00000465263.1	ENST00000352967.4,ENST00000543857.1,ENST00000350027.4,ENST00000465263.1
ENSG00000203697.7;AL:chr1:223803672:223803847-223806995:223804600:223805983-223806995:-	ENSG00000203697.7	CAPN8	-	protein_coding	1	223711349	223853436	0.375445	AL	ENST00000419193.2	ENST00000419193.2,ENST00000366873.2
ENSG00000162909.13;AF:chr1:223889295:223889533-223905464:223900034:223900579-223905464:+	ENSG00000162909.13	CAPN2	+	protein_coding	1	223889295	223963720	0.452448	AF	ENST00000433674.2	ENST00000295006.5,ENST00000433674.2
ENSG00000143771.7;A5:chr1:224545314-224553581:224544770-224553581:+	ENSG00000143771.7	CNIH4	+	protein_coding	1	224544552	224567161	0.0696495	A5	ENST00000477413.1	ENST00000477413.1,ENST00000468318.1
ENSG00000143771.7;A3:chr1:224559125-224563497:224559125-224566771:+	ENSG00000143771.7	CNIH4	+	protein_coding	1	224544552	224567161	0.708833	A3	ENST00000465271.1	ENST00000465271.1,ENST00000366856.3
ENSG00000143771.7;MX:chr1:224544695-224548197:224548265-224553581:224544695-224551811:224552157-224553581:+	ENSG00000143771.7	CNIH4	+	protein_coding	1	224544552	224567161	0.928523	MX	ENST00000465271.1,ENST00000366858.3,ENST00000366857.5,ENST00000366856.3	ENST00000366860.5,ENST00000366856.3,ENST00000465271.1,ENST00000366858.3,ENST00000366857.5
ENSG00000143771.7;SE:chr1:224553693-224558985:224559125-224563497:+	ENSG00000143771.7	CNIH4	+	protein_coding	1	224544552	224567161	0.87638	SE	ENST00000465271.1,ENST00000366860.5,ENST00000468318.1	ENST00000465271.1,ENST00000366860.5,ENST00000366857.5,ENST00000468318.1
ENSG00000143771.7;AL:chr1:224559125-224563497:224563700:224559125-224566771:224567154:+	ENSG00000143771.7	CNIH4	+	protein_coding	1	224544552	224567161	0.237848	AL	ENST00000366860.5	ENST00000366860.5,ENST00000366856.3
ENSG00000143771.7;AL:chr1:224553693-224558985:224558999:224553693-224563497:224567154:+	ENSG00000143771.7	CNIH4	+	protein_coding	1	224544552	224567161	0.169395	AL	ENST00000477413.1	ENST00000366857.5,ENST00000477413.1
ENSG00000143771.7;AL:chr1:224559125-224563497:224564586:224559125-224566771:224567154:+	ENSG00000143771.7	CNIH4	+	protein_coding	1	224544552	224567161	0.601366	AL	ENST00000468318.1	ENST00000366856.3,ENST00000468318.1
ENSG00000185842.10;A5:chr1:225155285-225156461:225155216-225156461:+	ENSG00000185842.10	DNAH14	+	protein_coding	1	225083964	225586996	0.849593	A5	ENST00000430092.1,ENST00000400952.3,ENST00000439375.2,ENST00000453375.1	ENST00000453375.1,ENST00000366849.1,ENST00000439375.2,ENST00000400952.3,ENST00000430092.1
ENSG00000185842.10;AL:chr1:225155285-225155382:225155625:225155285-225156461:225157195:+	ENSG00000185842.10	DNAH14	+	protein_coding	1	225083964	225586996	0.457203	AL	ENST00000366850.3	ENST00000474127.1,ENST00000366850.3
ENSG00000185842.10;A5:chr1:225334957-225339707:225334951-225339707:+	ENSG00000185842.10	DNAH14	+	protein_coding	1	225083964	225586996	0.18185	A5	ENST00000328556.5	ENST00000439375.2,ENST00000430092.1,ENST00000328556.5
ENSG00000185842.10;A5:chr1:225341528-225347031:225341519-225347031:+	ENSG00000185842.10	DNAH14	+	protein_coding	1	225083964	225586996	0.81815	A5	ENST00000430092.1,ENST00000439375.2	ENST00000328556.5,ENST00000439375.2,ENST00000430092.1
ENSG00000154380.12;AF:chr1:225755116-225767869:225767959:225755116-225840388:225840747:-	ENSG00000154380.12	ENAH	-	protein_coding	1	225674537	225840844	0.170064	AF	ENST00000391874.2	ENST00000366843.2,ENST00000391874.2
ENSG00000154380.12;AF:chr1:225755116-225767869:225767959:225755116-225840388:225840844:-	ENSG00000154380.12	ENAH	-	protein_coding	1	225674537	225840844	0.0525939	AF	ENST00000391874.2	ENST00000366844.3,ENST00000391874.2
ENSG00000143742.8;SE:chr1:225971070-225974564:225974687-225976942:+	ENSG00000143742.8	SRP9	+	protein_coding	1	225965531	225978168	0.061135	SE	ENST00000366839.4	ENST00000304786.7,ENST00000366839.4
ENSG00000183814.11;AF:chr1:226488906-226496810:226496873:226488906-226497327:226497570:-	ENSG00000183814.11	LIN9	-	protein_coding	1	226418850	226497570	0.489094	AF	ENST00000460719.1	ENST00000366808.1,ENST00000460719.1
ENSG00000143776.14;SE:chr1:227300123-227300372:227300614-227307505:-	ENSG00000143776.14	CDC42BPA	-	protein_coding	1	227177566	227506175	0.926314	SE	ENST00000366769.3,ENST00000334218.5,ENST00000366766.2,ENST00000366764.2,ENST00000535525.1,ENST00000366765.3	ENST00000334218.5,ENST00000535525.1,ENST00000366766.2,ENST00000366764.2,ENST00000366769.3,ENST00000366765.3,ENST00000366767.3
ENSG00000143740.10;SE:chr1:227916487-227919286:227919448-227920090:+	ENSG00000143740.10	SNAP47	+	protein_coding	1	227916240	227968927	0.703056	SE	ENST00000480897.1	ENST00000480265.1,ENST00000480897.1
ENSG00000143740.10;AL:chr1:227954784-227963490:227964670:227954784-227968228:227968927:+	ENSG00000143740.10	SNAP47	+	protein_coding	1	227916240	227968927	0.243857	AL	ENST00000426344.1	ENST00000426344.1,ENST00000366759.4,ENST00000366760.1
ENSG00000143740.10;AF:chr1:227916358:227916487-227946696:227935764:227935934-227946696:+	ENSG00000143740.10	SNAP47	+	protein_coding	1	227916240	227968927	0.902846	AF	ENST00000366760.1	ENST00000606873.1,ENST00000366760.1
ENSG00000143761.9;AF:chr1:228270786:228271213-228284779:228278189:228278772-228284779:+	ENSG00000143761.9	ARF1	+	protein_coding	1	228270361	228286912	0.365952	AF	ENST00000477451.1	ENST00000490705.1,ENST00000477451.1
ENSG00000143761.9;AF:chr1:228270428:228270466-228284779:228278189:228278772-228284779:+	ENSG00000143761.9	ARF1	+	protein_coding	1	228270361	228286912	0.889503	AF	ENST00000477821.1	ENST00000477821.1,ENST00000490705.1
ENSG00000143761.9;AF:chr1:228270431:228270466-228284779:228278189:228278772-228284779:+	ENSG00000143761.9	ARF1	+	protein_coding	1	228270361	228286912	0.721348	AF	ENST00000470670.1	ENST00000490705.1,ENST00000470670.1
ENSG00000143761.9;AF:chr1:228275817:228275978-228284779:228278189:228278772-228284779:+	ENSG00000143761.9	ARF1	+	protein_coding	1	228270361	228286912	0.1371	AF	ENST00000497165.1	ENST00000497165.1,ENST00000490705.1
ENSG00000143761.9;AF:chr1:228270428:228270466-228284779:228270786:228271213-228284779:+	ENSG00000143761.9	ARF1	+	protein_coding	1	228270361	228286912	0.932061	AF	ENST00000477821.1	ENST00000477821.1,ENST00000477451.1
ENSG00000143761.9;AF:chr1:228270361:228270551-228284779:228278189:228278772-228284779:+	ENSG00000143761.9	ARF1	+	protein_coding	1	228270361	228286912	0.76376	AF	ENST00000540651.1	ENST00000540651.1,ENST00000490705.1
ENSG00000143761.9;AF:chr1:228270431:228270466-228284779:228275817:228275978-228284779:+	ENSG00000143761.9	ARF1	+	protein_coding	1	228270361	228286912	0.938596	AF	ENST00000470670.1	ENST00000497165.1,ENST00000470670.1
ENSG00000143761.9;AF:chr1:228270431:228270466-228284779:228270786:228271213-228284779:+	ENSG00000143761.9	ARF1	+	protein_coding	1	228270361	228286912	0.816741	AF	ENST00000470670.1	ENST00000470670.1,ENST00000477451.1
ENSG00000143793.8;RI:chr1:228289781:228289866-228290011:228290083:-	ENSG00000143793.8	C1orf35	-	protein_coding	1	228288427	228293112	0.0910557	RI	ENST00000485896.1	ENST00000272139.4,ENST00000485896.1,ENST00000472617.1
ENSG00000143774.12;AF:chr1:228327991:228328064-228333212:228332029:228332453-228333212:+	ENSG00000143774.12	GUK1	+	protein_coding	1	228327663	228336685	0.420636	AF	ENST00000366728.2	ENST00000366718.1,ENST00000366728.2
ENSG00000143774.12;AF:chr1:228327929:228328064-228333212:228332029:228332453-228333212:+	ENSG00000143774.12	GUK1	+	protein_coding	1	228327663	228336685	0.829973	AF	ENST00000391865.3	ENST00000366718.1,ENST00000391865.3
ENSG00000143774.12;A5:chr1:228335400-228336072:228335245-228336072:+	ENSG00000143774.12	GUK1	+	protein_coding	1	228327663	228336685	0.346737	A5	ENST00000498115.1,ENST00000477206.1	ENST00000498115.1,ENST00000470040.1,ENST00000477206.1
ENSG00000143774.12;AF:chr1:228328833:228328989-228333212:228332029:228332453-228333212:+	ENSG00000143774.12	GUK1	+	protein_coding	1	228327663	228336685	0.281511	AF	ENST00000460224.1	ENST00000366718.1,ENST00000460224.1
ENSG00000181873.8;AF:chr1:228353516:228353858-228362393:228358879:228361219-228362393:+	ENSG00000181873.8	IBA57	+	protein_coding	1	228353516	228369958	0.93877	AF	ENST00000366711.3	ENST00000484749.1,ENST00000366711.3
ENSG00000154358.15;A3:chr1:228492267-228492824:228492267-228492863:+	ENSG00000154358.15	OBSCN	+	protein_coding	1	228395831	228566577	0.881954	A3	ENST00000570156.2	ENST00000570156.2,ENST00000366707.4
ENSG00000168159.9;A3:chr1:228680975-228681584:228680975-228682293:+	ENSG00000168159.9	RNF187	+	protein_coding	1	228674762	228683467	0.776828	A3	ENST00000305943.7,ENST00000482739.2	ENST00000493597.1,ENST00000305943.7,ENST00000482739.2
ENSG00000168159.9;AF:chr1:228674762:228675579-228676661:228675923:228676186-228676661:+	ENSG00000168159.9	RNF187	+	protein_coding	1	228674762	228683467	0.304588	AF	ENST00000305943.7	ENST00000305943.7,ENST00000482739.2
ENSG00000168159.9;A5:chr1:228676757-228680754:228676753-228680754:+	ENSG00000168159.9	RNF187	+	protein_coding	1	228674762	228683467	0.508561	A5	ENST00000482739.2	ENST00000305943.7,ENST00000484293.2,ENST00000482739.2
ENSG00000168159.9;AL:chr1:228680975-228681584:228681971:228680975-228682293:228682670:+	ENSG00000168159.9	RNF187	+	protein_coding	1	228674762	228683467	0.545597	AL	ENST00000484293.2	ENST00000493597.1,ENST00000484293.2
ENSG00000135775.9;AF:chr1:230778235:230778424-230795210:230778557:230778786-230795210:+	ENSG00000135775.9	COG2	+	protein_coding	1	230778235	230829728	0.904931	AF	ENST00000494371.1	ENST00000494371.1,ENST00000534989.1
ENSG00000135775.9;RI:chr1:230805102:230805281-230807262:230807386:+	ENSG00000135775.9	COG2	+	protein_coding	1	230778235	230829728	0.240935	RI	ENST00000494371.1	ENST00000366668.3,ENST00000535166.1,ENST00000366669.4,ENST00000534989.1,ENST00000494371.1,ENST00000468893.2
ENSG00000135775.9;SE:chr1:230804530-230804673:230804868-230805102:+	ENSG00000135775.9	COG2	+	protein_coding	1	230778235	230829728	0.240935	SE	ENST00000494371.1	ENST00000366668.3,ENST00000535166.1,ENST00000366669.4,ENST00000534989.1,ENST00000494371.1,ENST00000468893.2
ENSG00000135773.8;SE:chr1:230907845-230910300:230910377-230914719:+	ENSG00000135773.8	CAPN9	+	protein_coding	1	230883130	230937749	0.528036	SE	ENST00000271971.2,ENST00000366666.2	ENST00000354537.1,ENST00000366666.2,ENST00000271971.2
ENSG00000143643.8;A3:chr1:231052048-231056256:231052045-231056256:-	ENSG00000143643.8	TTC13	-	protein_coding	1	231041989	231114621	0.909132	A3	ENST00000366661.4,ENST00000414259.1	ENST00000414259.1,ENST00000471302.2,ENST00000366662.4,ENST00000366661.4
ENSG00000143633.8;RI:chr1:231359509:231360160-231361217:231361269:-	ENSG00000143633.8	C1orf131	-	protein_coding	1	231359509	231376933	0.115898	RI	ENST00000318906.2	ENST00000366651.3,ENST00000366649.2,ENST00000318906.2
ENSG00000010072.11;SE:chr1:231475614-231483543:231483671-231487050:+	ENSG00000010072.11	SPRTN	+	protein_coding	1	231472850	231490769	0.905766	SE	ENST00000391858.4,ENST00000295050.7	ENST00000295050.7,ENST00000008440.9,ENST00000391858.4
ENSG00000135766.8;AF:chr1:231509845-231555922:231556089:231509845-231556744:231560790:-	ENSG00000135766.8	EGLN1	-	protein_coding	1	231499497	231560790	0.095576	AF	ENST00000476717.1	ENST00000476717.1,ENST00000366641.3
ENSG00000116918.9;SE:chr1:231697001-231699211:231699375-231700274:+	ENSG00000116918.9	TSNAX	+	protein_coding	1	231664399	231702270	0.113365	SE	ENST00000475168.1	ENST00000366639.4,ENST00000475168.1
ENSG00000162946.16;A5:chr1:232144795-232162181:232144729-232162181:+	ENSG00000162946.16	DISC1	+	protein_coding	1	231762561	232177018	0.868603	A5	ENST00000439617.2	ENST00000366637.3,ENST00000439617.2
ENSG00000135778.7;AF:chr1:233086360:233086490-233091303:233086588:233086878-233091303:+	ENSG00000135778.7	NTPCR	+	protein_coding	1	233086351	233119628	0.887335	AF	ENST00000490807.1	ENST00000490807.1,ENST00000479125.1
ENSG00000135778.7;SE:chr1:233086490-233092093:233092189-233105655:+	ENSG00000135778.7	NTPCR	+	protein_coding	1	233086351	233119628	0.762594	SE	ENST00000494689.1	ENST00000496662.1,ENST00000494689.1
ENSG00000135778.7;SE:chr1:233086490-233091303:233091465-233092093:+	ENSG00000135778.7	NTPCR	+	protein_coding	1	233086351	233119628	0.844262	SE	ENST00000490807.1,ENST00000366628.5,ENST00000366627.4	ENST00000366627.4,ENST00000490807.1,ENST00000366628.5,ENST00000494689.1
ENSG00000135778.7;AL:chr1:233105864-233112088:233113274:233105864-233113909:233114397:+	ENSG00000135778.7	NTPCR	+	protein_coding	1	233086351	233119628	0.152693	AL	ENST00000366627.4	ENST00000366627.4,ENST00000490098.1
ENSG00000135778.7;AL:chr1:233105864-233112088:233113274:233105864-233113909:233114468:+	ENSG00000135778.7	NTPCR	+	protein_coding	1	233086351	233119628	0.651521	AL	ENST00000366627.4	ENST00000366627.4,ENST00000496662.1
ENSG00000135778.7;AL:chr1:233092189-233105655:233105864:233092189-233113909:233114497:+	ENSG00000135778.7	NTPCR	+	protein_coding	1	233086351	233119628	0.112665	AL	ENST00000479125.1	ENST00000490807.1,ENST00000479125.1
ENSG00000135778.7;AF:chr1:233086386:233086490-233091303:233086588:233086878-233091303:+	ENSG00000135778.7	NTPCR	+	protein_coding	1	233086351	233119628	0.825054	AF	ENST00000366627.4	ENST00000366627.4,ENST00000479125.1
ENSG00000135778.7;SE:chr1:233092189-233105655:233105864-233113909:+	ENSG00000135778.7	NTPCR	+	protein_coding	1	233086351	233119628	0.812996	SE	ENST00000494689.1,ENST00000366628.5	ENST00000490807.1,ENST00000366628.5,ENST00000494689.1
ENSG00000135778.7;AL:chr1:233105864-233112088:233113274:233105864-233113909:233114228:+	ENSG00000135778.7	NTPCR	+	protein_coding	1	233086351	233119628	0.374654	AL	ENST00000366627.4	ENST00000366627.4,ENST00000494689.1
ENSG00000135778.7;AL:chr1:233105864-233112088:233113274:233105864-233113909:233119628:+	ENSG00000135778.7	NTPCR	+	protein_coding	1	233086351	233119628	0.138603	AL	ENST00000366627.4	ENST00000366627.4,ENST00000366628.5
ENSG00000135749.14;SE:chr1:233353930-233362972:233363117-233372591:-	ENSG00000135749.14	PCNXL2	-	protein_coding	1	233119181	233431459	0.924941	SE	ENST00000258229.9,ENST00000324142.4,ENST00000430153.1	ENST00000324142.4,ENST00000475463.2,ENST00000258229.9,ENST00000430153.1
ENSG00000168275.10;AF:chr1:234509202:234509424-234509976:234509429:234509586-234509976:+	ENSG00000168275.10	COA6	+	protein_coding	1	234509202	234519795	0.828044	AF	ENST00000366615.4	ENST00000366615.4,ENST00000366613.1
ENSG00000059588.5;MX:chr1:234529583-234534128:234534299-234536927:234529583-234536599:234536694-234536927:-	ENSG00000059588.5	TARBP1	-	protein_coding	1	234527059	234614849	0.810903	MX	ENST00000040877.1,ENST00000496673.1	ENST00000496673.1,ENST00000483404.1,ENST00000040877.1
ENSG00000059588.5;A3:chr1:234529232-234529392:234529222-234529392:-	ENSG00000059588.5	TARBP1	-	protein_coding	1	234527059	234614849	0.821994	A3	ENST00000040877.1,ENST00000462259.1	ENST00000483404.1,ENST00000462259.1,ENST00000040877.1
ENSG00000059588.5;SE:chr1:234529583-234534128:234534299-234536599:-	ENSG00000059588.5	TARBP1	-	protein_coding	1	234527059	234614849	0.289954	SE	ENST00000462259.1	ENST00000483404.1,ENST00000462259.1
ENSG00000059588.5;SE:chr1:234528298-234529108:234529222-234529392:-	ENSG00000059588.5	TARBP1	-	protein_coding	1	234527059	234614849	0.928691	SE	ENST00000483404.1	ENST00000496673.1,ENST00000483404.1
ENSG00000168264.6;AF:chr1:234743598-234743780:234743840:234743598-234744241:234745271:-	ENSG00000168264.6	IRF2BP2	-	protein_coding	1	234740015	234745271	0.114535	AF	ENST00000491430.1	ENST00000366610.3,ENST00000491430.1
ENSG00000168264.6;AF:chr1:234743598-234743780:234743840:234743598-234744193:234745271:-	ENSG00000168264.6	IRF2BP2	-	protein_coding	1	234740015	234745271	0.0841751	AF	ENST00000491430.1	ENST00000366609.3,ENST00000491430.1
ENSG00000168264.6;A5:chr1:234743598-234744193:234743598-234744241:-	ENSG00000168264.6	IRF2BP2	-	protein_coding	1	234740015	234745271	0.58793	A5	ENST00000366609.3	ENST00000366609.3,ENST00000366610.3
ENSG00000188739.10;A5:chr1:235318427-235323826:235318427-235324208:-	ENSG00000188739.10	RBM34	-	protein_coding	1	235294498	235324772	0.120409	A5	ENST00000475960.1	ENST00000474086.1,ENST00000475960.1
ENSG00000188739.10;SE:chr1:235311762-235316021:235316080-235318196:-	ENSG00000188739.10	RBM34	-	protein_coding	1	235294498	235324772	0.737891	SE	ENST00000408888.3,ENST00000366606.3,ENST00000474086.1	ENST00000408888.3,ENST00000447801.1,ENST00000474086.1,ENST00000366606.3
ENSG00000188739.10;AL:chr1:235318403:235318427-235323826:235323510:235323563-235323826:-	ENSG00000188739.10	RBM34	-	protein_coding	1	235294498	235324772	0.60182	AL	ENST00000475960.1	ENST00000485019.1,ENST00000475960.1
ENSG00000188739.10;SE:chr1:235318427-235323826:235323962-235324208:-	ENSG00000188739.10	RBM34	-	protein_coding	1	235294498	235324772	0.820384	SE	ENST00000408888.3,ENST00000366606.3,ENST00000447801.1,ENST00000476261.1,ENST00000468751.1	ENST00000468751.1,ENST00000447801.1,ENST00000366606.3,ENST00000408888.3,ENST00000474086.1,ENST00000476261.1
ENSG00000054267.16;SE:chr1:235359430-235377084:235377341-235383108:-	ENSG00000054267.16	ARID4B	-	protein_coding	1	235294949	235491534	0.829813	SE	ENST00000366603.2,ENST00000264183.3,ENST00000421364.1,ENST00000471257.1	ENST00000349213.3,ENST00000264183.3,ENST00000471257.1,ENST00000421364.1,ENST00000366603.2,ENST00000491632.1
ENSG00000152904.7;SE:chr1:235492093-235498557:235498649-235505023:+	ENSG00000152904.7	GGPS1	+	protein_coding	1	235490665	235507847	0.561975	SE	ENST00000282841.5	ENST00000282841.5,ENST00000391855.2
ENSG00000152904.7;AF:chr1:235490665:235490813-235498557:235491885:235492093-235498557:+	ENSG00000152904.7	GGPS1	+	protein_coding	1	235490665	235507847	0.173481	AF	ENST00000488594.1	ENST00000282841.5,ENST00000488594.1
ENSG00000116957.8;A3:chr1:235577933-235582732:235577933-235582788:+	ENSG00000116957.8	TBCE	+	protein_coding	1	235530675	235612283	0.0969975	A3	ENST00000482230.1,ENST00000472011.1	ENST00000366601.3,ENST00000482230.1,ENST00000406207.1,ENST00000472011.1,ENST00000543662.1
ENSG00000116957.8;SE:chr1:235543464-235564818:235564902-235577748:+	ENSG00000116957.8	TBCE	+	protein_coding	1	235530675	235612283	0.90907	SE	ENST00000366601.3,ENST00000406207.1,ENST00000482230.1,ENST00000543662.1	ENST00000366601.3,ENST00000482230.1,ENST00000406207.1,ENST00000472011.1,ENST00000543662.1
ENSG00000116957.8;A5:chr1:235530867-235543334:235530819-235543334:+	ENSG00000116957.8	TBCE	+	protein_coding	1	235530675	235612283	0.120394	A5	ENST00000406207.1,ENST00000482230.1	ENST00000366601.3,ENST00000482230.1,ENST00000406207.1,ENST00000472011.1,ENST00000543662.1
ENSG00000162885.8;SE:chr1:235647831-235652473:235652573-235657991:-	ENSG00000162885.8	B3GALNT2	-	protein_coding	1	235613238	235667781	0.783101	SE	ENST00000366600.3,ENST00000313984.3	ENST00000313984.3,ENST00000494378.1,ENST00000366600.3,ENST00000478199.2
ENSG00000143669.9;AF:chr1:235996967-236030143:236030176:235996967-236046487:236046916:-	ENSG00000143669.9	LYST	-	protein_coding	1	235824341	236046940	0.677966	AF	ENST00000468626.2	ENST00000468107.1,ENST00000468626.2
ENSG00000143669.9;AF:chr1:235996967-236030143:236030220:235996967-236046487:236046940:-	ENSG00000143669.9	LYST	-	protein_coding	1	235824341	236046940	0.936158	AF	ENST00000389793.2	ENST00000389793.2,ENST00000489585.1,ENST00000465349.1
ENSG00000143669.9;AF:chr1:235996967-236030143:236030176:235996967-236046487:236046940:-	ENSG00000143669.9	LYST	-	protein_coding	1	235824341	236046940	0.201639	AF	ENST00000468626.2	ENST00000468626.2,ENST00000489585.1,ENST00000465349.1
ENSG00000077585.9;A3:chr1:236368550-236371350:236368550-236371361:+	ENSG00000077585.9	GPR137B	+	protein_coding	1	236305832	236385165	0.884735	A3	ENST00000366592.3	ENST00000454895.1,ENST00000366592.3
ENSG00000116977.14;AL:chr1:236708215-236708462:236708501:236708215-236711312:236711595:+	ENSG00000116977.14	LGALS8	+	protein_coding	1	236681300	236716281	0.174168	AL	ENST00000525789.1	ENST00000489586.2,ENST00000525789.1
ENSG00000119285.6;SE:chr1:236737633-236737961:236738203-236739519:-	ENSG00000119285.6	HEATR1	-	protein_coding	1	236712305	236767804	0.909531	SE	ENST00000366582.3	ENST00000366582.3,ENST00000366581.2
ENSG00000116984.8;SE:chr1:237023222-237024425:237024577-237025536:+	ENSG00000116984.8	MTR	+	protein_coding	1	236958610	237067281	0.932873	SE	ENST00000366577.5,ENST00000366576.3	ENST00000366576.3,ENST00000535889.1,ENST00000366577.5
ENSG00000116984.8;A5:chr1:237001899-237013644:237001818-237013644:+	ENSG00000116984.8	MTR	+	protein_coding	1	236958610	237067281	0.922659	A5	ENST00000366577.5,ENST00000463959.1,ENST00000535889.1	ENST00000366576.3,ENST00000535889.1,ENST00000366577.5,ENST00000463959.1
ENSG00000133019.7;AF:chr1:239549865:239550527-239656009:239571520:239571549-239656009:+	ENSG00000133019.7	CHRM3	+	protein_coding	1	239549865	240078750	0.721076	AF	ENST00000468573.1	ENST00000481779.1,ENST00000468573.1
ENSG00000133019.7;AL:chr1:239990678-240049389:240049896:239990678-240070733:240078750:+	ENSG00000133019.7	CHRM3	+	protein_coding	1	239549865	240078750	0.159789	AL	ENST00000468573.1	ENST00000255380.4,ENST00000468573.1
ENSG00000054277.8;AF:chr1:241761299-241803184:241803657:241761299-241840605:241840678:-	ENSG00000054277.8	OPN3	-	protein_coding	1	241753404	241840678	0.887397	AF	ENST00000490673.1	ENST00000490673.1,ENST00000463155.1
ENSG00000054277.8;A5:chr1:241761299-241767562:241761299-241767722:-	ENSG00000054277.8	OPN3	-	protein_coding	1	241753404	241840678	0.943748	A5	ENST00000366554.2	ENST00000469376.1,ENST00000366554.2
ENSG00000054277.8;SE:chr1:241761299-241767562:241767881-241803184:-	ENSG00000054277.8	OPN3	-	protein_coding	1	241753404	241840678	0.649872	SE	ENST00000366554.2	ENST00000490673.1,ENST00000366554.2
ENSG00000054277.8;SE:chr1:241761299-241767722:241767881-241803184:-	ENSG00000054277.8	OPN3	-	protein_coding	1	241753404	241840678	0.0969083	SE	ENST00000469376.1	ENST00000469376.1,ENST00000490673.1
ENSG00000174371.12;A3:chr1:242048809-242052767:242048809-242052769:+	ENSG00000174371.12	EXO1	+	protein_coding	1	242011269	242058450	0.924448	A3	ENST00000366548.3,ENST00000348581.5,ENST00000521202.1	ENST00000348581.5,ENST00000521202.1,ENST00000518483.1,ENST00000366548.3
ENSG00000143702.11;RI:chr1:243349081:243349374-243349561:243349724:-	ENSG00000143702.11	CEP170	-	protein_coding	1	243287730	243418650	0.315794	RI	ENST00000336415.4	ENST00000336415.4,ENST00000366542.1
ENSG00000143702.11;SE:chr1:243336148-243349081:243349374-243349561:-	ENSG00000143702.11	CEP170	-	protein_coding	1	243287730	243418650	0.534963	SE	ENST00000366542.1,ENST00000521911.1	ENST00000521911.1,ENST00000366543.1,ENST00000366542.1,ENST00000366544.1,ENST00000522895.1
ENSG00000143702.11;A5:chr1:243336148-243349081:243336148-243349561:-	ENSG00000143702.11	CEP170	-	protein_coding	1	243287730	243418650	0.34597	A5	ENST00000336415.4	ENST00000336415.4,ENST00000366544.1,ENST00000522895.1,ENST00000366543.1
ENSG00000143702.11;A5:chr1:243303409-243305588:243303409-243305618:-	ENSG00000143702.11	CEP170	-	protein_coding	1	243287730	243418650	0.365986	A5	ENST00000366543.1,ENST00000481987.1,ENST00000336415.4	ENST00000366543.1,ENST00000336415.4,ENST00000366542.1,ENST00000366544.1,ENST00000481987.1
ENSG00000143702.11;A3:chr1:243319757-243327586:243319649-243327586:-	ENSG00000143702.11	CEP170	-	protein_coding	1	243287730	243418650	0.863997	A3	ENST00000366542.1,ENST00000366544.1,ENST00000336415.4	ENST00000336415.4,ENST00000366543.1,ENST00000366542.1,ENST00000366544.1,ENST00000413359.2
ENSG00000054282.11;SE:chr1:243456521-243456701:243456796-243468015:+	ENSG00000054282.11	SDCCAG8	+	protein_coding	1	243419320	243663394	0.147225	SE	ENST00000476722.2	ENST00000366541.3,ENST00000496361.1,ENST00000476722.2,ENST00000343783.6,ENST00000391846.1,ENST00000482234.1
ENSG00000054282.11;SE:chr1:243449699-243456393:243456521-243468015:+	ENSG00000054282.11	SDCCAG8	+	protein_coding	1	243419320	243663394	0.883711	SE	ENST00000391846.1,ENST00000366541.3,ENST00000343783.6,ENST00000482234.1	ENST00000366541.3,ENST00000435549.1,ENST00000355875.4,ENST00000343783.6,ENST00000391846.1,ENST00000482234.1
ENSG00000054282.11;A3:chr1:243419542-243433394:243419542-243433407:+	ENSG00000054282.11	SDCCAG8	+	protein_coding	1	243419320	243663394	0.0921548	A3	ENST00000490065.1	ENST00000355875.4,ENST00000490065.1,ENST00000366541.3,ENST00000391846.1
ENSG00000203667.5;AF:chr1:244998958:244999058-245005497:245003049:245005360-245005497:+	ENSG00000203667.5	COX20	+	protein_coding	1	244998624	245008359	0.470423	AF	ENST00000391839.2	ENST00000391839.2,ENST00000464757.1
ENSG00000203667.5;A3:chr1:245005360-245005497:245005360-245005501:+	ENSG00000203667.5	COX20	+	protein_coding	1	244998624	245008359	0.663315	A3	ENST00000411948.2,ENST00000366528.3,ENST00000464757.1	ENST00000464757.1,ENST00000411948.2,ENST00000498262.1,ENST00000366528.3
ENSG00000203667.5;SE:chr1:244999058-245005246:245005360-245005497:+	ENSG00000203667.5	COX20	+	protein_coding	1	244998624	245008359	0.604704	SE	ENST00000411948.2	ENST00000391839.2,ENST00000411948.2
ENSG00000153187.12;A5:chr1:245026032-245026919:245026032-245026976:-	ENSG00000153187.12	HNRNPU	-	protein_coding	1	245014468	245027844	0.400562	A5	ENST00000283179.9	ENST00000283179.9,ENST00000444376.2,ENST00000476241.1
ENSG00000153187.12;AF:chr1:245026032-245026915:245026957:245026032-245026976:245027793:-	ENSG00000153187.12	HNRNPU	-	protein_coding	1	245014468	245027844	0.580403	AF	ENST00000483966.1	ENST00000483966.1,ENST00000476241.1
ENSG00000153187.12;AF:chr1:245026032-245026915:245026957:245026032-245026976:245027844:-	ENSG00000153187.12	HNRNPU	-	protein_coding	1	245014468	245027844	0.0577396	AF	ENST00000483966.1	ENST00000483966.1,ENST00000444376.2
ENSG00000153187.12;A5:chr1:245026032-245026915:245026032-245026919:-	ENSG00000153187.12	HNRNPU	-	protein_coding	1	245014468	245027844	0.0707175	A5	ENST00000483966.1	ENST00000483966.1,ENST00000283179.9
ENSG00000203666.8;AL:chr1:245246990-245250547:245251096:245246990-245285222:245290466:+	ENSG00000203666.8	EFCAB2	+	protein_coding	1	245133007	245290466	0.197881	AL	ENST00000473686.1	ENST00000473686.1,ENST00000366522.2
ENSG00000203666.8;AL:chr1:245246990-245254329:245255108:245246990-245285222:245290466:+	ENSG00000203666.8	EFCAB2	+	protein_coding	1	245133007	245290466	0.307991	AL	ENST00000497591.1	ENST00000497591.1,ENST00000366522.2
ENSG00000203666.8;AL:chr1:245246990-245250547:245251139:245246990-245285222:245290466:+	ENSG00000203666.8	EFCAB2	+	protein_coding	1	245133007	245290466	0.335323	AL	ENST00000366523.1	ENST00000366522.2,ENST00000366523.1
ENSG00000203666.8;AL:chr1:245246990-245250547:245250858:245246990-245285222:245290466:+	ENSG00000203666.8	EFCAB2	+	protein_coding	1	245133007	245290466	0.198062	AL	ENST00000366521.3	ENST00000366521.3,ENST00000366522.2
ENSG00000227953.2;RI:chr1:246953748:246954497-246955359:246955687:+	ENSG00000227953.2	RP11-439E19.3	+	processed_transcript	1	246939315	246955687	0.175344	RI	ENST00000426089.1	ENST00000426089.1,ENST00000421003.1
ENSG00000153207.10;A5:chr1:247081679-247094431:247081679-247094610:-	ENSG00000153207.10	AHCTF1	-	protein_coding	1	247002400	247095280	0.150635	A5	ENST00000366508.1	ENST00000326225.3,ENST00000391829.2,ENST00000366508.1
ENSG00000197472.10;A5:chr1:247162742-247163214:247162742-247163250:-	ENSG00000197472.10	ZNF695	-	protein_coding	1	247108849	247171395	0.941505	A5	ENST00000366504.2,ENST00000491337.2,ENST00000487338.2,ENST00000339986.7	ENST00000491337.2,ENST00000487338.2,ENST00000479214.1,ENST00000339986.7,ENST00000366504.2
ENSG00000196418.8;AL:chr1:247285277:247287173-247322308:247320219:247320519-247322308:-	ENSG00000196418.8	ZNF124	-	protein_coding	1	247285277	247335318	0.376437	AL	ENST00000472531.1	ENST00000491848.1,ENST00000472531.1
ENSG00000196418.8;AL:chr1:247285277:247287173-247322308:247301447:247302059-247322308:-	ENSG00000196418.8	ZNF124	-	protein_coding	1	247285277	247335318	0.729186	AL	ENST00000472531.1	ENST00000491356.1,ENST00000472531.1
ENSG00000196418.8;A3:chr1:247320705-247322308:247320519-247322308:-	ENSG00000196418.8	ZNF124	-	protein_coding	1	247285277	247335318	0.326898	A3	ENST00000543802.2	ENST00000491848.1,ENST00000340684.6,ENST00000543802.2
ENSG00000196418.8;AL:chr1:247301447:247302059-247322308:247320219:247320519-247322308:-	ENSG00000196418.8	ZNF124	-	protein_coding	1	247285277	247335318	0.20009	AL	ENST00000491356.1	ENST00000491356.1,ENST00000491848.1
ENSG00000227671.3;AL:chr1:247353280:247354280-247363369:247362701:247362757-247363369:-	ENSG00000227671.3	MIR3916	-	pseudogene	1	247353153	247374158	0.594608	AL	ENST00000452874.2	ENST00000606173.1,ENST00000452874.2
ENSG00000227671.3;A3:chr1:247365397-247373993:247365382-247373993:-	ENSG00000227671.3	MIR3916	-	pseudogene	1	247353153	247374158	0.886144	A3	ENST00000606173.1,ENST00000606454.1	ENST00000606212.1,ENST00000606173.1,ENST00000606454.1
ENSG00000175137.9;SE:chr1:249108809-249108910:249109076-249110733:-	ENSG00000175137.9	SH3BP5L	-	protein_coding	1	249104648	249120832	0.130785	SE	ENST00000475978.1	ENST00000475978.1,ENST00000366472.5,ENST00000411742.2
ENSG00000185220.7;SE:chr1:249208078-249208638:249208758-249210801:+	ENSG00000185220.7	PGBD2	+	protein_coding	1	249200395	249214145	0.0917756	SE	ENST00000539153.1	ENST00000329291.5,ENST00000539153.1
ENSG00000015171.14;AF:chr10:181009:181242-225934:181449:181499-225934:+	ENSG00000015171.14	ZMYND11	+	protein_coding	10	180405	300577	0.656052	AF	ENST00000381591.1	ENST00000402736.1,ENST00000381591.1
ENSG00000107937.14;AF:chr10:1034338:1034467-1038429:1034655:1034888-1038429:+	ENSG00000107937.14	GTPBP4	+	protein_coding	10	1034338	1065876	0.547935	AF	ENST00000360803.4	ENST00000545048.1,ENST00000360803.4
ENSG00000107937.14;AF:chr10:1034402:1034467-1038429:1034655:1034888-1038429:+	ENSG00000107937.14	GTPBP4	+	protein_coding	10	1034338	1065876	0.498819	AF	ENST00000491635.1,ENST00000538293.1	ENST00000545048.1,ENST00000491635.1,ENST00000538293.1
ENSG00000067064.6;A3:chr10:1090111-1094804:1089333-1094804:-	ENSG00000067064.6	IDI1	-	protein_coding	10	1085848	1095110	0.658877	A3	ENST00000482091.1	ENST00000491735.1,ENST00000482091.1
ENSG00000067064.6;SE:chr10:1089333-1089939:1090111-1094204:-	ENSG00000067064.6	IDI1	-	protein_coding	10	1085848	1095110	0.719203	SE	ENST00000429642.1	ENST00000427898.1,ENST00000429642.1
ENSG00000047056.10;AF:chr10:1095478:1095581-1118056:1102798:1102908-1118056:+	ENSG00000047056.10	WDR37	+	protein_coding	10	1095478	1178237	0.507718	AF	ENST00000358220.1	ENST00000263150.4,ENST00000358220.1
ENSG00000047056.10;AF:chr10:1095478:1095581-1118056:1102344:1102504-1118056:+	ENSG00000047056.10	WDR37	+	protein_coding	10	1095478	1178237	0.894617	AF	ENST00000358220.1	ENST00000358220.1,ENST00000381329.1
ENSG00000047056.10;AF:chr10:1102344:1102504-1118056:1102798:1102908-1118056:+	ENSG00000047056.10	WDR37	+	protein_coding	10	1095478	1178237	0.101777	AF	ENST00000381329.1	ENST00000263150.4,ENST00000381329.1
ENSG00000107959.11;A3:chr10:3185923-3186484:3185693-3186484:-	ENSG00000107959.11	PITRM1	-	protein_coding	10	3179920	3215003	0.109111	A3	ENST00000464395.1	ENST00000380989.2,ENST00000464395.1,ENST00000451454.1,ENST00000224949.4,ENST00000380994.1,ENST00000451104.2,ENST00000455371.1
ENSG00000187134.8;A3:chr10:5005720-5008106:5005720-5008202:+	ENSG00000187134.8	AKR1C1	+	protein_coding	10	4934796	5025475	0.814131	A3	ENST00000434459.2,ENST00000477661.1,ENST00000380872.4	ENST00000434459.2,ENST00000477661.1,ENST00000380872.4,ENST00000442997.1
ENSG00000187134.8;RI:chr10:5009119:5009235-5010501:5010578:+	ENSG00000187134.8	AKR1C1	+	protein_coding	10	4934796	5025475	0.107498	RI	ENST00000477661.1	ENST00000434459.2,ENST00000477661.1,ENST00000380872.4,ENST00000380859.1,ENST00000442997.1
ENSG00000151632.12;RI:chr10:5041392:5041469-5042742:5042858:-	ENSG00000151632.12	AKR1C2	-	protein_coding	10	5029967	5060223	0.175089	RI	ENST00000460124.1	ENST00000380753.4,ENST00000460124.1,ENST00000407674.1,ENST00000604507.1
ENSG00000151632.12;SE:chr10:5040939-5041392:5041469-5042742:-	ENSG00000151632.12	AKR1C2	-	protein_coding	10	5029967	5060223	0.73899	SE	ENST00000380753.4,ENST00000407674.1,ENST00000604507.1	ENST00000380753.4,ENST00000421196.3,ENST00000407674.1,ENST00000604507.1
ENSG00000196139.7;AL:chr10:5138769-5139626:5139720:5138769-5141519:5142085:+	ENSG00000196139.7	AKR1C3	+	protein_coding	10	5077546	5149878	0.110362	AL	ENST00000603312.1	ENST00000603312.1,ENST00000605322.1
ENSG00000196139.7;AF:chr10:5119973:5120169-5138602:5136610:5136720-5138602:+	ENSG00000196139.7	AKR1C3	+	protein_coding	10	5077546	5149878	0.949869	AF	ENST00000439082.2	ENST00000605322.1,ENST00000439082.2
ENSG00000196139.7;AL:chr10:5138769-5139626:5140368:5138769-5141519:5142085:+	ENSG00000196139.7	AKR1C3	+	protein_coding	10	5077546	5149878	0.532022	AL	ENST00000480697.2	ENST00000605322.1,ENST00000480697.2
ENSG00000196139.7;AF:chr10:5119973:5120169-5138602:5135985:5136720-5138602:+	ENSG00000196139.7	AKR1C3	+	protein_coding	10	5077546	5149878	0.727515	AF	ENST00000439082.2	ENST00000439082.2,ENST00000380554.3
ENSG00000196139.7;AF:chr10:5119973:5120169-5138602:5136606:5136720-5138602:+	ENSG00000196139.7	AKR1C3	+	protein_coding	10	5077546	5149878	0.940795	AF	ENST00000439082.2	ENST00000480697.2,ENST00000439082.2
ENSG00000178462.7;A3:chr10:5443050-5446753:5442930-5446753:-	ENSG00000178462.7	TUBAL3	-	protein_coding	10	5435061	5446793	0.903527	A3	ENST00000380419.3	ENST00000380419.3,ENST00000479328.1
ENSG00000173848.14;A3:chr10:5494488-5494788:5494488-5494821:+	ENSG00000173848.14	NET1	+	protein_coding	10	5454514	5500426	0.0502216	A3	ENST00000542715.1,ENST00000486354.1	ENST00000486354.1,ENST00000355029.4,ENST00000465087.1,ENST00000380359.3,ENST00000542715.1
ENSG00000196372.8;SE:chr10:5691067-5693176:5693326-5694826:-	ENSG00000196372.8	ASB13	-	protein_coding	10	5680830	5708558	0.876093	SE	ENST00000357700.6,ENST00000459912.1	ENST00000479033.1,ENST00000357700.6,ENST00000459912.1
ENSG00000108021.15;SE:chr10:5751626-5754357:5754502-5754786:+	ENSG00000108021.15	FAM208B	+	protein_coding	10	5726801	5805703	0.436105	SE	ENST00000532424.1	ENST00000532424.1,ENST00000473789.1,ENST00000527124.1
ENSG00000108021.15;AF:chr10:5734779:5734881-5751493:5741411:5741700-5751493:+	ENSG00000108021.15	FAM208B	+	protein_coding	10	5726801	5805703	0.526523	AF	ENST00000532424.1	ENST00000532424.1,ENST00000482419.1
ENSG00000108021.15;AF:chr10:5726905:5727138-5751493:5741411:5741700-5751493:+	ENSG00000108021.15	FAM208B	+	protein_coding	10	5726801	5805703	0.500377	AF	ENST00000477043.1,ENST00000473789.1	ENST00000477043.1,ENST00000473789.1,ENST00000482419.1
ENSG00000108021.15;AF:chr10:5726911:5727138-5754786:5751589:5751626-5754786:+	ENSG00000108021.15	FAM208B	+	protein_coding	10	5726801	5805703	0.255096	AF	ENST00000496681.1	ENST00000527124.1,ENST00000496681.1
ENSG00000108021.15;AF:chr10:5726905:5727138-5751493:5734779:5734881-5751493:+	ENSG00000108021.15	FAM208B	+	protein_coding	10	5726801	5805703	0.458706	AF	ENST00000477043.1,ENST00000473789.1	ENST00000477043.1,ENST00000473789.1,ENST00000532424.1
ENSG00000057608.12;A3:chr10:5808601-5810176:5808258-5810176:-	ENSG00000057608.12	GDI2	-	protein_coding	10	5807186	5884095	0.65791	A3	ENST00000479928.1	ENST00000447751.1,ENST00000479928.1
ENSG00000134453.11;AF:chr10:6130950:6131156-6139011:6131309:6131934-6139011:+	ENSG00000134453.11	RBM17	+	protein_coding	10	6130950	6159420	0.908226	AF	ENST00000379888.4	ENST00000446108.1,ENST00000379888.4
ENSG00000170525.14;AF:chr10:6186897:6186976-6255586:6244894:6245299-6255586:+	ENSG00000170525.14	PFKFB3	+	protein_coding	10	6186881	6277495	0.734611	AF	ENST00000379789.4	ENST00000379789.4,ENST00000379775.4
ENSG00000237943.2;SE:chr10:6622889-6624100:6624163-6625638:+	ENSG00000237943.2	PRKCQ-AS1	+	lincRNA	10	6622381	6658414	0.15725	SE	ENST00000455810.1	ENST00000445427.1,ENST00000455810.1
ENSG00000198879.7;AF:chr10:7423911-7451264:7451303:7423911-7453307:7453448:-	ENSG00000198879.7	SFMBT2	-	protein_coding	10	7200586	7453450	0.851851	AF	ENST00000361972.4	ENST00000379713.3,ENST00000361972.4
ENSG00000151657.7;A3:chr10:7798105-7801853:7796032-7801853:-	ENSG00000151657.7	KIN	-	protein_coding	10	7792925	7829990	0.679537	A3	ENST00000379562.4	ENST00000379562.4,ENST00000535925.1,ENST00000498098.1
ENSG00000151657.7;SE:chr10:7822270-7825044:7825138-7829783:-	ENSG00000151657.7	KIN	-	protein_coding	10	7792925	7829990	0.849118	SE	ENST00000379562.4,ENST00000535925.1	ENST00000543003.1,ENST00000379562.4,ENST00000535925.1
ENSG00000165629.15;SE:chr10:7844817-7848937:7848973-7849622:+	ENSG00000165629.15	ATP5C1	+	protein_coding	10	7830092	7849778	0.927103	SE	ENST00000356708.7,ENST00000493053.1,ENST00000473809.1,ENST00000480528.1	ENST00000493053.1,ENST00000335698.4,ENST00000356708.7,ENST00000480528.1,ENST00000473809.1
ENSG00000148429.10;AF:chr10:11607637-11615457:11615495:11607637-11615605:11615840:-	ENSG00000148429.10	USP6NL	-	protein_coding	10	11495945	11653753	0.93288	AF	ENST00000443016.1	ENST00000443016.1,ENST00000609853.1
ENSG00000148426.8;SE:chr10:11894214-11904911:11905041-11908530:+	ENSG00000148426.8	PROSER2	+	protein_coding	10	11865338	11914276	0.0565854	SE	ENST00000474155.1	ENST00000474155.1,ENST00000277570.5,ENST00000444604.1
ENSG00000065665.16;SE:chr10:12199066-12199907:12200104-12202929:+	ENSG00000065665.16	SEC61A2	+	protein_coding	10	12171636	12211960	0.917556	SE	ENST00000379033.3,ENST00000475268.1,ENST00000298428.9,ENST00000495368.1,ENST00000304267.8	ENST00000495368.1,ENST00000475268.1,ENST00000379033.3,ENST00000304267.8,ENST00000379020.4,ENST00000298428.9
ENSG00000165609.8;AL:chr10:12207324:12209810-12212716:12211721:12212155-12212716:-	ENSG00000165609.8	NUDT5	-	protein_coding	10	12207324	12238143	0.913883	AL	ENST00000491614.1	ENST00000378940.3,ENST00000491614.1
ENSG00000165609.8;AL:chr10:12209576:12209810-12212716:12211721:12212155-12212716:-	ENSG00000165609.8	NUDT5	-	protein_coding	10	12207324	12238143	0.763255	AL	ENST00000537776.1	ENST00000537776.1,ENST00000378940.3
ENSG00000151465.9;SE:chr10:12277122-12279143:12279265-12280456:+	ENSG00000151465.9	CDC123	+	protein_coding	10	12237964	12292588	0.935882	SE	ENST00000281141.4,ENST00000455773.3,ENST00000440613.1	ENST00000440613.1,ENST00000455773.3,ENST00000281141.4,ENST00000378900.2
ENSG00000123240.12;SE:chr10:13151288-13152180:13152476-13154453:+	ENSG00000123240.12	OPTN	+	protein_coding	10	13141449	13180291	0.819479	SE	ENST00000430081.1	ENST00000430081.1,ENST00000482140.1
ENSG00000123240.12;AF:chr10:13141603:13141958-13150138:13142173:13142302-13150138:+	ENSG00000123240.12	OPTN	+	protein_coding	10	13141449	13180291	0.222828	AF	ENST00000378764.2	ENST00000378764.2,ENST00000378752.3,ENST00000378748.3
ENSG00000123240.12;A3:chr10:13151015-13151097:13151015-13151112:+	ENSG00000123240.12	OPTN	+	protein_coding	10	13141449	13180291	0.363019	A3	ENST00000378748.3	ENST00000378752.3,ENST00000378748.3
ENSG00000123240.12;SE:chr10:13142302-13150138:13150289-13151112:+	ENSG00000123240.12	OPTN	+	protein_coding	10	13141449	13180291	0.0684366	SE	ENST00000378747.3	ENST00000430081.1,ENST00000482140.1,ENST00000487935.1,ENST00000378757.2,ENST00000378747.3
ENSG00000065328.12;A3:chr10:13214480-13214625:13214480-13214628:+	ENSG00000065328.12	MCM10	+	protein_coding	10	13203554	13253104	0.207969	A3	ENST00000484800.2	ENST00000378694.1,ENST00000378714.3,ENST00000484800.2
ENSG00000086475.10;AF:chr10:13380808-13386758:13387460:13380808-13390000:13390030:-	ENSG00000086475.10	SEPHS1	-	protein_coding	10	13359424	13390297	0.144877	AF	ENST00000494329.1	ENST00000537130.1,ENST00000494329.1
ENSG00000086475.10;AF:chr10:13387028-13389277:13389358:13387028-13390000:13390297:-	ENSG00000086475.10	SEPHS1	-	protein_coding	10	13359424	13390297	0.0855831	AF	ENST00000413411.1	ENST00000413411.1,ENST00000327347.5
ENSG00000239665.4;SE:chr10:13690230-13690620:13690768-13696353:+	ENSG00000239665.4	RP11-295P9.3	+	protein_coding	10	13652047	13710299	0.0612877	SE	ENST00000594575.1	ENST00000419851.2,ENST00000594575.1,ENST00000601758.1
ENSG00000239665.4;AF:chr10:13673288:13673363-13686917:13680825:13680923-13686917:+	ENSG00000239665.4	RP11-295P9.3	+	protein_coding	10	13652047	13710299	0.762989	AF	ENST00000597920.1	ENST00000597920.1,ENST00000437446.1
ENSG00000239665.4;AF:chr10:13686576:13687074-13690085:13688670:13689276-13690085:+	ENSG00000239665.4	RP11-295P9.3	+	protein_coding	10	13652047	13710299	0.218015	AF	ENST00000600501.1	ENST00000419851.2,ENST00000600501.1
ENSG00000065809.9;AF:chr10:14572514-14574586:14574709:14572514-14646239:14646388:-	ENSG00000065809.9	FAM107B	-	protein_coding	10	14560556	14816896	0.544123	AF	ENST00000489100.1	ENST00000468747.1,ENST00000489100.1
ENSG00000065809.9;AF:chr10:14572514-14574586:14574709:14572514-14590439:14590669:-	ENSG00000065809.9	FAM107B	-	protein_coding	10	14560556	14816896	0.052255	AF	ENST00000489100.1	ENST00000378470.1,ENST00000489100.1
ENSG00000065809.9;AF:chr10:14572514-14574586:14574709:14572514-14646239:14646294:-	ENSG00000065809.9	FAM107B	-	protein_coding	10	14560556	14816896	0.803269	AF	ENST00000489100.1	ENST00000471815.1,ENST00000489100.1
ENSG00000065809.9;SE:chr10:14572514-14595321:14595386-14646239:-	ENSG00000065809.9	FAM107B	-	protein_coding	10	14560556	14816896	0.263124	SE	ENST00000378467.4	ENST00000468747.1,ENST00000471815.1,ENST00000378467.4
ENSG00000187522.9;AL:chr10:14882156-14884133:14884840:14882156-14885370:14886736:+	ENSG00000187522.9	HSPA14	+	protein_coding	10	14880163	14913740	0.347227	AL	ENST00000493863.1	ENST00000437161.2,ENST00000493863.1
ENSG00000152455.11;SE:chr10:14920918-14923499:14923644-14938845:+	ENSG00000152455.11	SUV39H2	+	protein_coding	10	14920819	14946314	0.197774	SE	ENST00000378325.3,ENST00000354919.6	ENST00000378331.5,ENST00000354919.6,ENST00000378325.3
ENSG00000152457.13;AL:chr10:14939358:14941311-14961737:14950187:14951329-14961737:-	ENSG00000152457.13	DCLRE1C	-	protein_coding	10	14939358	14996431	0.725782	AL	ENST00000378289.4	ENST00000378289.4,ENST00000378242.1
ENSG00000152457.13;AL:chr10:14939358:14941311-14961737:14948897:14951329-14961737:-	ENSG00000152457.13	DCLRE1C	-	protein_coding	10	14939358	14996431	0.194257	AL	ENST00000378289.4	ENST00000378289.4,ENST00000453695.2
ENSG00000152465.13;AL:chr10:15144583:15145682-15151701:15150293:15151214-15151701:-	ENSG00000152465.13	NMT2	-	protein_coding	10	15144583	15210692	0.133551	AL	ENST00000466201.1	ENST00000466201.1,ENST00000378150.1
ENSG00000152465.13;AL:chr10:15148372:15148697-15151701:15149865:15151214-15151701:-	ENSG00000152465.13	NMT2	-	protein_coding	10	15144583	15210692	0.0719358	AL	ENST00000486786.1	ENST00000486786.1,ENST00000378165.4
ENSG00000152465.13;AL:chr10:15148372:15148697-15151701:15150293:15151214-15151701:-	ENSG00000152465.13	NMT2	-	protein_coding	10	15144583	15210692	0.143951	AL	ENST00000486786.1	ENST00000378150.1,ENST00000486786.1
ENSG00000152465.13;AL:chr10:15144583:15145682-15151701:15148372:15148697-15151701:-	ENSG00000152465.13	NMT2	-	protein_coding	10	15144583	15210692	0.483607	AL	ENST00000466201.1	ENST00000466201.1,ENST00000486786.1
ENSG00000152465.13;AL:chr10:15144583:15145682-15151701:15149865:15151214-15151701:-	ENSG00000152465.13	NMT2	-	protein_coding	10	15144583	15210692	0.0662203	AL	ENST00000466201.1	ENST00000466201.1,ENST00000378165.4
ENSG00000152465.13;AL:chr10:15144583:15145682-15151701:15151020:15151214-15151701:-	ENSG00000152465.13	NMT2	-	protein_coding	10	15144583	15210692	0.516561	AL	ENST00000466201.1	ENST00000466201.1,ENST00000540259.1
ENSG00000152465.13;SE:chr10:15177417-15182986:15183028-15183421:-	ENSG00000152465.13	NMT2	-	protein_coding	10	15144583	15210692	0.300145	SE	ENST00000378150.1,ENST00000535341.1	ENST00000535341.1,ENST00000378150.1,ENST00000540259.1,ENST00000378165.4
ENSG00000148481.9;SE:chr10:15879317-15880227:15880278-15883425:-	ENSG00000148481.9	FAM188A	-	protein_coding	10	15820169	15902519	0.686421	SE	ENST00000277632.3	ENST00000477891.1,ENST00000277632.3
ENSG00000165983.10;SE:chr10:16528616-16547019:16547159-16553045:+	ENSG00000165983.10	PTER	+	protein_coding	10	16478942	16555736	0.855942	SE	ENST00000535784.2,ENST00000378000.1,ENST00000298942.3	ENST00000298942.3,ENST00000535784.2,ENST00000378000.1,ENST00000423462.2
ENSG00000165983.10;SE:chr10:16479046-16479356:16479489-16526336:+	ENSG00000165983.10	PTER	+	protein_coding	10	16478942	16555736	0.736027	SE	ENST00000378000.1	ENST00000535784.2,ENST00000378000.1,ENST00000423462.2
ENSG00000107614.17;AL:chr10:17184253:17191139-17195506:17193413:17194098-17195506:-	ENSG00000107614.17	TRDMT1	-	protein_coding	10	17184253	17244053	0.888125	AL	ENST00000354631.3	ENST00000452380.2,ENST00000354631.3
ENSG00000107614.17;AL:chr10:17188736:17191139-17195506:17193413:17194098-17195506:-	ENSG00000107614.17	TRDMT1	-	protein_coding	10	17184253	17244053	0.613499	AL	ENST00000377799.3	ENST00000452380.2,ENST00000377799.3
ENSG00000026025.9;RI:chr10:17277168:17277388-17277845:17278378:+	ENSG00000026025.9	VIM	+	protein_coding	10	17270258	17279592	0.351422	RI	ENST00000469543.1	ENST00000469543.1,ENST00000487938.1
ENSG00000165995.14;AF:chr10:18549698:18550246-18690853:18629646:18629906-18690853:+	ENSG00000165995.14	CACNB2	+	protein_coding	10	18429606	18830798	0.913715	AF	ENST00000396576.2	ENST00000396576.2,ENST00000498816.1
ENSG00000165995.14;AF:chr10:18629646:18629906-18690853:18689742:18690029-18690853:+	ENSG00000165995.14	CACNB2	+	protein_coding	10	18429606	18830798	0.0506051	AF	ENST00000498816.1	ENST00000377315.4,ENST00000498816.1
ENSG00000165995.14;AF:chr10:18550190:18550246-18690853:18689742:18690029-18690853:+	ENSG00000165995.14	CACNB2	+	protein_coding	10	18429606	18830798	0.180896	AF	ENST00000377319.3	ENST00000377315.4,ENST00000377319.3
ENSG00000165995.14;AF:chr10:18549698:18550246-18690853:18689742:18690029-18690853:+	ENSG00000165995.14	CACNB2	+	protein_coding	10	18429606	18830798	0.37603	AF	ENST00000396576.2	ENST00000396576.2,ENST00000377315.4
ENSG00000240291.1;AF:chr10:18831106-18833253:18833316:18831106-18834394:18834580:-	ENSG00000240291.1	RP11-499P20.2	-	antisense	10	18802044	18834580	0.266667	AF	ENST00000436485.1	ENST00000436485.1,ENST00000425669.1
ENSG00000120594.12;SE:chr10:20290915-20335798:20335944-20357099:+	ENSG00000120594.12	PLXDC2	+	protein_coding	10	20105168	20578785	0.908337	SE	ENST00000377252.4	ENST00000377252.4,ENST00000377242.3
ENSG00000078403.12;AF:chr10:21940683:21940697-21959378:21957901:21957981-21959378:+	ENSG00000078403.12	MLLT10	+	protein_coding	10	21823094	22032559	0.100694	AF	ENST00000438473.1	ENST00000468309.1,ENST00000438473.1
ENSG00000148444.11;A5:chr10:22607791-22607888:22607235-22607888:+	ENSG00000148444.11	COMMD3	+	protein_coding	10	22604903	22609235	0.779035	A5	ENST00000479958.2	ENST00000479958.2,ENST00000444869.1
ENSG00000148444.11;AF:chr10:22605374:22605485-22607034:22606813:22606924-22607034:+	ENSG00000148444.11	COMMD3	+	protein_coding	10	22604903	22609235	0.664778	AF	ENST00000448361.1	ENST00000483684.1,ENST00000448361.1
ENSG00000148444.11;SE:chr10:22605485-22606786:22606924-22607034:+	ENSG00000148444.11	COMMD3	+	protein_coding	10	22604903	22609235	0.0801997	SE	ENST00000472610.1	ENST00000472610.1,ENST00000448361.1
ENSG00000148444.11;SE:chr10:22605485-22606813:22606924-22607034:+	ENSG00000148444.11	COMMD3	+	protein_coding	10	22604903	22609235	0.697637	SE	ENST00000376836.3,ENST00000602574.1,ENST00000468179.2,ENST00000479958.2,ENST00000444869.1,ENST00000496071.1,ENST00000463688.2	ENST00000468179.2,ENST00000602574.1,ENST00000376836.3,ENST00000496071.1,ENST00000463688.2,ENST00000448361.1,ENST00000479958.2,ENST00000444869.1
ENSG00000148444.11;SE:chr10:22607097-22607201:22607235-22607582:+	ENSG00000148444.11	COMMD3	+	protein_coding	10	22604903	22609235	0.692634	SE	ENST00000376836.3,ENST00000472610.1,ENST00000448361.1,ENST00000468469.1	ENST00000472610.1,ENST00000483684.1,ENST00000376836.3,ENST00000448361.1,ENST00000468469.1
ENSG00000148444.11;A3:chr10:22607097-22607201:22607097-22607582:+	ENSG00000148444.11	COMMD3	+	protein_coding	10	22604903	22609235	0.754824	A3	ENST00000602574.1,ENST00000468179.2,ENST00000463688.2	ENST00000468179.2,ENST00000602574.1,ENST00000483684.1,ENST00000463688.2
ENSG00000148444.11;RI:chr10:22607201:22607235-22607582:22607642:+	ENSG00000148444.11	COMMD3	+	protein_coding	10	22604903	22609235	0.4669	RI	ENST00000602574.1	ENST00000472610.1,ENST00000602574.1,ENST00000376836.3,ENST00000471350.1,ENST00000448361.1,ENST00000468469.1
ENSG00000148444.11;A3:chr10:22605485-22606813:22605485-22607034:+	ENSG00000148444.11	COMMD3	+	protein_coding	10	22604903	22609235	0.0945535	A3	ENST00000470045.1	ENST00000448361.1,ENST00000470045.1
ENSG00000148450.8;SE:chr10:23399247-23407975:23408063-23408233:+	ENSG00000148450.8	MSRB2	+	protein_coding	10	23384435	23410942	0.353513	SE	ENST00000472663.1	ENST00000376510.3,ENST00000472663.1
ENSG00000120549.11;AL:chr10:24831699-24831812:24832637:24831699-24833910:24834197:+	ENSG00000120549.11	KIAA1217	+	protein_coding	10	23983675	24836772	0.651959	AL	ENST00000492009.1	ENST00000492009.1,ENST00000307544.6
ENSG00000107863.12;RI:chr10:24884817:24884972-24885669:24885811:-	ENSG00000107863.12	ARHGAP21	-	protein_coding	10	24872538	25012597	0.167566	RI	ENST00000486374.1	ENST00000320481.6,ENST00000396432.2,ENST00000486374.1
ENSG00000185875.8;A5:chr10:25305718-25310671:25305621-25310671:+	ENSG00000185875.8	THNSL1	+	protein_coding	10	25305587	25315593	0.498959	A5	ENST00000524413.1	ENST00000524413.1,ENST00000376356.4
ENSG00000136754.12;SE:chr10:27040712-27047991:27048167-27054147:-	ENSG00000136754.12	ABI1	-	protein_coding	10	27035522	27150016	0.0816958	SE	ENST00000376138.3	ENST00000376138.3,ENST00000490841.2,ENST00000536334.1
ENSG00000107890.12;SE:chr10:27349469-27350073:27350171-27352917:-	ENSG00000107890.12	ANKRD26	-	protein_coding	10	27280843	27389421	0.893561	SE	ENST00000376087.4	ENST00000376087.4,ENST00000436985.2
ENSG00000107890.12;SE:chr10:27368090-27368961:27369107-27371732:-	ENSG00000107890.12	ANKRD26	-	protein_coding	10	27280843	27389421	0.106439	SE	ENST00000436985.2	ENST00000436985.2,ENST00000376087.4
ENSG00000120539.10;A3:chr10:27460012-27462047:27460012-27462050:+	ENSG00000120539.10	MASTL	+	protein_coding	10	27443753	27475853	0.449679	A3	ENST00000375940.4,ENST00000477034.1	ENST00000477034.1,ENST00000375940.4,ENST00000342386.6,ENST00000375946.4
ENSG00000107897.14;AF:chr10:27529413-27529603:27529744:27529413-27530988:27531059:-	ENSG00000107897.14	ACBD5	-	protein_coding	10	27484146	27531059	0.630209	AF	ENST00000396271.3	ENST00000396271.3,ENST00000375905.4
ENSG00000099246.12;SE:chr10:27822782-27822857:27822923-27826805:+	ENSG00000099246.12	RAB18	+	protein_coding	10	27793197	27831143	0.849261	SE	ENST00000356940.6,ENST00000375802.3,ENST00000423465.1	ENST00000356940.6,ENST00000423465.1,ENST00000465772.1,ENST00000375802.3
ENSG00000099246.12;MX:chr10:27798859-27815757:27815818-27822857:27798859-27822664:27822782-27822857:+	ENSG00000099246.12	RAB18	+	protein_coding	10	27793197	27831143	0.847074	MX	ENST00000535776.1	ENST00000375802.3,ENST00000535776.1
ENSG00000150054.14;SE:chr10:28438988-28491082:28491200-28527497:-	ENSG00000150054.14	MPP7	-	protein_coding	10	28339922	28623415	0.947012	SE	ENST00000337532.5,ENST00000375732.1,ENST00000496637.2,ENST00000540098.1,ENST00000375719.3,ENST00000481244.1	ENST00000540098.1,ENST00000496637.2,ENST00000481244.1,ENST00000445954.2,ENST00000375732.1,ENST00000337532.5,ENST00000375719.3
ENSG00000254635.1;AF:chr10:28814937-28820664:28821283:28814937-28821371:28821672:-	ENSG00000254635.1	WAC-AS1	-	antisense	10	28811581	28821672	0.218615	AF	ENST00000528337.1	ENST00000528337.1,ENST00000527986.1
ENSG00000095787.17;AF:chr10:28821422:28821936-28822927:28822348:28822549-28822927:+	ENSG00000095787.17	WAC	+	protein_coding	10	28821422	28912041	0.446422	AF	ENST00000375664.4	ENST00000375664.4,ENST00000354911.4
ENSG00000095787.17;RI:chr10:28903496:28903614-28905102:28905291:+	ENSG00000095787.17	WAC	+	protein_coding	10	28821422	28912041	0.0696396	RI	ENST00000345541.6	ENST00000345541.6,ENST00000375646.1,ENST00000375664.4,ENST00000439676.1,ENST00000354911.4,ENST00000347934.4
ENSG00000095787.17;AF:chr10:28821422:28821936-28822927:28822242:28822549-28822927:+	ENSG00000095787.17	WAC	+	protein_coding	10	28821422	28912041	0.605662	AF	ENST00000375664.4	ENST00000375664.4,ENST00000347934.4
ENSG00000224597.5;AF:chr10:29698531:29698612-29704286:29699172:29699390-29704286:+	ENSG00000224597.5	PTCHD3P1	+	antisense	10	29698331	29776674	0.869876	AF	ENST00000438202.1	ENST00000455774.1,ENST00000438202.1
ENSG00000224597.5;AL:chr10:29704341-29709420:29711301:29704341-29747203:29747716:+	ENSG00000224597.5	PTCHD3P1	+	antisense	10	29698331	29776674	0.846275	AL	ENST00000427063.2	ENST00000438202.1,ENST00000427063.2
ENSG00000224597.5;AL:chr10:29704341-29747203:29747716:29704341-29776084:29776674:+	ENSG00000224597.5	PTCHD3P1	+	antisense	10	29698331	29776674	0.92676	AL	ENST00000438202.1	ENST00000438202.1,ENST00000413405.1
ENSG00000224597.5;AL:chr10:29704341-29709420:29711238:29704341-29747203:29747716:+	ENSG00000224597.5	PTCHD3P1	+	antisense	10	29698331	29776674	0.877603	AL	ENST00000537908.1	ENST00000537908.1,ENST00000438202.1
ENSG00000224597.5;AL:chr10:29704341-29747203:29747716:29704341-29757849:29758051:+	ENSG00000224597.5	PTCHD3P1	+	antisense	10	29698331	29776674	0.869876	AL	ENST00000438202.1	ENST00000455774.1,ENST00000438202.1
ENSG00000224597.5;AL:chr10:29704341-29747203:29747716:29704341-29771762:29772847:+	ENSG00000224597.5	PTCHD3P1	+	antisense	10	29698331	29776674	0.649834	AL	ENST00000438202.1	ENST00000438202.1,ENST00000414457.1
ENSG00000197321.10;SE:chr10:29813644-29815890:29815985-29818634:-	ENSG00000197321.10	SVIL	-	protein_coding	10	29746267	30025710	0.185365	SE	ENST00000375398.2,ENST00000355867.4	ENST00000375398.2,ENST00000375400.3,ENST00000355867.4
ENSG00000107951.8;AF:chr10:30630569-30637786:30637906:30630569-30638048:30638090:-	ENSG00000107951.8	MTPAP	-	protein_coding	10	30598730	30663377	0.457646	AF	ENST00000417581.1	ENST00000417581.1,ENST00000421701.1
ENSG00000183621.11;SE:chr10:31197944-31199289:31199369-31230504:-	ENSG00000183621.11	ZNF438	-	protein_coding	10	31109136	31320866	0.306663	SE	ENST00000331737.6,ENST00000361310.3,ENST00000442986.1,ENST00000452305.1	ENST00000538351.2,ENST00000413025.1,ENST00000442986.1,ENST00000361310.3,ENST00000452305.1,ENST00000375311.1,ENST00000331737.6
ENSG00000183621.11;RI:chr10:31137460:31138372-31139151:31139296:-	ENSG00000183621.11	ZNF438	-	protein_coding	10	31109136	31320866	0.832065	RI	ENST00000331737.6,ENST00000361310.3,ENST00000444692.2,ENST00000436087.2,ENST00000442986.1,ENST00000413025.1,ENST00000452305.1,ENST00000538351.2	ENST00000444692.2,ENST00000538351.2,ENST00000436087.2,ENST00000413025.1,ENST00000442986.1,ENST00000361310.3,ENST00000452305.1,ENST00000375311.1,ENST00000331737.6
ENSG00000165322.13;SE:chr10:32141525-32142994:32143134-32150323:-	ENSG00000165322.13	ARHGAP12	-	protein_coding	10	32094365	32217742	0.734119	SE	ENST00000375250.5,ENST00000344936.2,ENST00000396144.4	ENST00000375245.4,ENST00000396144.4,ENST00000375250.5,ENST00000344936.2,ENST00000311380.4
ENSG00000120616.11;RI:chr10:32580091:32580250-32581424:32581572:-	ENSG00000120616.11	EPC1	-	protein_coding	10	32556679	32667726	0.312138	RI	ENST00000495790.1	ENST00000495790.1,ENST00000375110.2,ENST00000319778.6,ENST00000263062.8
ENSG00000120616.11;A3:chr10:32634551-32635691:32634490-32635691:-	ENSG00000120616.11	EPC1	-	protein_coding	10	32556679	32667726	0.187061	A3	ENST00000469059.1	ENST00000469059.1,ENST00000480402.1
ENSG00000120616.11;AF:chr10:32594859-32635691:32636146:32594859-32667419:32667726:-	ENSG00000120616.11	EPC1	-	protein_coding	10	32556679	32667726	0.451755	AF	ENST00000319778.6	ENST00000375110.2,ENST00000319778.6
ENSG00000120616.11;AF:chr10:32594859-32635691:32635747:32594859-32667419:32667726:-	ENSG00000120616.11	EPC1	-	protein_coding	10	32556679	32667726	0.460182	AF	ENST00000495790.1	ENST00000495790.1,ENST00000375110.2
ENSG00000216937.7;A5:chr10:32735559-32740520:32735325-32740520:+	ENSG00000216937.7	CCDC7	+	protein_coding	10	32735068	32863492	0.719544	A5	ENST00000362006.5,ENST00000545067.1	ENST00000476558.1,ENST00000545067.1,ENST00000362006.5,ENST00000277657.6
ENSG00000216937.7;SE:chr10:32762951-32780850:32780925-32806873:+	ENSG00000216937.7	CCDC7	+	protein_coding	10	32735068	32863492	0.344013	SE	ENST00000277657.6,ENST00000362006.5	ENST00000476558.1,ENST00000362006.5,ENST00000277657.6,ENST00000535327.1
ENSG00000216937.7;SE:chr10:32751977-32759992:32760158-32761409:+	ENSG00000216937.7	CCDC7	+	protein_coding	10	32735068	32863492	0.416748	SE	ENST00000476558.1,ENST00000277657.6,ENST00000362006.5	ENST00000476558.1,ENST00000277657.6,ENST00000535327.1,ENST00000545067.1,ENST00000362006.5
ENSG00000150093.14;AF:chr10:33224486-33246687:33246822:33224486-33247073:33247137:-	ENSG00000150093.14	ITGB1	-	protein_coding	10	33189247	33294720	0.167956	AF	ENST00000396033.2	ENST00000302278.3,ENST00000396033.2
ENSG00000099250.13;SE:chr10:33552801-33559603:33559784-33619636:-	ENSG00000099250.13	NRP1	-	protein_coding	10	33466420	33625190	0.762452	SE	ENST00000265371.4,ENST00000374867.2,ENST00000395995.1,ENST00000374821.5,ENST00000374822.4,ENST00000374823.5,ENST00000374816.3,ENST00000432372.2	ENST00000374816.3,ENST00000432372.2,ENST00000265371.4,ENST00000395995.1,ENST00000374875.1,ENST00000374821.5,ENST00000374823.5,ENST00000374822.4,ENST00000374867.2
ENSG00000099250.13;AF:chr10:33623768-33623918:33624006:33623768-33625123:33625190:-	ENSG00000099250.13	NRP1	-	protein_coding	10	33466420	33625190	0.771016	AF	ENST00000432372.2	ENST00000432372.2,ENST00000265371.4
ENSG00000148498.11;A5:chr10:34625171-34626203:34625171-34626293:-	ENSG00000148498.11	PARD3	-	protein_coding	10	34398488	35104253	0.747732	A5	ENST00000545693.1,ENST00000374789.3,ENST00000374788.3,ENST00000346874.4,ENST00000374790.3,ENST00000340077.5	ENST00000374788.3,ENST00000350537.4,ENST00000374773.1,ENST00000346874.4,ENST00000374790.3,ENST00000545693.1,ENST00000340077.5,ENST00000374776.1,ENST00000374789.3,ENST00000545260.1
ENSG00000148498.11;SE:chr10:34649187-34661426:34661464-34663802:-	ENSG00000148498.11	PARD3	-	protein_coding	10	34398488	35104253	0.56782	SE	ENST00000374789.3,ENST00000374788.3,ENST00000346874.4,ENST00000340077.5,ENST00000374773.1	ENST00000374788.3,ENST00000350537.4,ENST00000374773.1,ENST00000346874.4,ENST00000374790.3,ENST00000545693.1,ENST00000340077.5,ENST00000374776.1,ENST00000374789.3,ENST00000374794.3,ENST00000544292.1,ENST00000545260.1
ENSG00000148498.11;SE:chr10:34558827-34573063:34573173-34606035:-	ENSG00000148498.11	PARD3	-	protein_coding	10	34398488	35104253	0.810337	SE	ENST00000545693.1,ENST00000545260.1,ENST00000374789.3,ENST00000374788.3,ENST00000350537.4,ENST00000374790.3,ENST00000466092.1	ENST00000374788.3,ENST00000350537.4,ENST00000346874.4,ENST00000374790.3,ENST00000545693.1,ENST00000374789.3,ENST00000374794.3,ENST00000466092.1,ENST00000545260.1
ENSG00000148498.11;A5:chr10:34625171-34626203:34625171-34626206:-	ENSG00000148498.11	PARD3	-	protein_coding	10	34398488	35104253	0.856318	A5	ENST00000545693.1,ENST00000374789.3,ENST00000374788.3,ENST00000346874.4,ENST00000374790.3,ENST00000340077.5	ENST00000374788.3,ENST00000346874.4,ENST00000374790.3,ENST00000545693.1,ENST00000340077.5,ENST00000374789.3,ENST00000544292.1
ENSG00000148498.11;A5:chr10:34630744-34636884:34630744-34636893:-	ENSG00000148498.11	PARD3	-	protein_coding	10	34398488	35104253	0.241259	A5	ENST00000374789.3,ENST00000346874.4	ENST00000374788.3,ENST00000350537.4,ENST00000374773.1,ENST00000346874.4,ENST00000374790.3,ENST00000545693.1,ENST00000340077.5,ENST00000374776.1,ENST00000374789.3,ENST00000374794.3,ENST00000544292.1,ENST00000545260.1
ENSG00000148498.11;A5:chr10:34625171-34626206:34625171-34626293:-	ENSG00000148498.11	PARD3	-	protein_coding	10	34398488	35104253	0.334965	A5	ENST00000544292.1	ENST00000350537.4,ENST00000374773.1,ENST00000374776.1,ENST00000544292.1,ENST00000545260.1
ENSG00000148498.11;SE:chr10:34690845-34739245:34739376-34759013:-	ENSG00000148498.11	PARD3	-	protein_coding	10	34398488	35104253	0.813455	SE	ENST00000545693.1,ENST00000374789.3,ENST00000374788.3,ENST00000346874.4,ENST00000350537.4,ENST00000374776.1,ENST00000340077.5,ENST00000374773.1	ENST00000374788.3,ENST00000350537.4,ENST00000374773.1,ENST00000346874.4,ENST00000374790.3,ENST00000545693.1,ENST00000340077.5,ENST00000374776.1,ENST00000374789.3,ENST00000374794.3,ENST00000545260.1
ENSG00000108094.10;AF:chr10:35360267-35363120:35363216:35360267-35379107:35379294:-	ENSG00000108094.10	CUL2	-	protein_coding	10	35297479	35379570	0.452273	AF	ENST00000537177.1	ENST00000537177.1,ENST00000374749.3
ENSG00000108094.10;AF:chr10:35360267-35363120:35363216:35360267-35379358:35379570:-	ENSG00000108094.10	CUL2	-	protein_coding	10	35297479	35379570	0.272587	AF	ENST00000537177.1	ENST00000374751.3,ENST00000537177.1,ENST00000602371.1,ENST00000374742.1
ENSG00000108094.10;AF:chr10:35360267-35379107:35379294:35360267-35379358:35379570:-	ENSG00000108094.10	CUL2	-	protein_coding	10	35297479	35379570	0.32506	AF	ENST00000374749.3	ENST00000374751.3,ENST00000374742.1,ENST00000602371.1,ENST00000374749.3
ENSG00000189180.11;A3:chr10:38306314-38343303:38306314-38343306:+	ENSG00000189180.11	ZNF33A	+	protein_coding	10	38299578	38354016	0.743538	A3	ENST00000374618.3,ENST00000469037.2,ENST00000478556.1	ENST00000432900.2,ENST00000469037.2,ENST00000458705.2,ENST00000374618.3,ENST00000478556.1,ENST00000307441.9
ENSG00000234420.3;SE:chr10:43019186-43020988:43021108-43046005:-	ENSG00000234420.3	ZNF37BP	-	pseudogene	10	43008958	43048270	0.140904	SE	ENST00000473592.1	ENST00000452075.3,ENST00000435805.2,ENST00000473592.1
ENSG00000272373.1;SE:chr10:43127472-43127743:43127887-43132368:-	ENSG00000272373.1	ZNF33B	-	processed_transcript	10	43069633	43134016	0.125579	SE	ENST00000476796.1	ENST00000486187.1,ENST00000476796.1
ENSG00000272373.1;MX:chr10:43127472-43127743:43127887-43133922:43127472-43132368:43132420-43133922:-	ENSG00000272373.1	ZNF33B	-	processed_transcript	10	43069633	43134016	0.148799	MX	ENST00000493285.1	ENST00000486187.1,ENST00000493285.1
ENSG00000169813.12;AF:chr10:43892038-43892633:43892794:43892038-43903165:43903267:-	ENSG00000169813.12	HNRNPF	-	protein_coding	10	43881065	43904614	0.148934	AF	ENST00000544000.1	ENST00000544000.1,ENST00000357065.4
ENSG00000169813.12;AF:chr10:43892038-43892633:43892794:43892038-43904538:43904614:-	ENSG00000169813.12	HNRNPF	-	protein_coding	10	43881065	43904614	0.0700549	AF	ENST00000544000.1	ENST00000544000.1,ENST00000337970.3
ENSG00000169813.12;AF:chr10:43892038-43903165:43903267:43892038-43904175:43904330:-	ENSG00000169813.12	HNRNPF	-	protein_coding	10	43881065	43904614	0.894963	AF	ENST00000357065.4	ENST00000356053.3,ENST00000357065.4
ENSG00000169813.12;AF:chr10:43892038-43903165:43903267:43892038-43904538:43904614:-	ENSG00000169813.12	HNRNPF	-	protein_coding	10	43881065	43904614	0.326257	AF	ENST00000357065.4	ENST00000357065.4,ENST00000337970.3
ENSG00000169813.12;AF:chr10:43892038-43904175:43904330:43892038-43904538:43904614:-	ENSG00000169813.12	HNRNPF	-	protein_coding	10	43881065	43904614	0.0551164	AF	ENST00000356053.3	ENST00000356053.3,ENST00000337970.3
ENSG00000165406.11;SE:chr10:46028737-46048560:46048652-46089683:-	ENSG00000165406.11	MARCH8	-	protein_coding	10	45950035	46090354	0.545436	SE	ENST00000395771.3,ENST00000453980.3	ENST00000453980.3,ENST00000602712.2,ENST00000395771.3,ENST00000319836.3
ENSG00000165406.11;SE:chr10:45956859-45958599:45959444-45959687:-	ENSG00000165406.11	MARCH8	-	protein_coding	10	45950035	46090354	0.805295	SE	ENST00000453424.2	ENST00000395771.3,ENST00000453424.2,ENST00000453980.3,ENST00000319836.3,ENST00000602712.2,ENST00000395769.2
ENSG00000165406.11;AF:chr10:46028737-46030659:46030842:46028737-46089683:46090025:-	ENSG00000165406.11	MARCH8	-	protein_coding	10	45950035	46090354	0.940881	AF	ENST00000453424.2	ENST00000602712.2,ENST00000453424.2
ENSG00000172671.15;AL:chr10:46143923:46143982-46147414:46145573:46147073-46147414:-	ENSG00000172671.15	ZFAND4	-	protein_coding	10	46111043	46168228	0.490419	AL	ENST00000497028.1	ENST00000497028.1,ENST00000335258.7
ENSG00000172671.15;A5:chr10:46159290-46167698:46159290-46168127:-	ENSG00000172671.15	ZFAND4	-	protein_coding	10	46111043	46168228	0.357179	A5	ENST00000374371.2	ENST00000335258.7,ENST00000465407.1,ENST00000374371.2
ENSG00000172671.15;AF:chr10:46159290-46167698:46167796:46159290-46168127:46168228:-	ENSG00000172671.15	ZFAND4	-	protein_coding	10	46111043	46168228	0.900842	AF	ENST00000344646.5	ENST00000335258.7,ENST00000344646.5
ENSG00000172671.15;A5:chr10:46159290-46167698:46159290-46167720:-	ENSG00000172671.15	ZFAND4	-	protein_coding	10	46111043	46168228	0.916506	A5	ENST00000344646.5,ENST00000374366.3,ENST00000374371.2,ENST00000495747.1	ENST00000497028.1,ENST00000374366.3,ENST00000374371.2,ENST00000344646.5,ENST00000495747.1
ENSG00000172671.15;SE:chr10:46147481-46148432:46148507-46158990:-	ENSG00000172671.15	ZFAND4	-	protein_coding	10	46111043	46168228	0.924968	SE	ENST00000344646.5,ENST00000374371.2,ENST00000465407.1,ENST00000335258.7	ENST00000497028.1,ENST00000374371.2,ENST00000344646.5,ENST00000335258.7,ENST00000465407.1
ENSG00000172671.15;A5:chr10:46159290-46167720:46159290-46168127:-	ENSG00000172671.15	ZFAND4	-	protein_coding	10	46111043	46168228	0.380964	A5	ENST00000497028.1	ENST00000497028.1,ENST00000335258.7,ENST00000465407.1
ENSG00000172671.15;AF:chr10:46159290-46167698:46167796:46159290-46168127:46168210:-	ENSG00000172671.15	ZFAND4	-	protein_coding	10	46111043	46168228	0.947446	AF	ENST00000344646.5	ENST00000344646.5,ENST00000465407.1
ENSG00000107643.11;AF:chr10:49514723:49514864-49609655:49516259:49516331-49609655:+	ENSG00000107643.11	MAPK8	+	protein_coding	10	49514698	49647403	0.169195	AF	ENST00000429041.1	ENST00000429041.1,ENST00000476134.1
ENSG00000107643.11;SE:chr10:49516331-49533940:49534008-49609655:+	ENSG00000107643.11	MAPK8	+	protein_coding	10	49514698	49647403	0.630589	SE	ENST00000432379.1,ENST00000426557.1	ENST00000426557.1,ENST00000476134.1,ENST00000432379.1
ENSG00000204161.9;AF:chr10:50376007-50386233:50386446:50376007-50396339:50396404:-	ENSG00000204161.9	C10orf128	-	protein_coding	10	50362773	50396630	0.859806	AF	ENST00000374156.4	ENST00000474718.1,ENST00000374156.4
ENSG00000204161.9;AF:chr10:50376007-50386233:50386446:50376007-50396339:50396421:-	ENSG00000204161.9	C10orf128	-	protein_coding	10	50362773	50396630	0.290796	AF	ENST00000374156.4	ENST00000374153.2,ENST00000374156.4
ENSG00000204161.9;SE:chr10:50369667-50373250:50373328-50373811:-	ENSG00000204161.9	C10orf128	-	protein_coding	10	50362773	50396630	0.666367	SE	ENST00000374153.2	ENST00000474718.1,ENST00000374153.2,ENST00000374156.4
ENSG00000204161.9;AF:chr10:50376007-50386233:50386446:50376007-50396339:50396436:-	ENSG00000204161.9	C10orf128	-	protein_coding	10	50362773	50396630	0.641767	AF	ENST00000374156.4	ENST00000374148.1,ENST00000374156.4
ENSG00000204161.9;AF:chr10:50376007-50386233:50386446:50376007-50396339:50396357:-	ENSG00000204161.9	C10orf128	-	protein_coding	10	50362773	50396630	0.873975	AF	ENST00000374156.4	ENST00000453436.1,ENST00000374156.4
ENSG00000138293.15;AF:chr10:51565227:51565296-51579128:51572367:51572492-51579128:+	ENSG00000138293.15	NCOA4	+	protein_coding	10	51565108	51590734	0.942108	AF	ENST00000374087.4	ENST00000344348.6,ENST00000374087.4
ENSG00000204149.5;SE:chr10:51748698-51749068:51749136-51751436:+	ENSG00000204149.5	AGAP6	+	protein_coding	10	51748078	51770259	0.51697	SE	ENST00000412531.3	ENST00000374056.4,ENST00000412531.3
ENSG00000099290.11;AF:chr10:51829270:51829471-51838435:51837886:51837912-51838435:+	ENSG00000099290.11	FAM21A	+	protein_coding	10	51827648	51893269	0.0947469	AF	ENST00000492914.1	ENST00000492914.1,ENST00000399339.2
ENSG00000099290.11;SE:chr10:51840691-51843832:51843925-51845257:+	ENSG00000099290.11	FAM21A	+	protein_coding	10	51827648	51893269	0.943486	SE	ENST00000351071.6,ENST00000314664.7,ENST00000282633.5,ENST00000399339.2,ENST00000476514.1	ENST00000492914.1,ENST00000282633.5,ENST00000399339.2,ENST00000476514.1,ENST00000314664.7,ENST00000351071.6
ENSG00000148584.10;SE:chr10:52619745-52622649:52622741-52623793:-	ENSG00000148584.10	A1CF	-	protein_coding	10	52559169	52645435	0.116101	SE	ENST00000395489.2,ENST00000414883.1	ENST00000395495.1,ENST00000282641.2,ENST00000414883.1,ENST00000373997.3,ENST00000395489.2
ENSG00000148584.10;SE:chr10:52619745-52623793:52623840-52645341:-	ENSG00000148584.10	A1CF	-	protein_coding	10	52559169	52645435	0.0740631	SE	ENST00000373997.3,ENST00000282641.2,ENST00000395495.1	ENST00000395495.1,ENST00000282641.2,ENST00000373997.3,ENST00000374001.2,ENST00000373995.3
ENSG00000148584.10;A3:chr10:52573822-52575766:52573798-52575766:-	ENSG00000148584.10	A1CF	-	protein_coding	10	52559169	52645435	0.068091	A3	ENST00000373993.1,ENST00000282641.2,ENST00000395495.1,ENST00000395489.2	ENST00000395495.1,ENST00000373993.1,ENST00000282641.2,ENST00000373997.3,ENST00000493415.1,ENST00000374001.2,ENST00000395489.2,ENST00000373995.3
ENSG00000185532.10;AF:chr10:52750945:52751404-52912924:52833934:52834661-52912924:+	ENSG00000185532.10	PRKG1	+	protein_coding	10	52750945	54058110	0.223669	AF	ENST00000401604.2	ENST00000401604.2,ENST00000373980.4
ENSG00000185532.10;AF:chr10:52751118:52751404-52912924:52833934:52834661-52912924:+	ENSG00000185532.10	PRKG1	+	protein_coding	10	52750945	54058110	0.257943	AF	ENST00000373985.1	ENST00000373980.4,ENST00000373985.1
ENSG00000122873.7;AF:chr10:60028818:60029064-60036877:60033146:60033244-60036877:+	ENSG00000122873.7	CISD1	+	protein_coding	10	60028818	60049346	0.763649	AF	ENST00000333926.5	ENST00000333926.5,ENST00000489785.1
ENSG00000108064.6;SE:chr10:60148579-60150525:60150620-60154118:+	ENSG00000108064.6	TFAM	+	protein_coding	10	60144782	60158981	0.907277	SE	ENST00000487519.1,ENST00000373899.3,ENST00000395377.2	ENST00000373899.3,ENST00000487519.1,ENST00000373895.3,ENST00000395377.2
ENSG00000165449.7;AF:chr10:61444085-61469237:61469837:61444085-61495688:61495760:-	ENSG00000165449.7	SLC16A9	-	protein_coding	10	61410523	61495760	0.209755	AF	ENST00000395348.3	ENST00000395348.3,ENST00000395347.1
ENSG00000151150.16;SE:chr10:61905779-61926349:61926411-61926582:-	ENSG00000151150.16	ANK3	-	protein_coding	10	61786056	62493248	0.68436	SE	ENST00000503366.1,ENST00000474360.1	ENST00000503366.1,ENST00000474360.1,ENST00000460468.1
ENSG00000151150.16;SE:chr10:61840376-61841908:61841934-61842373:-	ENSG00000151150.16	ANK3	-	protein_coding	10	61786056	62493248	0.36503	SE	ENST00000280772.2,ENST00000373820.1	ENST00000503366.1,ENST00000373820.1,ENST00000355288.2,ENST00000280772.2,ENST00000373827.2
ENSG00000151150.16;AF:chr10:62039397-62149183:62149488:62039397-62332223:62332421:-	ENSG00000151150.16	ANK3	-	protein_coding	10	61786056	62493248	0.928103	AF	ENST00000280772.2	ENST00000280772.2,ENST00000503366.1
ENSG00000151150.16;SE:chr10:61827767-61828395:61836206-61840295:-	ENSG00000151150.16	ANK3	-	protein_coding	10	61786056	62493248	0.242877	SE	ENST00000280772.2	ENST00000503366.1,ENST00000373820.1,ENST00000355288.2,ENST00000280772.2,ENST00000511043.1,ENST00000373827.2
ENSG00000151150.16;SE:chr10:61819188-61819456:61819764-61822869:-	ENSG00000151150.16	ANK3	-	protein_coding	10	61786056	62493248	0.756477	SE	ENST00000373827.2,ENST00000373820.1,ENST00000355288.2,ENST00000503366.1	ENST00000503366.1,ENST00000373820.1,ENST00000355288.2,ENST00000280772.2,ENST00000373827.2
ENSG00000170312.11;AF:chr10:62538123:62538217-62539899:62538251:62538426-62539899:+	ENSG00000170312.11	CDK1	+	protein_coding	10	62538089	62554610	0.682657	AF	ENST00000475504.2	ENST00000475504.2,ENST00000448257.2
ENSG00000182010.6;SE:chr10:63964781-63974788:63974850-63976877:-	ENSG00000182010.6	RTKN2	-	protein_coding	10	63942794	64028466	0.069744	SE	ENST00000315289.2,ENST00000395265.1	ENST00000373789.3,ENST00000395265.1,ENST00000315289.2
ENSG00000171988.13;SE:chr10:64957323-64958273:64958487-64966355:-	ENSG00000171988.13	JMJD1C	-	protein_coding	10	64926981	65225722	0.263133	SE	ENST00000399251.1	ENST00000399251.1,ENST00000327520.7
ENSG00000171988.13;SE:chr10:64977091-65024411:65024524-65028423:-	ENSG00000171988.13	JMJD1C	-	protein_coding	10	64926981	65225722	0.208047	SE	ENST00000489372.2	ENST00000489372.2,ENST00000402544.1
ENSG00000171988.13;A3:chr10:64952911-64953105:64952857-64953105:-	ENSG00000171988.13	JMJD1C	-	protein_coding	10	64926981	65225722	0.862545	A3	ENST00000399262.2,ENST00000399251.1,ENST00000542921.1,ENST00000327520.7,ENST00000490669.1	ENST00000542921.1,ENST00000399262.2,ENST00000402544.1,ENST00000399251.1,ENST00000490669.1,ENST00000327520.7
ENSG00000228065.6;AL:chr10:67375519-67429843:67430594:67375519-67440718:67441224:+	ENSG00000228065.6	RP11-222A11.1	+	lincRNA	10	67330096	67526299	0.612245	AL	ENST00000601888.1	ENST00000601888.1,ENST00000433152.4
ENSG00000228065.6;AL:chr10:67375519-67387771:67388661:67375519-67419553:67420280:+	ENSG00000228065.6	RP11-222A11.1	+	lincRNA	10	67330096	67526299	0.571429	AL	ENST00000601389.1	ENST00000601926.1,ENST00000601389.1
ENSG00000228065.6;AL:chr10:67375519-67387771:67388661:67375519-67391838:67392586:+	ENSG00000228065.6	RP11-222A11.1	+	lincRNA	10	67330096	67526299	0.591837	AL	ENST00000601389.1	ENST00000598902.1,ENST00000601389.1
ENSG00000228065.6;AL:chr10:67375519-67397628:67398171:67375519-67429843:67430594:+	ENSG00000228065.6	RP11-222A11.1	+	lincRNA	10	67330096	67526299	0.5	AL	ENST00000595737.1	ENST00000595737.1,ENST00000601888.1
ENSG00000228065.6;AL:chr10:67375519-67397628:67398171:67375519-67441948:67442990:+	ENSG00000228065.6	RP11-222A11.1	+	lincRNA	10	67330096	67526299	0.42623	AL	ENST00000595737.1	ENST00000595737.1,ENST00000594054.1
ENSG00000228065.6;SE:chr10:67332814-67341370:67341431-67345243:+	ENSG00000228065.6	RP11-222A11.1	+	lincRNA	10	67330096	67526299	0.373925	SE	ENST00000608678.1	ENST00000599409.1,ENST00000601979.1,ENST00000593568.1,ENST00000433152.4,ENST00000608678.1
ENSG00000228065.6;A3:chr10:67375519-67429843:67375519-67430447:+	ENSG00000228065.6	RP11-222A11.1	+	lincRNA	10	67330096	67526299	0.82	A3	ENST00000601888.1	ENST00000601888.1,ENST00000598092.1
ENSG00000228065.6;AL:chr10:67375519-67387771:67388661:67375519-67441948:67442990:+	ENSG00000228065.6	RP11-222A11.1	+	lincRNA	10	67330096	67526299	0.55	AL	ENST00000601389.1	ENST00000594054.1,ENST00000601389.1
ENSG00000228065.6;AL:chr10:67375519-67440718:67441224:67375519-67441948:67442990:+	ENSG00000228065.6	RP11-222A11.1	+	lincRNA	10	67330096	67526299	0.325236	AL	ENST00000433152.4	ENST00000594054.1,ENST00000433152.4
ENSG00000228065.6;AL:chr10:67375519-67391838:67392586:67375519-67419553:67420280:+	ENSG00000228065.6	RP11-222A11.1	+	lincRNA	10	67330096	67526299	0.475	AL	ENST00000598902.1	ENST00000601926.1,ENST00000598902.1
ENSG00000228065.6;AL:chr10:67375519-67391838:67392586:67375519-67397628:67398171:+	ENSG00000228065.6	RP11-222A11.1	+	lincRNA	10	67330096	67526299	0.535714	AL	ENST00000598902.1	ENST00000595737.1,ENST00000598902.1
ENSG00000228065.6;AL:chr10:67375519-67391838:67392586:67375519-67429843:67430594:+	ENSG00000228065.6	RP11-222A11.1	+	lincRNA	10	67330096	67526299	0.529412	AL	ENST00000598902.1	ENST00000601888.1,ENST00000598902.1
ENSG00000228065.6;AL:chr10:67375519-67391838:67392586:67375519-67441948:67442990:+	ENSG00000228065.6	RP11-222A11.1	+	lincRNA	10	67330096	67526299	0.465116	AL	ENST00000598902.1	ENST00000594054.1,ENST00000598902.1
ENSG00000228065.6;AL:chr10:67375519-67391838:67392586:67375519-67440718:67441224:+	ENSG00000228065.6	RP11-222A11.1	+	lincRNA	10	67330096	67526299	0.64	AL	ENST00000598902.1	ENST00000598902.1,ENST00000433152.4
ENSG00000228065.6;AL:chr10:67375519-67419553:67420280:67375519-67440718:67441224:+	ENSG00000228065.6	RP11-222A11.1	+	lincRNA	10	67330096	67526299	0.660905	AL	ENST00000601926.1	ENST00000601926.1,ENST00000433152.4
ENSG00000228065.6;AL:chr10:67375519-67429843:67430594:67375519-67441948:67442990:+	ENSG00000228065.6	RP11-222A11.1	+	lincRNA	10	67330096	67526299	0.4375	AL	ENST00000601888.1	ENST00000594054.1,ENST00000601888.1
ENSG00000228065.6;AL:chr10:67375519-67397628:67398171:67375519-67419553:67420280:+	ENSG00000228065.6	RP11-222A11.1	+	lincRNA	10	67330096	67526299	0.441176	AL	ENST00000595737.1	ENST00000595737.1,ENST00000601926.1
ENSG00000228065.6;AL:chr10:67375519-67419553:67420280:67375519-67441948:67442990:+	ENSG00000228065.6	RP11-222A11.1	+	lincRNA	10	67330096	67526299	0.481481	AL	ENST00000601926.1	ENST00000601926.1,ENST00000594054.1
ENSG00000228065.6;AL:chr10:67375519-67419553:67420280:67375519-67429843:67430594:+	ENSG00000228065.6	RP11-222A11.1	+	lincRNA	10	67330096	67526299	0.540541	AL	ENST00000601926.1	ENST00000601926.1,ENST00000601888.1
ENSG00000228065.6;AL:chr10:67375519-67387771:67388661:67375519-67429843:67430594:+	ENSG00000228065.6	RP11-222A11.1	+	lincRNA	10	67330096	67526299	0.609343	AL	ENST00000601389.1	ENST00000601888.1,ENST00000601389.1
ENSG00000148634.11;AF:chr10:69833443-69834407:69834614:69833443-69834901:69835058:-	ENSG00000148634.11	HERC4	-	protein_coding	10	69681665	69835105	0.16252	AF	ENST00000505760.1	ENST00000505760.1,ENST00000395185.3
ENSG00000148634.11;AL:chr10:69826842:69826974-69832640:69827446:69830356-69832640:-	ENSG00000148634.11	HERC4	-	protein_coding	10	69681665	69835105	0.187194	AL	ENST00000395185.3	ENST00000492996.2,ENST00000395185.3
ENSG00000108187.11;AL:chr10:70042821:70043047-70048240:70044838:70045167-70048240:-	ENSG00000108187.11	PBLD	-	protein_coding	10	70042417	70092806	0.0763474	AL	ENST00000468798.1	ENST00000468798.1,ENST00000432941.1,ENST00000495025.2
ENSG00000096746.13;SE:chr10:70097090-70097615:70097753-70098260:+	ENSG00000096746.13	HNRNPH3	+	protein_coding	10	70090931	70102948	0.931274	SE	ENST00000265866.7,ENST00000486854.1,ENST00000467249.1,ENST00000354695.5	ENST00000265866.7,ENST00000354695.5,ENST00000467249.1,ENST00000461310.1,ENST00000480987.1,ENST00000486854.1
ENSG00000204130.8;SE:chr10:70143909-70145816:70145885-70152895:-	ENSG00000204130.8	RUFY2	-	protein_coding	10	70100864	70167051	0.940609	SE	ENST00000466493.1,ENST00000388768.2,ENST00000602465.1,ENST00000399200.2,ENST00000454950.2	ENST00000602465.1,ENST00000472394.2,ENST00000399200.2,ENST00000466493.1,ENST00000388768.2,ENST00000454950.2
ENSG00000204130.8;SE:chr10:70154208-70156537:70156638-70161377:-	ENSG00000204130.8	RUFY2	-	protein_coding	10	70100864	70167051	0.84231	SE	ENST00000466493.1,ENST00000388768.2,ENST00000602465.1,ENST00000454950.2,ENST00000472394.2,ENST00000342616.4	ENST00000602465.1,ENST00000472394.2,ENST00000399200.2,ENST00000466493.1,ENST00000342616.4,ENST00000388768.2,ENST00000454950.2
ENSG00000122912.10;AF:chr10:70276600-70276841:70277975:70276600-70287003:70287231:-	ENSG00000122912.10	SLC25A16	-	protein_coding	10	70237756	70287231	0.152442	AF	ENST00000265870.3	ENST00000609923.1,ENST00000265870.3
ENSG00000122912.10;SE:chr10:70252955-70253206:70253327-70263389:-	ENSG00000122912.10	SLC25A16	-	protein_coding	10	70237756	70287231	0.881324	SE	ENST00000609923.1,ENST00000539557.1,ENST00000493963.1	ENST00000609923.1,ENST00000493963.1,ENST00000539557.1,ENST00000265870.3
ENSG00000060339.9;A5:chr10:70481163-70482212:70481045-70482212:+	ENSG00000060339.9	CCAR1	+	protein_coding	10	70480769	70552134	0.104019	A5	ENST00000538031.1	ENST00000543719.1,ENST00000538031.1,ENST00000540210.1
ENSG00000099282.5;A5:chr10:71255179-71255350:71255006-71255350:+	ENSG00000099282.5	TSPAN15	+	protein_coding	10	71211229	71267425	0.554031	A5	ENST00000459981.1	ENST00000459981.1,ENST00000490083.1
ENSG00000079332.10;AF:chr10:71921687-71922446:71922787:71921687-71930169:71930279:-	ENSG00000079332.10	SAR1A	-	protein_coding	10	71907045	71930279	0.061086	AF	ENST00000373238.1	ENST00000373238.1,ENST00000373241.4
ENSG00000079332.10;SE:chr10:71921687-71922446:71922515-71930169:-	ENSG00000079332.10	SAR1A	-	protein_coding	10	71907045	71930279	0.0703905	SE	ENST00000373242.2	ENST00000373242.2,ENST00000373241.4
ENSG00000107731.8;SE:chr10:73048489-73048715:73048747-73050672:+	ENSG00000107731.8	UNC5B	+	protein_coding	10	72972327	73062621	0.294981	SE	ENST00000335350.6	ENST00000373192.4,ENST00000335350.6
ENSG00000166295.4;AF:chr10:73975787:73975830-73990124:73982891:73983814-73990124:+	ENSG00000166295.4	ANAPC16	+	protein_coding	10	73975787	73995618	0.458367	AF	ENST00000478193.1	ENST00000470481.2,ENST00000478193.1
ENSG00000148719.10;A5:chr10:74094375-74095538:74094375-74095592:-	ENSG00000148719.10	DNAJB12	-	protein_coding	10	74092588	74114988	0.866397	A5	ENST00000394903.2,ENST00000444643.2	ENST00000461919.1,ENST00000394903.2,ENST00000444643.2
ENSG00000148719.10;RI:chr10:74092588:74094375-74095538:74095689:-	ENSG00000148719.10	DNAJB12	-	protein_coding	10	74092588	74114988	0.366188	RI	ENST00000338820.3	ENST00000338820.3,ENST00000394903.2
ENSG00000148719.10;AF:chr10:74103269-74104708:74104719:74103269-74113100:74114138:-	ENSG00000148719.10	DNAJB12	-	protein_coding	10	74092588	74114988	0.449865	AF	ENST00000463786.2	ENST00000461919.1,ENST00000463786.2
ENSG00000156026.10;AF:chr10:74451889:74452059-74594117:74452377:74452824-74594117:+	ENSG00000156026.10	MCU	+	protein_coding	10	74451889	74647452	0.905174	AF	ENST00000373053.3	ENST00000536019.1,ENST00000373053.3,ENST00000605597.1
ENSG00000122884.8;MX:chr10:74790128-74803645:74803715-74806683:74790128-74804739:74804809-74806683:-	ENSG00000122884.8	P4HA1	-	protein_coding	10	74766975	74856732	0.457744	MX	ENST00000373008.2,ENST00000263556.3,ENST00000440381.1	ENST00000440381.1,ENST00000263556.3,ENST00000307116.2,ENST00000394890.2,ENST00000373008.2,ENST00000412021.2
ENSG00000122882.6;SE:chr10:74908162-74912051:74912179-74914014:-	ENSG00000122882.6	ECD	-	protein_coding	10	74889913	74928813	0.819468	SE	ENST00000372979.4,ENST00000430082.2	ENST00000454759.2,ENST00000372979.4,ENST00000430082.2
ENSG00000138286.10;SE:chr10:74994698-74994951:74995076-74999070:+	ENSG00000138286.10	FAM149B1	+	protein_coding	10	74927924	75004262	0.656793	SE	ENST00000242505.6	ENST00000445951.1,ENST00000242505.6
ENSG00000138286.10;A5:chr10:74987942-74990180:74987918-74990180:+	ENSG00000138286.10	FAM149B1	+	protein_coding	10	74927924	75004262	0.735126	A5	ENST00000242505.6,ENST00000445951.1,ENST00000475829.1	ENST00000445951.1,ENST00000475829.1,ENST00000242505.6,ENST00000372955.3
ENSG00000138286.10;A5:chr10:74995076-74999070:74994698-74999070:+	ENSG00000138286.10	FAM149B1	+	protein_coding	10	74927924	75004262	0.432901	A5	ENST00000468462.1	ENST00000445951.1,ENST00000468462.1
ENSG00000182180.9;AF:chr10:75011781-75012017:75012162:75011781-75012290:75012392:-	ENSG00000182180.9	MRPS16	-	protein_coding	10	75006510	75012451	0.066479	AF	ENST00000471251.1	ENST00000473427.1,ENST00000471251.1
ENSG00000156042.13;AF:chr10:75114593-75118472:75118512:75114593-75118536:75118612:-	ENSG00000156042.13	TTC18	-	protein_coding	10	75013517	75118617	0.838418	AF	ENST00000493787.1	ENST00000394865.1,ENST00000355577.3,ENST00000493787.1
ENSG00000138279.11;SE:chr10:75158143-75160561:75160615-75173770:-	ENSG00000138279.11	ANXA7	-	protein_coding	10	75134859	75173834	0.852124	SE	ENST00000372921.5,ENST00000372919.4	ENST00000372921.5,ENST00000492380.1,ENST00000372919.4,ENST00000535178.1
ENSG00000221817.5;AF:chr10:75256041:75256241-75259353:75256367:75256664-75259353:+	ENSG00000221817.5	RP11-137L10.6	+	processed_transcript	10	75255283	75279828	0.885944	AF	ENST00000442133.4	ENST00000442133.4,ENST00000595935.1
ENSG00000221817.5;AL:chr10:75264030-75264301:75264495:75264030-75264563:75267067:+	ENSG00000221817.5	RP11-137L10.6	+	processed_transcript	10	75255283	75279828	0.114056	AL	ENST00000595935.1	ENST00000442133.4,ENST00000595935.1
ENSG00000221817.5;AF:chr10:75256041:75256241-75259353:75258314:75258625-75259353:+	ENSG00000221817.5	RP11-137L10.6	+	processed_transcript	10	75255283	75279828	0.932359	AF	ENST00000442133.4	ENST00000442133.4,ENST00000439792.1
ENSG00000166348.13;A5:chr10:75335433-75335556:75335433-75335894:-	ENSG00000166348.13	USP54	-	protein_coding	10	75257296	75385711	0.908159	A5	ENST00000319786.7	ENST00000433394.1,ENST00000319786.7
ENSG00000166348.13;SE:chr10:75277505-75279555:75279750-75283341:-	ENSG00000166348.13	USP54	-	protein_coding	10	75257296	75385711	0.147521	SE	ENST00000422491.2	ENST00000422491.2,ENST00000497106.1,ENST00000418501.1
ENSG00000166348.13;A5:chr10:75335433-75335553:75335433-75335894:-	ENSG00000166348.13	USP54	-	protein_coding	10	75257296	75385711	0.832327	A5	ENST00000498143.1	ENST00000433394.1,ENST00000498143.1
ENSG00000166348.13;A5:chr10:75335433-75335553:75335433-75335556:-	ENSG00000166348.13	USP54	-	protein_coding	10	75257296	75385711	0.338662	A5	ENST00000498143.1	ENST00000319786.7,ENST00000498143.1
ENSG00000166348.13;AF:chr10:75290281-75290462:75290589:75290281-75294358:75294528:-	ENSG00000166348.13	USP54	-	protein_coding	10	75257296	75385711	0.891835	AF	ENST00000418501.1	ENST00000466048.2,ENST00000418501.1
ENSG00000172650.8;SE:chr10:75454562-75456853:75456921-75457291:-	ENSG00000172650.8	AGAP5	-	protein_coding	10	75434033	75457639	0.665775	SE	ENST00000374094.4	ENST00000443782.2,ENST00000374094.4
ENSG00000172650.8;SE:chr10:75439864-75440766:75441099-75442452:-	ENSG00000172650.8	AGAP5	-	protein_coding	10	75434033	75457639	0.0516769	SE	ENST00000607663.1	ENST00000443782.2,ENST00000607663.1,ENST00000374094.4
ENSG00000176986.10;SE:chr10:75504195-75506388:75506474-75506563:+	ENSG00000176986.10	SEC24C	+	protein_coding	10	75504120	75531919	0.109673	SE	ENST00000339365.2	ENST00000345254.4,ENST00000411652.2,ENST00000339365.2,ENST00000465076.1
ENSG00000196968.6;AL:chr10:75533573-75535299:75535977:75533573-75538586:75540009:+	ENSG00000196968.6	FUT11	+	protein_coding	10	75532049	75540009	0.718936	AL	ENST00000372841.3	ENST00000489264.2,ENST00000372841.3
ENSG00000196968.6;A3:chr10:75532799-75532948:75532799-75532952:+	ENSG00000196968.6	FUT11	+	protein_coding	10	75532049	75540009	0.909671	A3	ENST00000394790.1,ENST00000372841.3	ENST00000394790.1,ENST00000372841.3,ENST00000465695.1
ENSG00000214655.6;A3:chr10:75554088-75554299:75554088-75554314:+	ENSG00000214655.6	ZSWIM8	+	protein_coding	10	75545340	75561551	0.712161	A3	ENST00000604729.1,ENST00000398706.2,ENST00000433366.2,ENST00000412198.1,ENST00000604754.1	ENST00000604754.1,ENST00000492395.1,ENST00000603114.1,ENST00000431225.1,ENST00000425051.1,ENST00000604729.1,ENST00000433366.2,ENST00000398706.2,ENST00000605216.1,ENST00000603187.1,ENST00000412198.1,ENST00000604524.1
ENSG00000214655.6;RI:chr10:75553905:75554088-75554314:75554397:+	ENSG00000214655.6	ZSWIM8	+	protein_coding	10	75545340	75561551	0.0783418	RI	ENST00000489234.1	ENST00000492395.1,ENST00000603114.1,ENST00000425051.1,ENST00000604524.1,ENST00000603187.1,ENST00000489234.1,ENST00000605216.1
ENSG00000185009.8;SE:chr10:75898140-75898564:75898689-75910513:-	ENSG00000185009.8	AP3M1	-	protein_coding	10	75881524	75910821	0.188619	SE	ENST00000372745.1	ENST00000355264.4,ENST00000372745.1
ENSG00000156110.9;AF:chr10:75910987:75911101-75960522:75936444:75936644-75960522:+	ENSG00000156110.9	ADK	+	protein_coding	10	75910960	76469061	0.373713	AF	ENST00000286621.2	ENST00000286621.2,ENST00000372734.3
ENSG00000156110.9;SE:chr10:76158337-76285014:76285184-76349040:+	ENSG00000156110.9	ADK	+	protein_coding	10	75910960	76469061	0.944884	SE	ENST00000286621.2,ENST00000372734.3,ENST00000541550.1	ENST00000539909.1,ENST00000286621.2,ENST00000541550.1,ENST00000372734.3
ENSG00000156110.9;AF:chr10:75910960:75911101-75960522:75936444:75936644-75960522:+	ENSG00000156110.9	ADK	+	protein_coding	10	75910960	76469061	0.0917052	AF	ENST00000539909.1	ENST00000539909.1,ENST00000372734.3
ENSG00000156110.9;SE:chr10:75960596-75984296:75984349-76074425:+	ENSG00000156110.9	ADK	+	protein_coding	10	75910960	76469061	0.947557	SE	ENST00000539909.1,ENST00000286621.2,ENST00000372734.3	ENST00000539909.1,ENST00000286621.2,ENST00000541550.1,ENST00000372734.3
ENSG00000156650.8;A5:chr10:76735539-76737074:76735212-76737074:+	ENSG00000156650.8	KAT6B	+	protein_coding	10	76585340	76792380	0.417318	A5	ENST00000372711.1	ENST00000372714.1,ENST00000372711.1,ENST00000372725.1,ENST00000372724.1
ENSG00000156650.8;RI:chr10:76741545:76741686-76744838:76744999:+	ENSG00000156650.8	KAT6B	+	protein_coding	10	76585340	76792380	0.107144	RI	ENST00000490365.1	ENST00000372714.1,ENST00000287239.4,ENST00000490365.1,ENST00000372724.1,ENST00000372711.1,ENST00000372725.1
ENSG00000156650.8;A5:chr10:76736088-76737074:76735212-76737074:+	ENSG00000156650.8	KAT6B	+	protein_coding	10	76585340	76792380	0.516828	A5	ENST00000287239.4	ENST00000372714.1,ENST00000287239.4,ENST00000372725.1,ENST00000372724.1
ENSG00000156650.8;A5:chr10:76736088-76737074:76735539-76737074:+	ENSG00000156650.8	KAT6B	+	protein_coding	10	76585340	76792380	0.600249	A5	ENST00000287239.4	ENST00000372711.1,ENST00000287239.4
ENSG00000156671.8;RI:chr10:76935824:76935974-76936146:76941881:+	ENSG00000156671.8	SAMD8	+	protein_coding	10	76859344	76941881	0.143227	RI	ENST00000372687.4	ENST00000372687.4,ENST00000542569.1
ENSG00000156671.8;A5:chr10:76871536-76910272:76871480-76910272:+	ENSG00000156671.8	SAMD8	+	protein_coding	10	76859344	76941881	0.139124	A5	ENST00000372687.4	ENST00000372687.4,ENST00000372690.3,ENST00000542569.1
ENSG00000165637.9;AF:chr10:76970403:76970474-76970892:76970572:76970696-76970892:+	ENSG00000165637.9	VDAC2	+	protein_coding	10	76969912	76991206	0.151177	AF	ENST00000344036.4	ENST00000344036.4,ENST00000481876.1
ENSG00000226051.2;A5:chr10:77118807-77120379:77118465-77120379:+	ENSG00000226051.2	ZNF503-AS1	+	lincRNA	10	77029577	77133258	0.888755	A5	ENST00000416398.1	ENST00000528121.1,ENST00000533822.1,ENST00000416398.1
ENSG00000156113.16;A3:chr10:79396327-79397023:79396273-79397023:-	ENSG00000156113.16	KCNMA1	-	protein_coding	10	78629359	79398353	0.931134	A3	ENST00000481070.1	ENST00000480683.1,ENST00000481070.1
ENSG00000151208.12;A3:chr10:79581859-79584142:79579776-79584142:-	ENSG00000151208.12	DLG5	-	protein_coding	10	79550549	79686378	0.339996	A3	ENST00000475613.2	ENST00000372388.2,ENST00000424842.1,ENST00000475613.2
ENSG00000151208.12;SE:chr10:79579776-79580840:79581859-79584142:-	ENSG00000151208.12	DLG5	-	protein_coding	10	79550549	79686378	0.671239	SE	ENST00000372391.2,ENST00000468332.2	ENST00000468332.2,ENST00000424842.1,ENST00000372388.2,ENST00000372391.2
ENSG00000138326.14;SE:chr10:79797062-79799959:79799983-79800373:+	ENSG00000138326.14	RPS24	+	protein_coding	10	79793518	79816570	0.0743582	SE	ENST00000435275.1	ENST00000435275.1,ENST00000482069.1,ENST00000372360.3
ENSG00000138326.14;AL:chr10:79797062-79797197:79797230:79797062-79800373:79800455:+	ENSG00000138326.14	RPS24	+	protein_coding	10	79793518	79816570	0.426547	AL	ENST00000464716.1	ENST00000372360.3,ENST00000464716.1
ENSG00000138326.14;SE:chr10:79797062-79799962:79799983-79800373:+	ENSG00000138326.14	RPS24	+	protein_coding	10	79793518	79816570	0.791477	SE	ENST00000360830.4	ENST00000360830.4,ENST00000482069.1,ENST00000372360.3
ENSG00000108175.12;A3:chr10:81052113-81053120:81052113-81053138:+	ENSG00000108175.12	ZMIZ1	+	protein_coding	10	80828792	81076276	0.0855843	A3	ENST00000478357.1	ENST00000334512.5,ENST00000478357.1
ENSG00000225484.2;SE:chr10:81565878-81568519:81568719-81574369:-	ENSG00000225484.2	RP11-773D16.1	-	lincRNA	10	81563813	81586350	0.653643	SE	ENST00000495430.1	ENST00000496359.1,ENST00000495430.1
ENSG00000225484.2;AF:chr10:81574472-81585044:81585538:81574472-81585954:81586350:-	ENSG00000225484.2	RP11-773D16.1	-	lincRNA	10	81563813	81586350	0.293761	AF	ENST00000477192.1	ENST00000495430.1,ENST00000477192.1
ENSG00000225484.2;AF:chr10:81564283-81565795:81565878:81564283-81574369:81574410:-	ENSG00000225484.2	RP11-773D16.1	-	lincRNA	10	81563813	81586350	0.513704	AF	ENST00000430963.1	ENST00000430963.1,ENST00000419697.1
ENSG00000133678.9;AF:chr10:81838426:81838542-81841597:81839026:81839063-81841597:+	ENSG00000133678.9	TMEM254	+	protein_coding	10	81838402	81852313	0.836516	AF	ENST00000372277.3,ENST00000372281.3	ENST00000372281.3,ENST00000372277.3,ENST00000467529.1
ENSG00000122359.13;SE:chr10:81932625-81935863:81935911-81965099:-	ENSG00000122359.13	ANXA11	-	protein_coding	10	81910645	81965328	0.635968	SE	ENST00000422982.3,ENST00000537102.1	ENST00000372231.3,ENST00000422982.3,ENST00000537102.1
ENSG00000122378.9;A3:chr10:82168399-82180222:82168399-82180239:+	ENSG00000122378.9	FAM213A	+	protein_coding	10	82167585	82192753	0.680563	A3	ENST00000372187.5	ENST00000372187.5,ENST00000372185.1
ENSG00000108219.10;AF:chr10:82214109:82214127-82222844:82219058:82219263-82222844:+	ENSG00000108219.10	TSPAN14	+	protein_coding	10	82213922	82292879	0.862129	AF	ENST00000372158.1	ENST00000372156.1,ENST00000372158.1
ENSG00000108219.10;SE:chr10:82222883-82226197:82226294-82228303:+	ENSG00000108219.10	TSPAN14	+	protein_coding	10	82213922	82292879	0.137871	SE	ENST00000372156.1	ENST00000372156.1,ENST00000372158.1
ENSG00000108219.10;SE:chr10:82249070-82264484:82264534-82266984:+	ENSG00000108219.10	TSPAN14	+	protein_coding	10	82213922	82292879	0.259649	SE	ENST00000429989.3,ENST00000469149.1,ENST00000372158.1,ENST00000341863.6,ENST00000372156.1	ENST00000372158.1,ENST00000469149.1,ENST00000372164.3,ENST00000341863.6,ENST00000372156.1,ENST00000429989.3
ENSG00000188373.4;A3:chr10:85936325-85944437:85936325-85944607:+	ENSG00000188373.4	C10orf99	+	protein_coding	10	85933494	85945050	0.85964	A3	ENST00000372126.3	ENST00000472542.1,ENST00000372126.3
ENSG00000148600.10;SE:chr10:85968637-85970757:85970921-85971404:+	ENSG00000148600.10	CDHR1	+	protein_coding	10	85954410	85979377	0.887753	SE	ENST00000332904.3,ENST00000372117.3	ENST00000440770.2,ENST00000332904.3,ENST00000372117.3
ENSG00000148600.10;AL:chr10:85973104-85973838:85977122:85973104-85978835:85979377:+	ENSG00000148600.10	CDHR1	+	protein_coding	10	85954410	85979377	0.875208	AL	ENST00000372117.3,ENST00000459673.1	ENST00000459673.1,ENST00000332904.3,ENST00000372117.3
ENSG00000122376.7;SE:chr10:88930731-88935646:88935852-88939832:+	ENSG00000122376.7	FAM35A	+	protein_coding	10	88853918	88951225	0.736248	SE	ENST00000298786.4	ENST00000298784.1,ENST00000298786.4
ENSG00000223482.3;AL:chr10:88995384:88995672-89005872:88998424:88998606-89005872:-	ENSG00000223482.3	NUTM2A-AS1	-	antisense	10	88963632	89102369	0.329386	AL	ENST00000456104.1	ENST00000447424.1,ENST00000456104.1,ENST00000433530.1
ENSG00000223482.3;AL:chr10:89047714:89048252-89086387:89084801:89084865-89086387:-	ENSG00000223482.3	NUTM2A-AS1	-	antisense	10	88963632	89102369	0.499508	AL	ENST00000413722.1	ENST00000413722.1,ENST00000458739.1
ENSG00000223482.3;SE:chr10:89086429-89089529:89089600-89090649:-	ENSG00000223482.3	NUTM2A-AS1	-	antisense	10	88963632	89102369	0.565571	SE	ENST00000458739.1	ENST00000417860.1,ENST00000458739.1
ENSG00000223482.3;AL:chr10:89079613:89079956-89086387:89084801:89084865-89086387:-	ENSG00000223482.3	NUTM2A-AS1	-	antisense	10	88963632	89102369	0.434429	AL	ENST00000417860.1	ENST00000417860.1,ENST00000458739.1
ENSG00000214562.9;AL:chr10:89125562-89125896:89126952:89125562-89127091:89130452:+	ENSG00000214562.9	NUTM2D	+	protein_coding	10	89117425	89130452	0.638563	AL	ENST00000381697.2	ENST00000412718.1,ENST00000381697.2
ENSG00000107789.11;AF:chr10:89264632:89265309-89268093:89267590:89267995-89268093:+	ENSG00000107789.11	MINPP1	+	protein_coding	10	89264632	89313217	0.78939	AF	ENST00000371996.4,ENST00000371994.4	ENST00000371996.4,ENST00000536010.1,ENST00000371994.4
ENSG00000198682.8;SE:chr10:89475600-89481513:89481527-89487041:+	ENSG00000198682.8	PAPSS2	+	protein_coding	10	89419370	89507462	0.749096	SE	ENST00000456849.1	ENST00000456849.1,ENST00000427144.2,ENST00000361175.4
ENSG00000184719.7;SE:chr10:90122482-90332660:90332818-90341324:-	ENSG00000184719.7	RNLS	-	protein_coding	10	90033621	90344287	0.906016	SE	ENST00000371947.3,ENST00000331772.4	ENST00000331772.4,ENST00000466945.1,ENST00000371947.3
ENSG00000184719.7;AL:chr10:90033621:90034789-90074223:90044716:90045263-90074223:-	ENSG00000184719.7	RNLS	-	protein_coding	10	90033621	90344287	0.0502626	AL	ENST00000371947.3	ENST00000331772.4,ENST00000371947.3
ENSG00000026103.15;AF:chr10:90750535:90750663-90762786:90751188:90751383-90762786:+	ENSG00000026103.15	FAS	+	protein_coding	10	90750414	90775542	0.0722482	AF	ENST00000357339.2	ENST00000357339.2,ENST00000371857.3
ENSG00000026103.15;AF:chr10:90750717:90751113-90762786:90751188:90751383-90762786:+	ENSG00000026103.15	FAS	+	protein_coding	10	90750414	90775542	0.100026	AF	ENST00000460510.1	ENST00000460510.1,ENST00000371857.3
ENSG00000026103.15;AF:chr10:90750414:90750663-90762786:90751188:90751383-90762786:+	ENSG00000026103.15	FAS	+	protein_coding	10	90750414	90775542	0.939999	AF	ENST00000355740.2	ENST00000355740.2,ENST00000371857.3
ENSG00000026103.15;AF:chr10:90750444:90750663-90762786:90751188:90751383-90762786:+	ENSG00000026103.15	FAS	+	protein_coding	10	90750414	90775542	0.455734	AF	ENST00000352159.4	ENST00000352159.4,ENST00000371857.3
ENSG00000107798.13;A5:chr10:91007406-91011464:91007406-91011494:-	ENSG00000107798.13	LIPA	-	protein_coding	10	90973326	91174314	0.55204	A5	ENST00000456827.1	ENST00000336233.5,ENST00000456827.1
ENSG00000119917.9;AF:chr10:91087651:91087835-91098418:91092241:91092384-91098418:+	ENSG00000119917.9	IFIT3	+	protein_coding	10	91087651	91100728	0.411	AF	ENST00000371818.4	ENST00000371811.4,ENST00000371818.4
ENSG00000152782.12;AF:chr10:91371805-91403454:91403644:91371805-91404357:91405215:-	ENSG00000152782.12	PANK1	-	protein_coding	10	91342745	91405215	0.803848	AF	ENST00000342512.3	ENST00000307534.4,ENST00000342512.3
ENSG00000138182.10;A3:chr10:91484915-91486050:91484915-91486170:+	ENSG00000138182.10	KIF20B	+	protein_coding	10	91461367	91534700	0.0774108	A3	ENST00000394289.2,ENST00000416354.1,ENST00000371728.3	ENST00000371728.3,ENST00000416354.1,ENST00000478929.1,ENST00000260753.4,ENST00000394289.2
ENSG00000148688.9;A5:chr10:92655240-92655637:92654648-92655637:+	ENSG00000148688.9	RPP30	+	protein_coding	10	92631473	92668312	0.681839	A5	ENST00000487998.1	ENST00000414836.1,ENST00000487998.1
ENSG00000148688.9;SE:chr10:92654648-92655211:92655240-92655637:+	ENSG00000148688.9	RPP30	+	protein_coding	10	92631473	92668312	0.89285	SE	ENST00000371703.3,ENST00000413330.1,ENST00000277882.3,ENST00000480406.2,ENST00000489806.1	ENST00000489806.1,ENST00000480406.2,ENST00000413330.1,ENST00000414836.1,ENST00000277882.3,ENST00000371703.3
ENSG00000148688.9;RI:chr10:92654532:92654648-92655211:92655240:+	ENSG00000148688.9	RPP30	+	protein_coding	10	92631473	92668312	0.207912	RI	ENST00000487998.1	ENST00000489806.1,ENST00000413330.1,ENST00000487998.1,ENST00000277882.3,ENST00000371703.3
ENSG00000095564.9;A5:chr10:93719039-93719542:93718911-93719542:+	ENSG00000095564.9	BTAF1	+	protein_coding	10	93683526	93790082	0.0827949	A5	ENST00000471217.1	ENST00000471217.1,ENST00000265990.6
ENSG00000107864.10;A3:chr10:93904869-93940720:93904842-93940720:-	ENSG00000107864.10	CPEB3	-	protein_coding	10	93806449	94050844	0.850226	A3	ENST00000412050.4	ENST00000265997.4,ENST00000412050.4
ENSG00000107864.10;AF:chr10:94000118-94002926:94003003:94000118-94050683:94050844:-	ENSG00000107864.10	CPEB3	-	protein_coding	10	93806449	94050844	0.850226	AF	ENST00000412050.4	ENST00000265997.4,ENST00000412050.4
ENSG00000107864.10;A5:chr10:93940776-93952234:93940776-93952303:-	ENSG00000107864.10	CPEB3	-	protein_coding	10	93806449	94050844	0.149774	A5	ENST00000265997.4	ENST00000265997.4,ENST00000412050.4
ENSG00000152804.6;AF:chr10:94447945:94450104-94452125:94450843:94451856-94452125:+	ENSG00000152804.6	HHEX	+	protein_coding	10	94447945	94455403	0.706864	AF	ENST00000282728.5	ENST00000472590.2,ENST00000282728.5
ENSG00000148690.10;SE:chr10:95430605-95431799:95431846-95436410:-	ENSG00000148690.10	FRA10AC1	-	protein_coding	10	95427640	95462329	0.27519	SE	ENST00000536233.1	ENST00000536233.1,ENST00000359204.4
ENSG00000176273.10;A3:chr10:95653968-95658328:95653968-95658331:+	ENSG00000176273.10	SLC35G1	+	protein_coding	10	95653730	95715819	0.177913	A3	ENST00000427197.1	ENST00000427197.1,ENST00000371408.3
ENSG00000176273.10;A5:chr10:95653968-95666009:95653917-95666009:+	ENSG00000176273.10	SLC35G1	+	protein_coding	10	95653730	95715819	0.211324	A5	ENST00000605679.1,ENST00000494992.1,ENST00000603665.1	ENST00000605679.1,ENST00000483386.1,ENST00000494992.1,ENST00000603665.1
ENSG00000176273.10;A3:chr10:95666142-95666856:95666142-95667785:+	ENSG00000176273.10	SLC35G1	+	protein_coding	10	95653730	95715819	0.87003	A3	ENST00000483386.1	ENST00000483386.1,ENST00000603665.1
ENSG00000138193.10;AF:chr10:95790569:95792009-95891931:95848852:95849133-95891931:+	ENSG00000138193.10	PLCE1	+	protein_coding	10	95753746	96092580	0.849771	AF	ENST00000371380.3	ENST00000371375.1,ENST00000371380.3
ENSG00000173145.7;RI:chr10:96116931:96117088-96117840:96117972:-	ENSG00000173145.7	NOC3L	-	protein_coding	10	96075004	96122716	0.0887955	RI	ENST00000463649.1	ENST00000371350.1,ENST00000371361.3,ENST00000463649.1
ENSG00000108242.8;SE:chr10:96454834-96466541:96466717-96480153:+	ENSG00000108242.8	CYP2C18	+	protein_coding	10	96443251	96495947	0.599371	SE	ENST00000285979.6	ENST00000339022.5,ENST00000285979.6
ENSG00000095637.16;AF:chr10:97250877-97252922:97252942:97250877-97321077:97321130:-	ENSG00000095637.16	SORBS1	-	protein_coding	10	97071528	97321171	0.0638162	AF	ENST00000482068.1	ENST00000474353.2,ENST00000482068.1
ENSG00000059573.4;A5:chr10:97392806-97393248:97392806-97393254:-	ENSG00000059573.4	ALDH18A1	-	protein_coding	10	97365696	97416463	0.131781	A5	ENST00000371224.2	ENST00000371224.2,ENST00000371221.3
ENSG00000138185.12;AF:chr10:97471536:97471750-97582994:97515714:97516012-97582994:+	ENSG00000138185.12	ENTPD1	+	protein_coding	10	97471536	97637023	0.559768	AF	ENST00000453258.2	ENST00000371205.4,ENST00000453258.2
ENSG00000138185.12;AF:chr10:97471536:97471750-97582994:97515409:97515523-97582994:+	ENSG00000138185.12	ENTPD1	+	protein_coding	10	97471536	97637023	0.503998	AF	ENST00000453258.2	ENST00000371207.3,ENST00000453258.2
ENSG00000226688.2;A3:chr10:97664695-97667420:97664692-97667420:-	ENSG00000226688.2	ENTPD1-AS1	-	antisense	10	97512963	97849995	0.934516	A3	ENST00000449419.1	ENST00000414006.1,ENST00000449419.1
ENSG00000226688.2;AF:chr10:97664695-97667420:97667532:97664695-97667535:97667639:-	ENSG00000226688.2	ENTPD1-AS1	-	antisense	10	97512963	97849995	0.940828	AF	ENST00000449419.1	ENST00000452942.2,ENST00000449419.1
ENSG00000177853.10;MX:chr10:97893405-97911173:97911323-97915681:97893405-97915083:97915155-97915681:+	ENSG00000177853.10	ZNF518A	+	processed_transcript	10	97889472	97965044	0.935671	MX	ENST00000567632.1,ENST00000534948.1	ENST00000534948.1,ENST00000478086.1,ENST00000567632.1
ENSG00000177853.10;AF:chr10:97889492:97889749-97892343:97889813:97889875-97892343:+	ENSG00000177853.10	ZNF518A	+	processed_transcript	10	97889472	97965044	0.135587	AF	ENST00000488700.1	ENST00000478086.1,ENST00000539666.1,ENST00000488700.1
ENSG00000177853.10;AF:chr10:97889656:97889749-97892343:97889813:97889875-97892343:+	ENSG00000177853.10	ZNF518A	+	processed_transcript	10	97889472	97965044	0.719442	AF	ENST00000316045.5	ENST00000478086.1,ENST00000316045.5,ENST00000539666.1
ENSG00000177853.10;SE:chr10:97911323-97915083:97915133-97915681:+	ENSG00000177853.10	ZNF518A	+	processed_transcript	10	97889472	97965044	0.164957	SE	ENST00000316045.5	ENST00000534948.1,ENST00000567632.1,ENST00000316045.5
ENSG00000177853.10;AF:chr10:97889656:97889749-97892343:97890436:97890579-97892343:+	ENSG00000177853.10	ZNF518A	+	processed_transcript	10	97889472	97965044	0.91827	AF	ENST00000316045.5	ENST00000484770.1,ENST00000316045.5
ENSG00000177853.10;SE:chr10:97893405-97911173:97911323-97915083:+	ENSG00000177853.10	ZNF518A	+	processed_transcript	10	97889472	97965044	0.761953	SE	ENST00000488700.1,ENST00000316045.5	ENST00000478086.1,ENST00000316045.5,ENST00000488700.1
ENSG00000177853.10;AF:chr10:97889813:97889875-97892343:97890436:97890579-97892343:+	ENSG00000177853.10	ZNF518A	+	processed_transcript	10	97889472	97965044	0.819168	AF	ENST00000539666.1,ENST00000478086.1	ENST00000478086.1,ENST00000484770.1,ENST00000539666.1
ENSG00000177853.10;AF:chr10:97889472:97889749-97892343:97889813:97889875-97892343:+	ENSG00000177853.10	ZNF518A	+	processed_transcript	10	97889472	97965044	0.925531	AF	ENST00000567632.1,ENST00000534948.1	ENST00000534948.1,ENST00000478086.1,ENST00000567632.1,ENST00000539666.1
ENSG00000177853.10;A3:chr10:97892427-97893313:97892427-97893340:+	ENSG00000177853.10	ZNF518A	+	processed_transcript	10	97889472	97965044	0.826627	A3	ENST00000567632.1,ENST00000534948.1,ENST00000478086.1,ENST00000563195.1	ENST00000567632.1,ENST00000478086.1,ENST00000488700.1,ENST00000316045.5,ENST00000563195.1,ENST00000539666.1,ENST00000534948.1
ENSG00000177853.10;A5:chr10:97915155-97915681:97915133-97915681:+	ENSG00000177853.10	ZNF518A	+	processed_transcript	10	97889472	97965044	0.292669	A5	ENST00000488700.1,ENST00000478086.1	ENST00000478086.1,ENST00000316045.5,ENST00000488700.1
ENSG00000095585.12;SE:chr10:97951848-97956664:97956819-97959831:-	ENSG00000095585.12	BLNK	-	protein_coding	10	97951458	98031344	0.896251	SE	ENST00000224337.5,ENST00000371176.2	ENST00000224337.5,ENST00000371176.2,ENST00000413476.2
ENSG00000077147.10;AF:chr10:98336586-98346491:98346516:98336586-98347133:98347209:-	ENSG00000077147.10	TM9SF3	-	protein_coding	10	98277866	98347209	0.0759471	AF	ENST00000475401.1	ENST00000443638.1,ENST00000475401.1
ENSG00000196233.7;AF:chr10:98592017:98592156-98593163:98592712:98592871-98593163:+	ENSG00000196233.7	LCOR	+	protein_coding	10	98592017	98740800	0.933071	AF	ENST00000540664.1	ENST00000356016.3,ENST00000540664.1
ENSG00000196233.7;AF:chr10:98592039:98592156-98593163:98592712:98592871-98593163:+	ENSG00000196233.7	LCOR	+	protein_coding	10	98592017	98740800	0.876598	AF	ENST00000371103.3	ENST00000371103.3,ENST00000356016.3
ENSG00000196233.7;AL:chr10:98711953-98714710:98718648:98711953-98740550:98740800:+	ENSG00000196233.7	LCOR	+	protein_coding	10	98592017	98740800	0.727089	AL	ENST00000356016.3	ENST00000356016.3,ENST00000498444.1
ENSG00000196233.7;AL:chr10:98711953-98714710:98718690:98711953-98740550:98740800:+	ENSG00000196233.7	LCOR	+	protein_coding	10	98592017	98740800	0.947582	AL	ENST00000371103.3	ENST00000371103.3,ENST00000498444.1
ENSG00000155229.16;SE:chr10:99219039-99219119:99219262-99219416:-	ENSG00000155229.16	MMS19	-	protein_coding	10	99218081	99258551	0.694963	SE	ENST00000434538.1	ENST00000444411.1,ENST00000434538.1
ENSG00000155229.16;A5:chr10:99219039-99219119:99219039-99219416:-	ENSG00000155229.16	MMS19	-	protein_coding	10	99218081	99258551	0.452801	A5	ENST00000485400.1	ENST00000444411.1,ENST00000485400.1
ENSG00000155256.13;AL:chr10:99517480-99517625:99517928:99517480-99518993:99519064:+	ENSG00000155256.13	ZFYVE27	+	protein_coding	10	99496878	99520664	0.383468	AL	ENST00000473237.1	ENST00000453958.2,ENST00000473237.1
ENSG00000166024.9;SE:chr10:99923154-99946224:99946320-99967858:+	ENSG00000166024.9	R3HCC1L	+	protein_coding	10	99894387	100004654	0.0949157	SE	ENST00000370584.3	ENST00000314594.5,ENST00000298999.3,ENST00000370584.3
ENSG00000119943.6;SE:chr10:100147064-100148111:100148265-100150355:-	ENSG00000119943.6	PYROXD2	-	protein_coding	10	100143322	100174941	0.633558	SE	ENST00000370575.4	ENST00000370575.4,ENST00000483923.1
ENSG00000119943.6;A5:chr10:100150511-100150628:100150511-100150767:-	ENSG00000119943.6	PYROXD2	-	protein_coding	10	100143322	100174941	0.366442	A5	ENST00000483923.1	ENST00000370575.4,ENST00000483923.1
ENSG00000119943.6;A5:chr10:100167754-100170370:100167754-100170696:-	ENSG00000119943.6	PYROXD2	-	protein_coding	10	100143322	100174941	0.366442	A5	ENST00000483923.1	ENST00000370575.4,ENST00000483923.1
ENSG00000119943.6;AF:chr10:100170715-100170932:100171634:100170715-100174766:100174941:-	ENSG00000119943.6	PYROXD2	-	protein_coding	10	100143322	100174941	0.366442	AF	ENST00000483923.1	ENST00000370575.4,ENST00000483923.1
ENSG00000120053.9;AF:chr10:101180562-101189979:101190202:101180562-101190205:101190381:-	ENSG00000120053.9	GOT1	-	protein_coding	10	101156627	101190381	0.0753745	AF	ENST00000543866.1	ENST00000471741.1,ENST00000543866.1
ENSG00000155287.6;SE:chr10:101372356-101373453:101373681-101379802:-	ENSG00000155287.6	SLC25A28	-	protein_coding	10	101370282	101380366	0.321036	SE	ENST00000370495.4	ENST00000370495.4,ENST00000434701.1
ENSG00000014919.8;AL:chr10:101471601:101473236-101476105:101473272:101474475-101476105:-	ENSG00000014919.8	COX15	-	protein_coding	10	101471601	101491857	0.60656	AL	ENST00000370483.5	ENST00000370483.5,ENST00000016171.5
ENSG00000107566.9;A5:chr10:101945394-101945661:101945394-101945719:-	ENSG00000107566.9	ERLIN1	-	protein_coding	10	101909851	101948091	0.100819	A5	ENST00000370408.2	ENST00000370408.2,ENST00000407654.3
ENSG00000213341.6;A5:chr10:101950725-101952216:101950725-101953055:-	ENSG00000213341.6	CHUK	-	protein_coding	10	101948055	101989376	0.081997	A5	ENST00000590930.1	ENST00000585551.1,ENST00000370397.7,ENST00000590930.1
ENSG00000075826.12;A3:chr10:102248734-102249009:102248731-102249009:-	ENSG00000075826.12	SEC31B	-	protein_coding	10	102246399	102289628	0.0519612	A3	ENST00000482456.2	ENST00000482456.2,ENST00000462434.1,ENST00000479697.1,ENST00000370345.3
ENSG00000075826.12;A3:chr10:102249155-102249460:102248731-102249460:-	ENSG00000075826.12	SEC31B	-	protein_coding	10	102246399	102289628	0.440782	A3	ENST00000485800.2	ENST00000469546.2,ENST00000485800.2
ENSG00000075826.12;SE:chr10:102249518-102249765:102250079-102250463:-	ENSG00000075826.12	SEC31B	-	protein_coding	10	102246399	102289628	0.286762	SE	ENST00000370345.3,ENST00000479697.1	ENST00000482456.2,ENST00000462434.1,ENST00000479697.1,ENST00000370345.3,ENST00000469546.2
ENSG00000075826.12;SE:chr10:102248731-102249009:102249155-102249460:-	ENSG00000075826.12	SEC31B	-	protein_coding	10	102246399	102289628	0.773267	SE	ENST00000370345.3,ENST00000479697.1,ENST00000462434.1	ENST00000479697.1,ENST00000469546.2,ENST00000462434.1,ENST00000370345.3
ENSG00000075826.12;RI:chr10:102248615:102248731-102249009:102249155:-	ENSG00000075826.12	SEC31B	-	protein_coding	10	102246399	102289628	0.192299	RI	ENST00000485800.2	ENST00000479697.1,ENST00000462434.1,ENST00000485800.2,ENST00000370345.3
ENSG00000075826.12;SE:chr10:102257964-102258462:102258561-102258917:-	ENSG00000075826.12	SEC31B	-	protein_coding	10	102246399	102289628	0.813901	SE	ENST00000370345.3,ENST00000479697.1,ENST00000462434.1,ENST00000482456.2,ENST00000484848.1,ENST00000494350.1	ENST00000482456.2,ENST00000484848.1,ENST00000462434.1,ENST00000479697.1,ENST00000494350.1,ENST00000370345.3,ENST00000469546.2
ENSG00000075826.12;SE:chr10:102259355-102259867:102259916-102262011:-	ENSG00000075826.12	SEC31B	-	protein_coding	10	102246399	102289628	0.653932	SE	ENST00000462434.1,ENST00000482456.2,ENST00000484848.1	ENST00000482456.2,ENST00000484848.1,ENST00000462434.1,ENST00000370345.3,ENST00000469546.2
ENSG00000055950.12;AL:chr10:102737578:102739129-102743512:102741133:102741300-102743512:-	ENSG00000055950.12	MRPL43	-	protein_coding	10	102729215	102747272	0.663211	AL	ENST00000318325.2	ENST00000448244.1,ENST00000476012.1,ENST00000299179.5,ENST00000318325.2
ENSG00000055950.12;AL:chr10:102729215:102729661-102743512:102737578:102739129-102743512:-	ENSG00000055950.12	MRPL43	-	protein_coding	10	102729215	102747272	0.4208	AL	ENST00000523148.1	ENST00000523148.1,ENST00000318325.2
ENSG00000095539.11;A5:chr10:102729681-102732286:102729348-102732286:+	ENSG00000095539.11	SEMA4G	+	protein_coding	10	102729275	102745628	0.707351	A5	ENST00000521006.1	ENST00000521006.1,ENST00000519649.1
ENSG00000166167.13;SE:chr10:103113985-103190102:103190209-103221738:+	ENSG00000166167.13	BTRC	+	protein_coding	10	103113820	103317078	0.480659	SE	ENST00000370187.3	ENST00000408038.2,ENST00000370187.3
ENSG00000166169.12;AF:chr10:103345913-103347003:103347178:103345913-103347961:103348012:-	ENSG00000166169.12	POLL	-	protein_coding	10	103338639	103348027	0.388133	AF	ENST00000370169.1	ENST00000436284.2,ENST00000370169.1
ENSG00000166169.12;AF:chr10:103345913-103347003:103347163:103345913-103347961:103348012:-	ENSG00000166169.12	POLL	-	protein_coding	10	103338639	103348027	0.124792	AF	ENST00000415897.1	ENST00000436284.2,ENST00000415897.1
ENSG00000166169.12;A5:chr10:103343438-103344359:103343438-103344635:-	ENSG00000166169.12	POLL	-	protein_coding	10	103338639	103348027	0.940361	A5	ENST00000370169.1,ENST00000299206.4,ENST00000370172.1,ENST00000370162.3,ENST00000436284.2,ENST00000426919.1	ENST00000436284.2,ENST00000426919.1,ENST00000370169.1,ENST00000415897.1,ENST00000370172.1,ENST00000456836.2,ENST00000299206.4,ENST00000370162.3
ENSG00000107829.9;A5:chr10:103436193-103454138:103436193-103454997:-	ENSG00000107829.9	FBXW4	-	protein_coding	10	103370423	103455052	0.819314	A5	ENST00000331272.7	ENST00000331272.7,ENST00000457105.2
ENSG00000107833.6;SE:chr10:103542354-103542596:103542681-103543030:-	ENSG00000107833.6	NPM3	-	protein_coding	10	103541082	103543170	0.933931	SE	ENST00000370110.5,ENST00000462391.1	ENST00000474993.1,ENST00000462391.1,ENST00000370110.5
ENSG00000198408.9;SE:chr10:103559212-103559999:103560157-103563492:-	ENSG00000198408.9	MGEA5	-	protein_coding	10	103544200	103578696	0.912095	SE	ENST00000361464.3,ENST00000370094.3	ENST00000361464.3,ENST00000370094.3,ENST00000357797.5,ENST00000439817.1
ENSG00000198408.9;AF:chr10:103547280-103550653:103551210:103547280-103552596:103552703:-	ENSG00000198408.9	MGEA5	-	protein_coding	10	103544200	103578696	0.812178	AF	ENST00000461645.1	ENST00000494347.1,ENST00000461645.1
ENSG00000198728.6;AF:chr10:103871293-103874163:103874703:103871293-103879843:103880210:-	ENSG00000198728.6	LDB1	-	protein_coding	10	103867317	103880210	0.186701	AF	ENST00000361198.5	ENST00000361198.5,ENST00000425280.1
ENSG00000077150.13;A3:chr10:104161916-104162009:104161916-104162012:+	ENSG00000077150.13	NFKB2	+	protein_coding	10	104153867	104162281	0.229032	A3	ENST00000369966.3	ENST00000369966.3,ENST00000428099.1,ENST00000189444.6
ENSG00000077150.13;AF:chr10:104154354:104154531-104155645:104155463:104155553-104155645:+	ENSG00000077150.13	NFKB2	+	protein_coding	10	104153867	104162281	0.3163	AF	ENST00000369966.3	ENST00000369966.3,ENST00000467116.1,ENST00000189444.6
ENSG00000269609.1;AL:chr10:104210087-104211156:104211516:104210087-104215094:104216054:+	ENSG00000269609.1	RP11-18I14.10	+	processed_transcript	10	104209574	104220863	0.0973451	AL	ENST00000494270.2	ENST00000494270.2,ENST00000473970.2
ENSG00000138111.10;SE:chr10:104229832-104230422:104230874-104231030:+	ENSG00000138111.10	TMEM180	+	protein_coding	10	104221149	104236802	0.925972	SE	ENST00000238936.4	ENST00000369931.3,ENST00000238936.4,ENST00000366277.2
ENSG00000156398.8;SE:chr10:104474438-104484693:104484753-104486369:+	ENSG00000156398.8	SFXN2	+	protein_coding	10	104474295	104503249	0.176914	SE	ENST00000459894.2	ENST00000602660.1,ENST00000602544.1,ENST00000459894.2,ENST00000369893.5,ENST00000602287.1
ENSG00000156398.8;SE:chr10:104474438-104476346:104476468-104486369:+	ENSG00000156398.8	SFXN2	+	protein_coding	10	104474295	104503249	0.0884391	SE	ENST00000480358.2	ENST00000369893.5,ENST00000602660.1,ENST00000602544.1,ENST00000480358.2,ENST00000602287.1
ENSG00000156398.8;SE:chr10:104488286-104489076:104489151-104489480:+	ENSG00000156398.8	SFXN2	+	protein_coding	10	104474295	104503249	0.802496	SE	ENST00000369893.5	ENST00000459894.2,ENST00000369893.5
ENSG00000166272.12;AF:chr10:104503727:104503900-104557750:104536006:104536174-104557750:+	ENSG00000166272.12	WBP1L	+	protein_coding	10	104503727	104576021	0.477006	AF	ENST00000448841.1	ENST00000369889.4,ENST00000448841.1
ENSG00000148842.13;SE:chr10:104828479-104831531:104831596-104835843:+	ENSG00000148842.13	CNNM2	+	protein_coding	10	104678050	104849978	0.812017	SE	ENST00000369878.4	ENST00000369878.4,ENST00000475511.1,ENST00000433628.2
ENSG00000076685.14;A5:chr10:104859776-104860420:104859776-104860509:-	ENSG00000076685.14	NT5C2	-	protein_coding	10	104845940	104953056	0.613809	A5	ENST00000369857.4	ENST00000369857.4,ENST00000552185.1
ENSG00000076685.14;AF:chr10:104934739-104940942:104941077:104934739-104952993:104953029:-	ENSG00000076685.14	NT5C2	-	protein_coding	10	104845940	104953056	0.27628	AF	ENST00000467380.1	ENST00000452156.1,ENST00000467380.1
ENSG00000076685.14;AF:chr10:104899236-104913048:104913384:104899236-104952993:104953029:-	ENSG00000076685.14	NT5C2	-	protein_coding	10	104845940	104953056	0.464775	AF	ENST00000423468.2	ENST00000423468.2,ENST00000369857.4
ENSG00000076685.14;AF:chr10:104934739-104940942:104941077:104934739-104952993:104953056:-	ENSG00000076685.14	NT5C2	-	protein_coding	10	104845940	104953056	0.127786	AF	ENST00000467380.1	ENST00000467380.1,ENST00000343289.5
ENSG00000076685.14;SE:chr10:104899236-104934615:104934739-104952993:-	ENSG00000076685.14	NT5C2	-	protein_coding	10	104845940	104953056	0.86207	SE	ENST00000343289.5,ENST00000452156.1,ENST00000461461.1	ENST00000369857.4,ENST00000452156.1,ENST00000343289.5,ENST00000461461.1
ENSG00000076685.14;SE:chr10:104865558-104866346:104866463-104871502:-	ENSG00000076685.14	NT5C2	-	protein_coding	10	104845940	104953056	0.411084	SE	ENST00000461461.1,ENST00000487810.1	ENST00000369857.4,ENST00000461461.1,ENST00000487810.1
ENSG00000173915.8;SE:chr10:105152223-105155503:105155789-105156166:-	ENSG00000173915.8	USMG5	-	protein_coding	10	105148798	105156223	0.056885	SE	ENST00000369815.1	ENST00000369815.1,ENST00000309579.3
ENSG00000173915.8;MX:chr10:105152223-105153956:105154151-105156166:105152223-105155503:105155789-105156166:-	ENSG00000173915.8	USMG5	-	protein_coding	10	105148798	105156223	0.328575	MX	ENST00000337003.4	ENST00000369815.1,ENST00000337003.4
ENSG00000138172.6;A3:chr10:105211042-105211913:105210939-105211913:-	ENSG00000138172.6	CALHM2	-	protein_coding	10	105206543	105212660	0.426424	A3	ENST00000260743.5,ENST00000461631.1	ENST00000461631.1,ENST00000260743.5,ENST00000369788.3
ENSG00000138172.6;A3:chr10:105210557-105210840:105209856-105210840:-	ENSG00000138172.6	CALHM2	-	protein_coding	10	105206543	105212660	0.204856	A3	ENST00000393235.1	ENST00000393235.1,ENST00000494180.1,ENST00000260743.5,ENST00000369788.3
ENSG00000107954.6;AF:chr10:105314989:105315170-105330629:105317842:105318005-105330629:+	ENSG00000107954.6	NEURL	+	protein_coding	10	105253736	105352309	0.841184	AF	ENST00000437579.1	ENST00000455386.1,ENST00000437579.1
ENSG00000107960.6;SE:chr10:105657477-105658051:105658135-105658635:-	ENSG00000107960.6	OBFC1	-	protein_coding	10	105642300	105677963	0.0787843	SE	ENST00000466828.1	ENST00000224950.3,ENST00000466828.1,ENST00000472951.1,ENST00000369764.1
ENSG00000065613.9;SE:chr10:105768114-105770574:105770666-105777918:+	ENSG00000065613.9	SLK	+	protein_coding	10	105726959	105788991	0.807446	SE	ENST00000369755.3	ENST00000369755.3,ENST00000335753.4,ENST00000474260.1
ENSG00000156384.10;AF:chr10:105881816:105881912-105882723:105881923:105881954-105882723:+	ENSG00000156384.10	SFR1	+	protein_coding	10	105881816	105886143	0.638171	AF	ENST00000463224.1,ENST00000369729.3	ENST00000463224.1,ENST00000369729.3,ENST00000369727.3
ENSG00000065621.10;AF:chr10:106034656:106034707-106037652:106034920:106035092-106037652:+	ENSG00000065621.10	GSTO2	+	protein_coding	10	106028631	106064703	0.165634	AF	ENST00000473401.1	ENST00000369707.2,ENST00000473401.1
ENSG00000065621.10;AF:chr10:106034656:106034707-106037652:106034924:106035092-106037652:+	ENSG00000065621.10	GSTO2	+	protein_coding	10	106028631	106064703	0.632708	AF	ENST00000473401.1	ENST00000429569.2,ENST00000473401.1
ENSG00000148841.11;AF:chr10:106075822-106088623:106088682:106075822-106098004:106098162:-	ENSG00000148841.11	ITPRIP	-	protein_coding	10	106071894	106098162	0.307172	AF	ENST00000358187.2	ENST00000337478.1,ENST00000358187.2
ENSG00000108039.13;A5:chr10:111633185-111635286:111633185-111637548:-	ENSG00000108039.13	XPNPEP1	-	protein_coding	10	111624524	111683311	0.873813	A5	ENST00000488118.2	ENST00000488118.2,ENST00000322238.8
ENSG00000108039.13;RI:chr10:111635286:111635357-111637548:111637625:-	ENSG00000108039.13	XPNPEP1	-	protein_coding	10	111624524	111683311	0.215325	RI	ENST00000488118.2	ENST00000369683.1,ENST00000494564.1,ENST00000510988.1,ENST00000488118.2,ENST00000502935.1,ENST00000369680.4
ENSG00000108039.13;AF:chr10:111667573-111674769:111674833:111667573-111683160:111683269:-	ENSG00000108039.13	XPNPEP1	-	protein_coding	10	111624524	111683311	0.889934	AF	ENST00000488118.2	ENST00000488118.2,ENST00000369683.1
ENSG00000148700.9;AF:chr10:111765562:111765909-111860383:111767989:111768057-111860383:+	ENSG00000148700.9	ADD3	+	protein_coding	10	111756126	111895323	0.904814	AF	ENST00000360162.3	ENST00000497125.1,ENST00000360162.3
ENSG00000148700.9;SE:chr10:111890244-111892063:111892158-111893084:+	ENSG00000148700.9	ADD3	+	protein_coding	10	111756126	111895323	0.175652	SE	ENST00000356080.4	ENST00000488799.1,ENST00000277900.8,ENST00000360162.3,ENST00000356080.4
ENSG00000148700.9;AF:chr10:111765562:111765909-111860383:111836763:111836876-111860383:+	ENSG00000148700.9	ADD3	+	protein_coding	10	111756126	111895323	0.882607	AF	ENST00000360162.3	ENST00000468345.1,ENST00000360162.3
ENSG00000148700.9;AL:chr10:111890244-111892063:111892485:111890244-111893084:111893106:+	ENSG00000148700.9	ADD3	+	protein_coding	10	111756126	111895323	0.791885	AL	ENST00000479805.1	ENST00000479805.1,ENST00000488799.1
ENSG00000148700.9;AF:chr10:111756126:111756204-111860383:111767720:111768057-111860383:+	ENSG00000148700.9	ADD3	+	protein_coding	10	111756126	111895323	0.0753871	AF	ENST00000468251.1	ENST00000468251.1,ENST00000356080.4
ENSG00000148700.9;AF:chr10:111756126:111756204-111860383:111776193:111776378-111860383:+	ENSG00000148700.9	ADD3	+	protein_coding	10	111756126	111895323	0.911575	AF	ENST00000468251.1	ENST00000496517.1,ENST00000468251.1
ENSG00000148700.9;AF:chr10:111765562:111765909-111860383:111767720:111768057-111860383:+	ENSG00000148700.9	ADD3	+	protein_coding	10	111756126	111895323	0.0991362	AF	ENST00000360162.3	ENST00000356080.4,ENST00000360162.3
ENSG00000148700.9;AF:chr10:111765562:111765909-111860383:111768010:111768057-111860383:+	ENSG00000148700.9	ADD3	+	protein_coding	10	111756126	111895323	0.932922	AF	ENST00000360162.3	ENST00000475954.1,ENST00000360162.3
ENSG00000148700.9;AF:chr10:111765562:111765909-111860383:111776193:111776378-111860383:+	ENSG00000148700.9	ADD3	+	protein_coding	10	111756126	111895323	0.932162	AF	ENST00000360162.3	ENST00000496517.1,ENST00000360162.3
ENSG00000148700.9;AL:chr10:111890244-111892063:111892485:111890244-111893084:111894088:+	ENSG00000148700.9	ADD3	+	protein_coding	10	111756126	111895323	0.475765	AL	ENST00000479805.1	ENST00000479805.1,ENST00000360162.3
ENSG00000148700.9;AF:chr10:111756126:111756204-111860383:111765562:111765909-111860383:+	ENSG00000148700.9	ADD3	+	protein_coding	10	111756126	111895323	0.416575	AF	ENST00000468251.1	ENST00000468251.1,ENST00000360162.3
ENSG00000119950.16;AF:chr10:111969989:111970073-111987947:111985751:111986041-111987947:+	ENSG00000119950.16	MXI1	+	protein_coding	10	111967363	112047123	0.819593	AF	ENST00000361248.4	ENST00000239007.7,ENST00000361248.4
ENSG00000119950.16;AF:chr10:111967363:111967840-111987947:111969989:111970073-111987947:+	ENSG00000119950.16	MXI1	+	protein_coding	10	111967363	112047123	0.658507	AF	ENST00000332674.5	ENST00000332674.5,ENST00000361248.4
ENSG00000119950.16;AF:chr10:111967363:111967840-111987947:111985751:111986041-111987947:+	ENSG00000119950.16	MXI1	+	protein_coding	10	111967363	112047123	0.894424	AF	ENST00000332674.5	ENST00000332674.5,ENST00000239007.7
ENSG00000150593.11;A3:chr10:112635828-112640991:112635828-112641033:+	ENSG00000150593.11	PDCD4	+	protein_coding	10	112631565	112659764	0.906989	A3	ENST00000280154.7	ENST00000444997.1,ENST00000280154.7
ENSG00000150593.11;MX:chr10:112650428-112653849:112653956-112655706:112650428-112654170:112654280-112655706:+	ENSG00000150593.11	PDCD4	+	protein_coding	10	112631565	112659764	0.117832	MX	ENST00000483595.1	ENST00000498367.1,ENST00000483595.1
ENSG00000214413.3;SE:chr10:112661370-112677879:112677971-112678879:-	ENSG00000214413.3	BBIP1	-	protein_coding	10	112658488	112679032	0.839492	SE	ENST00000448814.1,ENST00000398289.2	ENST00000448814.1,ENST00000447005.1,ENST00000398289.2
ENSG00000119927.9;A5:chr10:113942649-113943432:113942649-113943451:-	ENSG00000119927.9	GPAM	-	protein_coding	10	113909624	113975135	0.0865523	A5	ENST00000369425.1	ENST00000369425.1,ENST00000348367.4
ENSG00000197142.6;AF:chr10:114134993:114135300-114154676:114135956:114136206-114154676:+	ENSG00000197142.6	ACSL5	+	protein_coding	10	114133776	114188138	0.0512845	AF	ENST00000479936.1	ENST00000479936.1,ENST00000356116.1,ENST00000433418.1
ENSG00000197142.6;AF:chr10:114135023:114135300-114154676:114135956:114136206-114154676:+	ENSG00000197142.6	ACSL5	+	protein_coding	10	114133776	114188138	0.126911	AF	ENST00000393081.1	ENST00000433418.1,ENST00000356116.1,ENST00000393081.1
ENSG00000197142.6;AF:chr10:114133776:114134027-114154676:114135956:114136206-114154676:+	ENSG00000197142.6	ACSL5	+	protein_coding	10	114133776	114188138	0.818009	AF	ENST00000354655.4	ENST00000433418.1,ENST00000356116.1,ENST00000354655.4
ENSG00000197142.6;AF:chr10:114133776:114134027-114154676:114135957:114136206-114154676:+	ENSG00000197142.6	ACSL5	+	protein_coding	10	114133776	114188138	0.481171	AF	ENST00000354655.4	ENST00000354273.4,ENST00000354655.4
ENSG00000151532.9;AL:chr10:114428757-114496482:114497543:114428757-114575049:114578503:+	ENSG00000151532.9	VTI1A	+	protein_coding	10	114206756	114578503	0.0815071	AL	ENST00000432306.1	ENST00000432306.1,ENST00000393077.2
ENSG00000151532.9;SE:chr10:114207225-114208140:114208247-114208640:+	ENSG00000151532.9	VTI1A	+	protein_coding	10	114206756	114578503	0.777066	SE	ENST00000483122.1	ENST00000483122.1,ENST00000472892.1
ENSG00000148737.11;AF:chr10:114917532:114917828-114925314:114920990:114921362-114925314:+	ENSG00000148737.11	TCF7L2	+	protein_coding	10	114710009	114927437	0.363636	AF	ENST00000471569.1	ENST00000494353.1,ENST00000471569.1
ENSG00000165806.15;SE:chr10:115439737-115451723:115451829-115457253:+	ENSG00000165806.15	CASP7	+	protein_coding	10	115438942	115490662	0.0580029	SE	ENST00000369321.2,ENST00000369315.1	ENST00000369321.2,ENST00000369318.3,ENST00000369315.1
ENSG00000148735.10;A5:chr10:115515164-115526170:115515064-115526170:+	ENSG00000148735.10	PLEKHS1	+	protein_coding	10	115511213	115543188	0.324904	A5	ENST00000369312.4	ENST00000361048.1,ENST00000369312.4
ENSG00000169129.10;A5:chr10:116056859-116056979:116056859-116056991:-	ENSG00000169129.10	AFAP1L2	-	protein_coding	10	116054583	116164515	0.848607	A5	ENST00000304129.4,ENST00000491814.1,ENST00000545353.1	ENST00000369271.3,ENST00000304129.4,ENST00000491814.1,ENST00000545353.1
ENSG00000099204.14;AF:chr10:116361720-116417716:116418057:116361720-116444049:116444762:-	ENSG00000099204.14	ABLIM1	-	protein_coding	10	116190872	116444762	0.289359	AF	ENST00000277895.5	ENST00000369256.2,ENST00000277895.5
ENSG00000099204.14;SE:chr10:116199009-116199841:116199848-116200776:-	ENSG00000099204.14	ABLIM1	-	protein_coding	10	116190872	116444762	0.825796	SE	ENST00000392952.3,ENST00000369252.4,ENST00000369253.2,ENST00000369256.2,ENST00000277895.5	ENST00000369252.4,ENST00000277895.5,ENST00000369256.2,ENST00000369253.2,ENST00000392952.3,ENST00000392955.3
ENSG00000165646.7;RI:chr10:119013559:119013642-119013916:119014008:+	ENSG00000165646.7	SLC18A2	+	protein_coding	10	119000604	119038941	0.200094	RI	ENST00000497497.1	ENST00000298472.5,ENST00000497497.1
ENSG00000177640.11;AL:chr10:119811707-119812787:119815736:119811707-119857707:119859650:+	ENSG00000177640.11	CASC2	+	antisense	10	119805790	119969663	0.56	AL	ENST00000426021.1	ENST00000426021.1,ENST00000454781.1
ENSG00000165669.9;AF:chr10:120095935-120101239:120101258:120095935-120101782:120101832:-	ENSG00000165669.9	FAM204A	-	protein_coding	10	120065401	120101840	0.108452	AF	ENST00000490048.1	ENST00000490048.1,ENST00000369172.4
ENSG00000165669.9;SE:chr10:120095935-120101239:120101439-120101782:-	ENSG00000165669.9	FAM204A	-	protein_coding	10	120065401	120101840	0.730273	SE	ENST00000369183.4,ENST00000469758.1,ENST00000487269.1	ENST00000469758.1,ENST00000369183.4,ENST00000470476.1,ENST00000487269.1,ENST00000369172.4
ENSG00000165669.9;AF:chr10:120095935-120101239:120101752:120095935-120101782:120101832:-	ENSG00000165669.9	FAM204A	-	protein_coding	10	120065401	120101840	0.0894491	AF	ENST00000369170.4	ENST00000369170.4,ENST00000369172.4
ENSG00000119979.11;A3:chr10:120863709-120867460:120863709-120867480:+	ENSG00000119979.11	FAM45A	+	protein_coding	10	120863598	120897496	0.199631	A3	ENST00000487888.1,ENST00000448258.2,ENST00000544016.1	ENST00000487888.1,ENST00000361432.2,ENST00000448258.2,ENST00000535029.1,ENST00000544016.1
ENSG00000148908.10;AF:chr10:121286936-121295976:121296045:121286936-121302102:121302220:-	ENSG00000148908.10	RGS10	-	protein_coding	10	121259340	121302220	0.358302	AF	ENST00000392865.1	ENST00000369103.2,ENST00000392865.1
ENSG00000151923.13;AF:chr10:121347760-121352964:121353025:121347760-121355946:121356476:-	ENSG00000151923.13	TIAL1	-	protein_coding	10	121334199	121356541	0.812754	AF	ENST00000470781.1	ENST00000489822.1,ENST00000470781.1
ENSG00000151923.13;AF:chr10:121347760-121352964:121353025:121347760-121355946:121356541:-	ENSG00000151923.13	TIAL1	-	protein_coding	10	121334199	121356541	0.729679	AF	ENST00000470781.1	ENST00000369092.4,ENST00000497671.1,ENST00000470781.1
ENSG00000151923.13;AF:chr10:121347760-121352964:121353025:121347760-121355946:121356007:-	ENSG00000151923.13	TIAL1	-	protein_coding	10	121334199	121356541	0.221972	AF	ENST00000470781.1	ENST00000369093.2,ENST00000470781.1
ENSG00000151923.13;RI:chr10:121336123:121336262-121336592:121336715:-	ENSG00000151923.13	TIAL1	-	protein_coding	10	121334199	121356541	0.237859	RI	ENST00000489822.1,ENST00000470781.1	ENST00000369093.2,ENST00000489822.1,ENST00000436547.2,ENST00000497671.1,ENST00000369092.4,ENST00000470781.1
ENSG00000197771.8;A5:chr10:121602107-121602760:121602107-121602766:-	ENSG00000197771.8	MCMBP	-	protein_coding	10	121588972	121652068	0.724494	A5	ENST00000360003.3	ENST00000369077.3,ENST00000360003.3,ENST00000466047.1
ENSG00000120008.11;A3:chr10:122663654-122664158:122663654-122664162:+	ENSG00000120008.11	WDR11	+	protein_coding	10	122610687	122669036	0.896023	A3	ENST00000263461.6,ENST00000605543.1,ENST00000497136.2,ENST00000603658.1	ENST00000263461.6,ENST00000605543.1,ENST00000603658.1,ENST00000604509.1,ENST00000497136.2
ENSG00000120008.11;RI:chr10:122665388:122665533-122666288:122666367:+	ENSG00000120008.11	WDR11	+	protein_coding	10	122610687	122669036	0.244688	RI	ENST00000497136.2	ENST00000604509.1,ENST00000263461.6,ENST00000605543.1,ENST00000497136.2
ENSG00000120008.11;RI:chr10:122648590:122648696-122649407:122649521:+	ENSG00000120008.11	WDR11	+	protein_coding	10	122610687	122669036	0.104142	RI	ENST00000604509.1	ENST00000263461.6,ENST00000605543.1,ENST00000604509.1,ENST00000478567.1,ENST00000497136.2
ENSG00000120008.11;SE:chr10:122626276-122626578:122626681-122630682:+	ENSG00000120008.11	WDR11	+	protein_coding	10	122610687	122669036	0.721625	SE	ENST00000263461.6,ENST00000604585.1	ENST00000263461.6,ENST00000604585.1,ENST00000497136.2
ENSG00000120008.11;SE:chr10:122649521-122650228:122650399-122659541:+	ENSG00000120008.11	WDR11	+	protein_coding	10	122610687	122669036	0.891642	SE	ENST00000263461.6,ENST00000605543.1,ENST00000497136.2	ENST00000263461.6,ENST00000605543.1,ENST00000604509.1,ENST00000478567.1,ENST00000497136.2
ENSG00000066468.16;AL:chr10:123239133:123239535-123243212:123241349:123241691-123243212:-	ENSG00000066468.16	FGFR2	-	protein_coding	10	123237848	123357972	0.661849	AL	ENST00000369059.1	ENST00000369059.1,ENST00000360144.3
ENSG00000066468.16;AL:chr10:123237848:123239535-123243212:123241349:123241691-123243212:-	ENSG00000066468.16	FGFR2	-	protein_coding	10	123237848	123357972	0.897661	AL	ENST00000369061.4	ENST00000369061.4,ENST00000360144.3
ENSG00000066468.16;AF:chr10:123353481-123355991:123356159:123353481-123357476:123357946:-	ENSG00000066468.16	FGFR2	-	protein_coding	10	123237848	123357972	0.283736	AF	ENST00000357555.5	ENST00000357555.5,ENST00000360144.3
ENSG00000066468.16;AF:chr10:123353481-123355991:123356159:123353481-123357476:123357598:-	ENSG00000066468.16	FGFR2	-	protein_coding	10	123237848	123357972	0.112883	AF	ENST00000357555.5	ENST00000358487.5,ENST00000357555.5
ENSG00000066468.16;AL:chr10:123237848:123239184-123243212:123241349:123241691-123243212:-	ENSG00000066468.16	FGFR2	-	protein_coding	10	123237848	123357972	0.283736	AL	ENST00000357555.5	ENST00000357555.5,ENST00000360144.3
ENSG00000066468.16;AL:chr10:123239133:123239535-123243212:123239565:123239627-123243212:-	ENSG00000066468.16	FGFR2	-	protein_coding	10	123237848	123357972	0.890502	AL	ENST00000369059.1	ENST00000369059.1,ENST00000351936.6
ENSG00000107672.10;AF:chr10:123733596-123733905:123734322:123733596-123734389:123734732:-	ENSG00000107672.10	NSMCE4A	-	protein_coding	10	123716603	123734732	0.0674075	AF	ENST00000464321.1	ENST00000369023.3,ENST00000464321.1
ENSG00000107672.10;A5:chr10:123733596-123733821:123733596-123733905:-	ENSG00000107672.10	NSMCE4A	-	protein_coding	10	123716603	123734732	0.53989	A5	ENST00000538652.1,ENST00000472431.1	ENST00000472431.1,ENST00000538652.1,ENST00000464321.1
ENSG00000107672.10;AF:chr10:123733596-123733821:123734273:123733596-123734389:123734732:-	ENSG00000107672.10	NSMCE4A	-	protein_coding	10	123716603	123734732	0.0653736	AF	ENST00000538652.1	ENST00000538652.1,ENST00000369023.3
ENSG00000138162.13;AF:chr10:123754147:123754225-123781452:123779263:123779396-123781452:+	ENSG00000138162.13	TACC2	+	protein_coding	10	123748689	124014060	0.658125	AF	ENST00000474014.1	ENST00000474014.1,ENST00000489754.1
ENSG00000138162.13;AF:chr10:123748689:123749003-123781452:123779263:123779396-123781452:+	ENSG00000138162.13	TACC2	+	protein_coding	10	123748689	124014060	0.699056	AF	ENST00000492689.1	ENST00000489754.1,ENST00000492689.1
ENSG00000138162.13;AF:chr10:123872554:123872748-123892124:123886229:123886657-123892124:+	ENSG00000138162.13	TACC2	+	protein_coding	10	123748689	124014060	0.780979	AF	ENST00000369001.1	ENST00000369000.1,ENST00000369001.1
ENSG00000138162.13;AF:chr10:123748689:123749003-123781452:123754147:123754225-123781452:+	ENSG00000138162.13	TACC2	+	protein_coding	10	123748689	124014060	0.553564	AF	ENST00000492689.1	ENST00000474014.1,ENST00000492689.1
ENSG00000107679.10;RI:chr10:124177416:124177484-124183715:124183779:+	ENSG00000107679.10	PLEKHA1	+	protein_coding	10	124134212	124191867	0.194537	RI	ENST00000481451.1	ENST00000392799.3,ENST00000481451.1,ENST00000433307.1,ENST00000538022.1,ENST00000368990.3,ENST00000368989.2,ENST00000368988.1
ENSG00000107679.10;AF:chr10:124145585:124145703-124151819:124146125:124147499-124151819:+	ENSG00000107679.10	PLEKHA1	+	protein_coding	10	124134212	124191867	0.135219	AF	ENST00000538022.1	ENST00000392799.3,ENST00000538022.1
ENSG00000187908.11;MX:chr10:124360539-124361313:124361636-124370734:124364598-124365372:124365695-124366675:+	ENSG00000187908.11	DMBT1	+	protein_coding	10	124320181	124403252	0.196777	MX	ENST00000330163.4	ENST00000368956.2,ENST00000368909.3,ENST00000368955.3,ENST00000330163.4
ENSG00000187908.11;MX:chr10:124365695-124366675:124366704-124368625:124361636-124370734:124370763-124372684:+	ENSG00000187908.11	DMBT1	+	protein_coding	10	124320181	124403252	0.756824	MX	ENST00000368909.3,ENST00000368955.3	ENST00000330163.4,ENST00000368955.3,ENST00000368909.3
ENSG00000187908.11;SE:chr10:124342439-124343838:124343867-124344787:+	ENSG00000187908.11	DMBT1	+	protein_coding	10	124320181	124403252	0.652431	SE	ENST00000338354.3,ENST00000368909.3	ENST00000344338.3,ENST00000368955.3,ENST00000338354.3,ENST00000368909.3
ENSG00000119965.8;A3:chr10:124708371-124711470:124708271-124711470:-	ENSG00000119965.8	C10orf88	-	protein_coding	10	124690419	124713919	0.935519	A3	ENST00000368891.5,ENST00000481909.1	ENST00000470158.1,ENST00000481909.1,ENST00000368891.5
ENSG00000119965.8;A3:chr10:124712548-124713531:124712544-124713531:-	ENSG00000119965.8	C10orf88	-	protein_coding	10	124690419	124713919	0.247597	A3	ENST00000481909.1	ENST00000481909.1,ENST00000368891.5
ENSG00000179988.9;A5:chr10:124747020-124749690:124746478-124749690:+	ENSG00000179988.9	PSTK	+	protein_coding	10	124713897	124757029	0.510858	A5	ENST00000405485.1	ENST00000483455.1,ENST00000465232.1,ENST00000496079.1,ENST00000406217.2,ENST00000405485.1
ENSG00000154473.13;A3:chr10:124922344-124923336:124922344-124924563:+	ENSG00000154473.13	BUB3	+	protein_coding	10	124913793	124924886	0.685086	A3	ENST00000368865.4	ENST00000368858.5,ENST00000368865.4
ENSG00000189319.9;AL:chr10:126310240:126312173-126370176:126355759:126355989-126370176:-	ENSG00000189319.9	FAM53B	-	protein_coding	10	126307861	126432838	0.598276	AL	ENST00000392754.3	ENST00000392754.3,ENST00000280780.6
ENSG00000189319.9;AF:chr10:126395456-126430997:126431539:126395456-126432582:126432619:-	ENSG00000189319.9	FAM53B	-	protein_coding	10	126307861	126432838	0.0551831	AF	ENST00000392754.3	ENST00000392754.3,ENST00000337318.3
ENSG00000189319.9;AF:chr10:126395456-126430997:126431539:126395456-126432582:126432838:-	ENSG00000189319.9	FAM53B	-	protein_coding	10	126307861	126432838	0.598276	AF	ENST00000392754.3	ENST00000392754.3,ENST00000280780.6
ENSG00000203791.9;SE:chr10:126449072-126450869:126451127-126453961:-	ENSG00000203791.9	METTL10	-	protein_coding	10	126436718	126480439	0.750245	SE	ENST00000466270.1,ENST00000368836.2,ENST00000498770.1	ENST00000464099.1,ENST00000498770.1,ENST00000466270.1,ENST00000468738.1,ENST00000368836.2
ENSG00000203791.9;A5:chr10:126463351-126477608:126463351-126477612:-	ENSG00000203791.9	METTL10	-	protein_coding	10	126436718	126480439	0.864249	A5	ENST00000466270.1,ENST00000464099.1	ENST00000464099.1,ENST00000466270.1,ENST00000368836.2
ENSG00000175029.12;AF:chr10:126799662-126847204:126847285:126799662-126849396:126849630:-	ENSG00000175029.12	CTBP2	-	protein_coding	10	126676421	126849739	0.888923	AF	ENST00000531469.1	ENST00000530884.1,ENST00000531469.1
ENSG00000175029.12;AF:chr10:126692061-126694116:126694582:126692061-126714651:126716459:-	ENSG00000175029.12	CTBP2	-	protein_coding	10	126676421	126849739	0.324606	AF	ENST00000334808.6	ENST00000334808.6,ENST00000309035.6
ENSG00000107938.13;RI:chr10:127451870:127452093-127452610:127452712:+	ENSG00000107938.13	C10orf137	+	protein_coding	10	127408084	127452712	0.857554	RI	ENST00000368812.1	ENST00000368812.1,ENST00000481600.1
ENSG00000188690.8;AL:chr10:127477147:127477574-127483449:127482224:127482957-127483449:-	ENSG00000188690.8	UROS	-	protein_coding	10	127477146	127511817	0.876734	AL	ENST00000368797.4	ENST00000368797.4,ENST00000462490.1
ENSG00000107949.12;AL:chr10:127522515-127524673:127525122:127522515-127529824:127531375:+	ENSG00000107949.12	BCCIP	+	protein_coding	10	127512115	127542264	0.621522	AL	ENST00000278100.6	ENST00000299130.3,ENST00000278100.6
ENSG00000203780.6;SE:chr10:127585224-127661942:127662064-127668730:+	ENSG00000203780.6	FANK1	+	protein_coding	10	127585108	127698161	0.529859	SE	ENST00000449042.2	ENST00000368693.1,ENST00000449042.2,ENST00000368695.1
ENSG00000132334.12;AF:chr10:129785544:129785659-129839139:129796390:129798225-129839139:+	ENSG00000132334.12	PTPRE	+	protein_coding	10	129705325	129884119	0.142026	AF	ENST00000419012.2	ENST00000419012.2,ENST00000455661.1
ENSG00000148773.8;SE:chr10:129911866-129913192:129914271-129914755:-	ENSG00000148773.8	MKI67	-	protein_coding	10	129894923	129924649	0.423858	SE	ENST00000368654.3	ENST00000368653.3,ENST00000368654.3
ENSG00000175470.14;A5:chr10:133754345-133757472:133754198-133757472:+	ENSG00000175470.14	PPP2R2D	+	protein_coding	10	133747955	133773331	0.051471	A5	ENST00000490777.2	ENST00000482010.2,ENST00000455566.1,ENST00000490777.2,ENST00000517472.1,ENST00000422256.2
ENSG00000175470.14;SE:chr10:133748059-133748398:133748510-133753535:+	ENSG00000175470.14	PPP2R2D	+	protein_coding	10	133747955	133773331	0.427645	SE	ENST00000482010.2	ENST00000482010.2,ENST00000455566.1
ENSG00000148814.13;AL:chr10:134179054-134180350:134180462:134179054-134188570:134189532:+	ENSG00000148814.13	LRRC27	+	protein_coding	10	134145614	134195010	0.405405	AL	ENST00000432555.2	ENST00000475747.1,ENST00000432555.2
ENSG00000148814.13;AL:chr10:134179054-134179939:134180347:134179054-134188570:134189532:+	ENSG00000148814.13	LRRC27	+	protein_coding	10	134145614	134195010	0.0853242	AL	ENST00000487000.1	ENST00000487000.1,ENST00000475747.1
ENSG00000198546.10;SE:chr10:135122967-135123280:135123481-135123668:+	ENSG00000198546.10	ZNF511	+	protein_coding	10	135121979	135166033	0.655237	SE	ENST00000361518.5,ENST00000359035.3,ENST00000482153.1,ENST00000368554.4	ENST00000361518.5,ENST00000482153.1,ENST00000359035.3,ENST00000463816.2,ENST00000368554.4
ENSG00000165828.9;A3:chr10:135164937-135165508:135164937-135165511:+	ENSG00000165828.9	PRAP1	+	protein_coding	10	135160650	135166187	0.565717	A3	ENST00000423766.1	ENST00000458230.1,ENST00000463201.1,ENST00000433452.2,ENST00000423766.1
ENSG00000165828.9;A5:chr10:135165644-135165751:135165617-135165751:+	ENSG00000165828.9	PRAP1	+	protein_coding	10	135160650	135166187	0.635145	A5	ENST00000433452.2,ENST00000423766.1	ENST00000458230.1,ENST00000463201.1,ENST00000433452.2,ENST00000423766.1
ENSG00000148803.7;SE:chr10:135170517-135170691:135170759-135171427:-	ENSG00000148803.7	FUOM	-	protein_coding	10	135168658	135171529	0.618471	SE	ENST00000278025.4,ENST00000368552.3	ENST00000447176.1,ENST00000278025.4,ENST00000368552.3
ENSG00000148803.7;A3:chr10:135169009-135169242:135168940-135169242:-	ENSG00000148803.7	FUOM	-	protein_coding	10	135168658	135171529	0.429108	A3	ENST00000278025.4	ENST00000368551.1,ENST00000368552.3,ENST00000447176.1,ENST00000465384.1,ENST00000278025.4
ENSG00000148824.14;AF:chr10:135207598:135207688-135209217:135207777:135208296-135209217:+	ENSG00000148824.14	MTG1	+	protein_coding	10	135207598	135234811	0.661398	AF	ENST00000477902.2	ENST00000477902.2,ENST00000473735.1
ENSG00000148824.14;RI:chr10:135215033:135215094-135215653:135215749:+	ENSG00000148824.14	MTG1	+	protein_coding	10	135207598	135234811	0.520983	RI	ENST00000460848.1	ENST00000477902.2,ENST00000460848.1,ENST00000317502.6
ENSG00000148824.14;AF:chr10:135207598:135207688-135209217:135207700:135207836-135209217:+	ENSG00000148824.14	MTG1	+	protein_coding	10	135207598	135234811	0.173148	AF	ENST00000477902.2	ENST00000477902.2,ENST00000460848.1
ENSG00000148824.14;A5:chr10:135207836-135209217:135207688-135209217:+	ENSG00000148824.14	MTG1	+	protein_coding	10	135207598	135234811	0.776412	A5	ENST00000317502.6,ENST00000432508.3	ENST00000432508.3,ENST00000477902.2,ENST00000317502.6
ENSG00000148824.14;RI:chr10:135215653:135215749-135216196:135216277:+	ENSG00000148824.14	MTG1	+	protein_coding	10	135207598	135234811	0.0954384	RI	ENST00000473735.1	ENST00000432508.3,ENST00000473735.1,ENST00000477902.2,ENST00000317502.6
ENSG00000177951.13;AF:chr11:206043-207007:207221:206043-207303:207378:-	ENSG00000177951.13	BET1L	-	protein_coding	11	167784	207428	0.1375	AF	ENST00000486280.1	ENST00000486280.1,ENST00000479463.1
ENSG00000185627.13;SE:chr11:239076-244041:244075-244161:+	ENSG00000185627.13	PSMD13	+	protein_coding	11	236546	252983	0.247971	SE	ENST00000532097.1,ENST00000529372.1,ENST00000352303.5	ENST00000352303.5,ENST00000382671.4,ENST00000529372.1,ENST00000532097.1
ENSG00000185627.13;A3:chr11:239076-244041:239076-244161:+	ENSG00000185627.13	PSMD13	+	protein_coding	11	236546	252983	0.284834	A3	ENST00000534590.1,ENST00000525665.1	ENST00000534590.1,ENST00000382671.4,ENST00000525665.1
ENSG00000142102.11;RI:chr11:293163:293235-293670:293727:+	ENSG00000142102.11	ATHL1	+	protein_coding	11	289135	296107	0.949394	RI	ENST00000476372.1	ENST00000476372.1,ENST00000409655.1
ENSG00000142102.11;RI:chr11:290678:291113-291976:292095:+	ENSG00000142102.11	ATHL1	+	protein_coding	11	289135	296107	0.323064	RI	ENST00000474221.1	ENST00000409548.2,ENST00000409479.1,ENST00000474221.1
ENSG00000185201.12;AL:chr11:308438-309013:309395:308438-314922:315272:+	ENSG00000185201.12	IFITM2	+	protein_coding	11	307631	315272	0.553187	AL	ENST00000399817.4,ENST00000602569.1	ENST00000399817.4,ENST00000602569.1,ENST00000399815.2
ENSG00000185187.8;AF:chr11:410027-414823:414989:410027-417325:417397:-	ENSG00000185187.8	SIGIRR	-	protein_coding	11	405716	417455	0.0919877	AF	ENST00000529486.1,ENST00000525070.1	ENST00000525070.1,ENST00000529486.1,ENST00000332725.3
ENSG00000185187.8;AF:chr11:410027-414823:414989:410027-417294:417455:-	ENSG00000185187.8	SIGIRR	-	protein_coding	11	405716	417455	0.353424	AF	ENST00000529486.1,ENST00000525070.1	ENST00000525070.1,ENST00000527295.1,ENST00000529486.1
ENSG00000185187.8;AF:chr11:410027-414823:414989:410027-417294:417325:-	ENSG00000185187.8	SIGIRR	-	protein_coding	11	405716	417455	0.180947	AF	ENST00000529486.1,ENST00000525070.1	ENST00000525070.1,ENST00000382520.2,ENST00000529486.1,ENST00000397632.3
ENSG00000185187.8;SE:chr11:406538-406843:406993-407062:-	ENSG00000185187.8	SIGIRR	-	protein_coding	11	405716	417455	0.786338	SE	ENST00000431843.2,ENST00000397632.3,ENST00000332725.3,ENST00000527987.1,ENST00000531205.1,ENST00000382520.2	ENST00000382520.2,ENST00000527987.1,ENST00000397632.3,ENST00000431843.2,ENST00000332725.3,ENST00000531205.1,ENST00000526395.1
ENSG00000185101.8;RI:chr11:419582:420615-420718:420860:-	ENSG00000185101.8	ANO9	-	protein_coding	11	417933	442011	0.419093	RI	ENST00000532094.1	ENST00000532094.1,ENST00000526142.1
ENSG00000185101.8;RI:chr11:419582:419729-420463:420615:-	ENSG00000185101.8	ANO9	-	protein_coding	11	417933	442011	0.386136	RI	ENST00000526142.1	ENST00000528927.1,ENST00000332826.6,ENST00000534161.1,ENST00000526142.1
ENSG00000185101.8;RI:chr11:431694:431767-431848:431906:-	ENSG00000185101.8	ANO9	-	protein_coding	11	417933	442011	0.050221	RI	ENST00000528927.1	ENST00000528927.1,ENST00000332826.6
ENSG00000185101.8;A5:chr11:428826-429474:428826-429570:-	ENSG00000185101.8	ANO9	-	protein_coding	11	417933	442011	0.166687	A5	ENST00000534161.1	ENST00000332826.6,ENST00000532094.1,ENST00000534161.1,ENST00000528927.1,ENST00000526142.1
ENSG00000185101.8;RI:chr11:418720:418813-418888:418989:-	ENSG00000185101.8	ANO9	-	protein_coding	11	417933	442011	0.301878	RI	ENST00000526142.1	ENST00000332826.6,ENST00000532094.1,ENST00000534161.1,ENST00000528927.1,ENST00000526142.1
ENSG00000023191.12;AF:chr11:502181-504824:505881:502181-507113:507253:-	ENSG00000023191.12	RNH1	-	protein_coding	11	494512	507300	0.19943	AF	ENST00000525522.1	ENST00000397604.3,ENST00000525522.1
ENSG00000023191.12;RI:chr11:499015:499185-499829:499999:-	ENSG00000023191.12	RNH1	-	protein_coding	11	494512	507300	0.118391	RI	ENST00000525522.1	ENST00000397614.1,ENST00000438658.2,ENST00000356187.5,ENST00000534797.1,ENST00000354420.2,ENST00000397615.2,ENST00000397604.3,ENST00000533410.1,ENST00000525522.1
ENSG00000023191.12;AF:chr11:502181-504824:505881:502181-506609:506785:-	ENSG00000023191.12	RNH1	-	protein_coding	11	494512	507300	0.838507	AF	ENST00000525522.1	ENST00000438658.2,ENST00000525522.1
ENSG00000023191.12;SE:chr11:502249-504824:504996-507113:-	ENSG00000023191.12	RNH1	-	protein_coding	11	494512	507300	0.104961	SE	ENST00000354420.2,ENST00000528713.1	ENST00000524780.1,ENST00000356187.5,ENST00000354420.2,ENST00000528713.1,ENST00000525701.1
ENSG00000185522.4;A3:chr11:558784-558856:558766-558856:-	ENSG00000185522.4	C11orf35	-	protein_coding	11	554855	560779	0.0750605	A3	ENST00000492515.1	ENST00000441853.1,ENST00000492515.1,ENST00000329451.3,ENST00000486629.1
ENSG00000099849.10;AF:chr11:560956:561033-561762:561450:561477-561762:+	ENSG00000099849.10	RASSF7	+	protein_coding	11	560404	564021	0.80156	AF	ENST00000397582.3	ENST00000397582.3,ENST00000454668.2
[truncated: 11,527 more rows]

## Sheet: S2
Supplemental Table S2. Results of differential gene expression analysis between colon location. Positive log fold changes indicate higher expression in descending colon. Effect direction is descending > transverse > ascending.
[truncated: 21,483 more rows]

[truncated: 13 more sheets: S3, S4, S5, S6, S7, S8, S9, S10, S11, S12, S13, S14, S15]
