# Supplementary material for: Genetic Effects on Transcriptome Profiles in Colon Epithelium Provide Functional Insights for Genetic Risk Loci
Source: Cell Mol Gastroenterol Hepatol. 2021 Feb 16;12(1):181–97. doi: 10.1016/j.jcmgh.2021.02.003 (PMC8102177; doi:10.1016/j.jcmgh.2021.02.003)
Supplement: Supplementary Table [file mmc2.xlsx]

## Sheet: colorectal_cancer
ensembl_gene	cluster_name	n_SNPs	PIP_eQTLs	PIP_GWAS_no_prior	PIP_GWAS_prior	RCP	chr	gene_id	gene_name	start	end	strand	gene_type
ENSG00000214290	ENSG00000214290:1	6	1.332	0.6667	0.999	0.9982	11	ENSG00000214290.3	COLCA2	111169565	111179460	+	protein_coding
ENSG00000137672	ENSG00000137672:2	2	0.9997	0.6152	0.9985	0.9974	11	ENSG00000137672.8	TRPC6	101322295	101743293	-	protein_coding
ENSG00000196167	ENSG00000196167:1	5	1.185	0.6318	0.9982	0.9962	11	ENSG00000196167.5	COLCA1	111164114	111175770	-	protein_coding
ENSG00000123384	ENSG00000123384:1	1	0.9999	0.2173	0.996	0.996	12	ENSG00000123384.9	LRP1	57522276	57607134	+	protein_coding
ENSG00000150750	ENSG00000150750:1	15	1.147	0.9944	0.9999	0.9818	11	ENSG00000150750.6	C11orf53	111126707	111157126	+	protein_coding
ENSG00000229391	ENSG00000229391:3	2	0.9992	0.07601	0.971	0.9697	6	ENSG00000229391.3	HLA-DRB6	32520490	32527799	-	pseudogene
ENSG00000135976	ENSG00000135976:2	1	0.9996	0.02942	0.9651	0.9651	2	ENSG00000135976.12	ANKRD36	97779233	97930258	+	protein_coding
ENSG00000129625	ENSG00000129625:1	2	1.994	0.0291	0.9625	0.9625	5	ENSG00000129625.8	REEP5	112212084	112258236	-	protein_coding
ENSG00000162552	ENSG00000162552:2	19	1.021	0.4569	0.9715	0.9499	1	ENSG00000162552.10	WNT4	22443798	22470462	-	protein_coding
ENSG00000168769	ENSG00000168769:2	7	0.9917	0.1454	0.9491	0.9419	4	ENSG00000168769.8	TET2	106067032	106200973	+	protein_coding
ENSG00000165617	ENSG00000165617:1	1	0.9999	0.01574	0.9365	0.9365	14	ENSG00000165617.10	DACT1	59100685	59115039	+	protein_coding
ENSG00000174106	ENSG00000174106:1	27	0.9642	0.5207	0.9587	0.9172	12	ENSG00000174106.2	LEMD3	65563351	65642107	+	protein_coding
ENSG00000171408	ENSG00000171408:1	6	0.9268	0.4743	0.9539	0.9156	6	ENSG00000171408.9	PDE7B	136172834	136516712	+	protein_coding
ENSG00000226380	ENSG00000226380:1	15	1.18	0.3851	0.9359	0.8988	7	ENSG00000226380.3	MIR29B1	130561495	130598069	-	lincRNA
ENSG00000135862	ENSG00000135862:1	46	1.035	0.5838	0.9495	0.8834	1	ENSG00000135862.5	LAMC1	182992595	183114727	+	protein_coding
ENSG00000120693	ENSG00000120693:1	3	0.9967	0.02413	0.8798	0.8779	13	ENSG00000120693.9	SMAD9	37418968	37494902	-	protein_coding
ENSG00000213533	ENSG00000213533:1	49	1.084	0.4451	0.9289	0.876	3	ENSG00000213533.7	TMEM110	52870235	52931612	-	protein_coding
ENSG00000163935	ENSG00000163935:1	7	0.9978	0.1759	0.8947	0.8743	3	ENSG00000163935.9	SFMBT1	52937588	53080766	-	protein_coding
ENSG00000130726	ENSG00000130726:1	24	0.9661	0.8967	0.9854	0.8665	19	ENSG00000130726.7	TRIM28	59055458	59062089	+	protein_coding
ENSG00000260997	ENSG00000260997:1	9	0.9487	0.186	0.8881	0.8648	7	ENSG00000260997.1	RP4-647J21.1	44998598	45000508	-	sense_overlapping
ENSG00000258053	ENSG00000258053:1	70	1.09	0.7245	0.9604	0.8626	12	ENSG00000258053.1	CTD-2021H9.3	71441182	71512027	-	protein_coding
ENSG00000099956	ENSG00000099956:1	18	0.9379	0.3952	0.9136	0.8611	22	ENSG00000099956.13	SMARCB1	24129150	24176703	+	protein_coding
ENSG00000127324	ENSG00000127324:1	52	1.089	0.4573	0.9122	0.8432	12	ENSG00000127324.4	TSPAN8	71518865	71835678	-	protein_coding
ENSG00000162552	ENSG00000162552:1	5	2.11	0.02225	0.839	0.8363	1	ENSG00000162552.10	WNT4	22443798	22470462	-	protein_coding
ENSG00000267436	ENSG00000267436:1	18	0.9589	0.2319	0.8661	0.8288	19	ENSG00000267436.1	AC005786.7	3544197	3557567	+	antisense
ENSG00000189143	ENSG00000189143:1	80	1.062	0.3172	0.8767	0.8234	7	ENSG00000189143.8	CLDN4	73213872	73247014	+	protein_coding
ENSG00000133872	ENSG00000133872:2	21	0.9499	0.1343	0.8448	0.8229	8	ENSG00000133872.9	TMEM66	29920528	29940723	-	protein_coding
ENSG00000248734	ENSG00000248734:3	5	1.829	0.02914	0.8265	0.8224	5	ENSG00000248734.2	CTD-2260A17.1	96120481	96121703	+	antisense
ENSG00000101460	ENSG00000101460:1	61	0.9976	0.3439	0.8764	0.8159	20	ENSG00000101460.8	MAP1LC3A	33134658	33148149	+	protein_coding
ENSG00000165171	ENSG00000165171:1	37	1.005	0.1786	0.8435	0.8122	7	ENSG00000165171.6	WBSCR27	73248920	73256865	-	protein_coding
ENSG00000166106	ENSG00000166106:1	33	1.016	0.187	0.8417	0.8081	11	ENSG00000166106.2	ADAMTS15	130318869	130346532	+	protein_coding
ENSG00000146833	ENSG00000146833:1	31	0.987	0.1479	0.8297	0.8025	7	ENSG00000146833.11	TRIM4	99474581	99517223	-	protein_coding
ENSG00000108107	ENSG00000108107:1	1	0.8013	0.08982	0.8095	0.7926	19	ENSG00000108107.8	RPL28	55896713	55914612	+	protein_coding
ENSG00000115884	ENSG00000115884:2	6	1.493	0.01404	0.7789	0.7767	2	ENSG00000115884.6	SDC1	20400558	20425194	-	protein_coding
ENSG00000182108	ENSG00000182108:1	3	0.9998	0.009763	0.7725	0.7712	16	ENSG00000182108.5	DEXI	11022748	11036317	-	protein_coding
ENSG00000137727	ENSG00000137727:1	32	1.167	1	1	0.7677	11	ENSG00000137727.8	ARHGAP20	110447766	110583912	-	protein_coding
ENSG00000183397	ENSG00000183397:1	12	0.8673	0.1019	0.7731	0.7495	19	ENSG00000183397.5	C19orf71	3539152	3544028	+	protein_coding
ENSG00000144655	ENSG00000144655:1	1	0.9987	0.003202	0.7469	0.7469	3	ENSG00000144655.10	CSRNP1	39183346	39196053	-	protein_coding
ENSG00000125971	ENSG00000125971:1	45	0.9516	0.1896	0.7769	0.7283	20	ENSG00000125971.12	DYNLRB1	33104214	33128762	+	protein_coding
ENSG00000039068	ENSG00000039068:1	111	0.952	0.7049	0.9117	0.7128	16	ENSG00000039068.14	CDH1	68771128	68869451	+	protein_coding
ENSG00000160299	ENSG00000160299:1	11	0.9219	0.03718	0.719	0.7095	21	ENSG00000160299.12	PCNT	47744036	47865682	+	protein_coding
ENSG00000124659	ENSG00000124659:1	6	1.764	0.006682	0.7072	0.706	6	ENSG00000124659.5	TBCC	42712219	42714558	-	protein_coding
ENSG00000146674	ENSG00000146674:1	39	0.7361	0.57	0.8688	0.7051	7	ENSG00000146674.10	IGFBP3	45951949	45961473	-	protein_coding
ENSG00000088448	ENSG00000088448:1	10	1.093	0.02489	0.7111	0.7048	13	ENSG00000088448.10	ANKRD10	111530887	111567416	-	protein_coding
ENSG00000110422	ENSG00000110422:1	70	1.003	0.1933	0.7525	0.6971	11	ENSG00000110422.7	HIPK3	33278218	33378569	+	protein_coding
ENSG00000183579	ENSG00000183579:1	27	1.008	0.09032	0.7223	0.6969	22	ENSG00000183579.11	ZNRF3	29279580	29453475	+	protein_coding
ENSG00000105325	ENSG00000105325:1	17	0.84	0.2071	0.7553	0.6956	19	ENSG00000105325.9	FZR1	3506271	3538328	+	protein_coding
ENSG00000183386	ENSG00000183386:1	3	0.6979	0.6554	0.8903	0.6938	1	ENSG00000183386.5	FHL3	38462442	38471278	-	protein_coding
ENSG00000196526	ENSG00000196526:1	3	1	0.007278	0.6886	0.6872	4	ENSG00000196526.6	AFAP1	7760441	7941653	-	protein_coding
ENSG00000171234	ENSG00000171234:3	23	1	0.0545	0.7021	0.6866	4	ENSG00000171234.9	UGT2B7	69917081	69978705	+	protein_coding
ENSG00000197888	ENSG00000197888:1	23	1	0.0545	0.7006	0.685	4	ENSG00000197888.2	UGT2B17	69402902	69434245	-	protein_coding
ENSG00000135220	ENSG00000135220:1	23	1	0.0545	0.7002	0.6845	4	ENSG00000135220.6	UGT2A3	69794181	69817509	-	protein_coding
ENSG00000196620	ENSG00000196620:1	23	0.9984	0.0545	0.6959	0.68	4	ENSG00000196620.4	UGT2B15	69512348	69536346	-	protein_coding
ENSG00000140398	ENSG00000140398:1	69	0.9933	0.1342	0.7088	0.6668	15	ENSG00000140398.9	NEIL1	75639296	75647592	+	protein_coding
ENSG00000147724	ENSG00000147724:1	1	0.9991	0.002109	0.6606	0.6606	8	ENSG00000147724.7	FAM135B	139142266	139509065	-	protein_coding
ENSG00000134900	ENSG00000134900:2	1	0.7447	0.008238	0.6608	0.6588	13	ENSG00000134900.7	TPP2	103249353	103331521	+	protein_coding
ENSG00000171621	ENSG00000171621:1	5	0.9985	0.00724	0.6587	0.657	1	ENSG00000171621.9	SPSB1	9352939	9429591	+	protein_coding
ENSG00000131400	ENSG00000131400:1	24	0.9895	0.04916	0.6688	0.6533	19	ENSG00000131400.3	NAPSA	50861734	50869087	-	protein_coding
ENSG00000148344	ENSG00000148344:1	11	1.092	0.02271	0.6533	0.6464	9	ENSG00000148344.10	PTGES	132500610	132515326	-	protein_coding
ENSG00000260274	ENSG00000260274:1	67	0.9962	0.1287	0.6784	0.6341	15	ENSG00000260274.1	RP11-817O13.8	75660496	75661925	+	lincRNA
ENSG00000171757	ENSG00000171757:1	1	0.9545	0.002097	0.63	0.6299	3	ENSG00000171757.11	LRRC34	169511216	169530774	-	protein_coding
ENSG00000272750	ENSG00000272750:1	36	1.109	0.05059	0.6402	0.6227	1	ENSG00000272750.1	RP11-378J18.8	222832209	222834854	-	antisense
ENSG00000095951	ENSG00000095951:1	9	0.9998	0.05755	0.6391	0.6189	6	ENSG00000095951.12	HIVEP1	12008995	12165232	+	protein_coding
ENSG00000107338	ENSG00000107338:1	14	0.9947	0.03709	0.625	0.612	9	ENSG00000107338.8	SHB	37919131	38069210	-	protein_coding
ENSG00000148584	ENSG00000148584:1	9	0.9994	0.01503	0.6131	0.6082	10	ENSG00000148584.10	A1CF	52559169	52645435	-	protein_coding
ENSG00000137714	ENSG00000137714:1	21	1.118	0.9946	0.9977	0.6062	11	ENSG00000137714.2	FDX1	110300607	110335605	+	protein_coding
ENSG00000233930	ENSG00000233930:1	32	1.055	0.06743	0.6304	0.6057	11	ENSG00000233930.3	KRTAP5-AS1	1592583	1620414	+	antisense
ENSG00000233559	ENSG00000233559:1	12	0.736	0.3832	0.7436	0.5937	7	ENSG00000233559.1	AC016831.7	130538479	130613408	+	lincRNA
ENSG00000087303	ENSG00000087303:1	1	0.9997	0.001562	0.5909	0.5909	14	ENSG00000087303.12	NID2	52471521	52535712	-	protein_coding
ENSG00000135926	ENSG00000135926:1	88	1.077	0.1938	0.665	0.5895	2	ENSG00000135926.8	TMBIM1	219138915	219157309	-	protein_coding
ENSG00000250376	ENSG00000250376:1	24	0.8629	0.05461	0.6099	0.5891	4	ENSG00000250376.1	CTD-2005D20.1	69650336	69653192	+	pseudogene
ENSG00000140262	ENSG00000140262:1	16	1.149	0.02345	0.5959	0.5873	15	ENSG00000140262.13	TCF12	57210821	57591479	+	protein_coding
ENSG00000101654	ENSG00000101654:1	19	1.054	0.02836	0.5949	0.5843	18	ENSG00000101654.13	RNMT	13726659	13764557	+	protein_coding
ENSG00000076242	ENSG00000076242:1	3	0.996	0.003324	0.5808	0.5801	3	ENSG00000076242.10	MLH1	37034823	37107380	+	protein_coding
ENSG00000261355	ENSG00000261355:1	20	1.027	0.0337	0.5859	0.5728	11	ENSG00000261355.1	RP11-698N11.4	35835882	35839557	+	sense_overlapping
ENSG00000164023	ENSG00000164023:1	17	0.9956	0.01932	0.5766	0.5693	4	ENSG00000164023.10	SGMS2	108745719	108836203	+	protein_coding
ENSG00000267100	ENSG00000267100:2	48	1.02	0.1257	0.619	0.5678	19	ENSG00000267100.1	ILF3-AS1	10762538	10764520	-	lincRNA
ENSG00000127838	ENSG00000127838:1	67	1.094	0.1898	0.6452	0.5672	2	ENSG00000127838.9	PNKD	219135115	219211516	+	protein_coding
ENSG00000160285	ENSG00000160285:1	23	1.103	0.0351	0.5803	0.5665	21	ENSG00000160285.10	LSS	47608055	47648738	-	protein_coding
ENSG00000169855	ENSG00000169855:1	77	1.055	0.0994	0.6011	0.56	3	ENSG00000169855.15	ROBO1	78646390	79816965	-	protein_coding
ENSG00000136270	ENSG00000136270:2	30	0.6671	0.3689	0.7155	0.5588	7	ENSG00000136270.9	TBRG4	45139699	45151646	-	protein_coding
ENSG00000261888	ENSG00000261888:2	21	0.7611	0.6191	0.8254	0.5576	17	ENSG00000261888.1	AC144831.1	81061205	81063860	+	lincRNA
ENSG00000106077	ENSG00000106077:1	5	0.789	0.04263	0.5697	0.5521	7	ENSG00000106077.14	ABHD11	73150424	73153197	-	protein_coding
ENSG00000166326	ENSG00000166326:1	25	1.014	0.03553	0.5663	0.5518	11	ENSG00000166326.5	TRIM44	35684353	35829775	+	protein_coding
ENSG00000067208	ENSG00000067208:1	17	0.8813	0.02765	0.5616	0.5504	1	ENSG00000067208.10	EVI5	92974253	93257961	-	protein_coding
ENSG00000171914	ENSG00000171914:1	24	0.9896	0.04296	0.5642	0.5463	15	ENSG00000171914.10	TLN2	62682725	63136830	+	protein_coding
ENSG00000131401	ENSG00000131401:1	7	0.998	0.009085	0.5458	0.5424	19	ENSG00000131401.7	NAPSB	50837053	50848024	-	pseudogene
ENSG00000131398	ENSG00000131398:1	28	0.9787	0.05316	0.5629	0.5402	19	ENSG00000131398.9	KCNC3	50815194	50836772	-	protein_coding
ENSG00000164520	ENSG00000164520:1	36	1.143	0.03484	0.5519	0.5371	6	ENSG00000164520.7	RAET1E	150204511	150219238	-	protein_coding
ENSG00000139174	ENSG00000139174:1	8	0.5883	0.9501	0.9754	0.5328	12	ENSG00000139174.6	PRICKLE1	42852140	42984157	-	protein_coding
ENSG00000235878	ENSG00000235878:1	26	1.05	0.03727	0.539	0.5227	21	ENSG00000235878.4	AP001468.1	47612391	47613673	-	protein_coding
ENSG00000111328	ENSG00000111328:1	14	0.9921	0.02362	0.5297	0.5195	12	ENSG00000111328.2	CDK2AP1	123745528	123756881	-	protein_coding
ENSG00000182134	ENSG00000182134:1	34	1.008	0.08334	0.5547	0.5169	1	ENSG00000182134.11	TDRKH	151742583	151763892	-	protein_coding
ENSG00000076555	ENSG00000076555:1	3	1	0.003637	0.5179	0.5168	12	ENSG00000076555.11	ACACB	109554400	109706031	+	protein_coding
ENSG00000198771	ENSG00000198771:1	20	1.082	0.0182	0.5113	0.5032	1	ENSG00000198771.6	RCSD1	167599330	167675486	+	protein_coding
ENSG00000122870	ENSG00000122870:1	243	1.07	0.2294	0.6084	0.4987	10	ENSG00000122870.7	BICC1	60272900	60591195	+	protein_coding
ENSG00000168404	ENSG00000168404:1	1	0.9991	0.001069	0.4966	0.4966	16	ENSG00000168404.8	MLKL	74705753	74734858	-	protein_coding
ENSG00000197043	ENSG00000197043:2	9	0.9903	0.007446	0.4793	0.4761	5	ENSG00000197043.9	ANXA6	150480273	150537443	-	protein_coding
ENSG00000070061	ENSG00000070061:1	27	0.9987	0.04427	0.4936	0.4719	9	ENSG00000070061.10	IKBKAP	111629797	111696396	-	protein_coding
ENSG00000153246	ENSG00000153246:2	1	0.9288	0.00107	0.462	0.4619	2	ENSG00000153246.7	PLA2R1	160788519	160919121	-	protein_coding
ENSG00000171522	ENSG00000171522:1	26	0.9248	0.02242	0.4715	0.4605	5	ENSG00000171522.5	PTGER4	40679600	40693837	+	protein_coding
ENSG00000174640	ENSG00000174640:2	3	0.9148	0.004184	0.4613	0.4596	3	ENSG00000174640.8	SLCO2A1	133651540	133771028	-	protein_coding
ENSG00000130724	ENSG00000130724:1	7	0.496	0.06138	0.4781	0.4463	19	ENSG00000130724.4	CHMP2A	59062933	59066491	-	protein_coding
ENSG00000077514	ENSG00000077514:1	42	0.5146	0.9981	0.9989	0.4461	11	ENSG00000077514.4	POLD3	74204896	74380162	+	protein_coding
ENSG00000140577	ENSG00000140577:1	35	0.9726	0.03248	0.4571	0.4403	15	ENSG00000140577.11	CRTC3	91073157	91188577	+	protein_coding
ENSG00000200087	ENSG00000200087:1	138	0.675	0.3401	0.6222	0.4385	1	ENSG00000200087.1	SNORA73B	28835071	28835274	+	snoRNA
ENSG00000047936	ENSG00000047936:2	30	1.028	0.00965	0.4318	0.427	6	ENSG00000047936.6	ROS1	117609463	117747018	-	protein_coding
ENSG00000237276	ENSG00000237276:1	9	1.063	0.01201	0.4209	0.4147	1	ENSG00000237276.4	ANO7P1	16542404	16554522	-	pseudogene
ENSG00000180549	ENSG00000180549:1	7	0.9884	0.005261	0.4171	0.4146	9	ENSG00000180549.7	FUT7	139924626	139927462	-	protein_coding
ENSG00000091436	ENSG00000091436:2	4	1.132	0.002654	0.4126	0.4116	2	ENSG00000091436.12	MLTK	173940163	174132738	+	protein_coding
ENSG00000144354	ENSG00000144354:1	3	1.155	0.00177	0.4116	0.411	2	ENSG00000144354.9	CDCA7	174219548	174233725	+	protein_coding
ENSG00000141736	ENSG00000141736:1	39	1.076	0.02003	0.4107	0.3997	17	ENSG00000141736.9	ERBB2	37844167	37886679	+	protein_coding
ENSG00000172139	ENSG00000172139:2	33	0.8812	0.02643	0.4143	0.3997	3	ENSG00000172139.10	SLC9C1	111859734	112013105	-	protein_coding
ENSG00000259806	ENSG00000259806:1	17	0.9999	0.01052	0.4044	0.3988	16	ENSG00000259806.2	CTD-2196E14.4	23683453	23686820	+	lincRNA
ENSG00000140968	ENSG00000140968:1	2	0.9969	0.001637	0.3935	0.3929	16	ENSG00000140968.6	IRF8	85932409	85956215	+	protein_coding
ENSG00000069275	ENSG00000069275:1	17	0.9354	0.01469	0.3929	0.3847	1	ENSG00000069275.12	NUCKS1	205681947	205719404	-	protein_coding
ENSG00000166847	ENSG00000166847:1	12	1.355	0.006298	0.3863	0.3831	16	ENSG00000166847.5	DCTN5	23652713	23681195	+	protein_coding
ENSG00000243753	ENSG00000243753:4	11	0.9996	0.006922	0.3857	0.382	6	ENSG00000243753.1	HLA-L	30227361	30260791	+	pseudogene
ENSG00000108306	ENSG00000108306:1	49	1.06	0.03084	0.3981	0.3803	17	ENSG00000108306.7	FBXL20	37415384	37558776	-	protein_coding
ENSG00000100505	ENSG00000100505:4	28	1.023	0.02002	0.3915	0.3801	14	ENSG00000100505.9	TRIM9	51441980	51562779	-	protein_coding
ENSG00000260482	ENSG00000260482:1	16	1.227	0.009867	0.3844	0.379	16	ENSG00000260482.1	CTD-2196E14.9	23681332	23684448	+	lincRNA
ENSG00000010327	ENSG00000010327:2	54	0.6858	0.1231	0.448	0.3751	3	ENSG00000010327.6	STAB1	52529354	52558511	+	protein_coding
ENSG00000258366	ENSG00000258366:4	32	0.4687	0.3023	0.5553	0.3736	20	ENSG00000258366.3	RTEL1	62289163	62328416	+	protein_coding
ENSG00000131969	ENSG00000131969:1	18	1.002	0.01251	0.3805	0.3735	14	ENSG00000131969.10	ABHD12B	51338878	51371688	+	protein_coding
ENSG00000266753	ENSG00000266753:1	69	1.062	0.04199	0.3975	0.3729	17	ENSG00000266753.2	RP11-690G19.3	37408897	37410550	-	lincRNA
ENSG00000100504	ENSG00000100504:1	7	0.9999	0.004514	0.3715	0.3692	14	ENSG00000100504.12	PYGL	51324609	51411454	-	protein_coding
ENSG00000117280	ENSG00000117280:1	4	0.9985	0.001827	0.3684	0.3676	1	ENSG00000117280.8	RAB7L1	205737114	205744588	-	protein_coding
ENSG00000100503	ENSG00000100503:1	3	0.9876	0.001899	0.3671	0.3663	14	ENSG00000100503.19	NIN	51186481	51297839	-	protein_coding
ENSG00000203896	ENSG00000203896:1	21	0.8005	0.02081	0.3685	0.3561	20	ENSG00000203896.5	LIME1	62366815	62370456	+	protein_coding
ENSG00000113645	ENSG00000113645:2	9	0.8996	0.007341	0.3582	0.3541	5	ENSG00000113645.9	WWC1	167718656	167899308	+	protein_coding
ENSG00000198890	ENSG00000198890:1	9	0.9928	0.005265	0.3547	0.3518	1	ENSG00000198890.6	PRMT6	107599267	107601916	+	protein_coding
ENSG00000235423	ENSG00000235423:1	91	0.9962	0.07041	0.3899	0.3465	12	ENSG00000235423.4	RP11-282O18.3	123736577	123746030	-	antisense
ENSG00000178982	ENSG00000178982:1	119	0.9254	0.06621	0.3856	0.3448	19	ENSG00000178982.5	EIF3K	39109735	39127595	+	protein_coding
ENSG00000256139	ENSG00000256139:1	8	0.7901	0.004759	0.3473	0.3447	12	ENSG00000256139.2	RP11-968O1.5	109549023	109563399	+	sense_overlapping
ENSG00000116171	ENSG00000116171:1	9	0.4996	0.0326	0.358	0.3379	1	ENSG00000116171.12	SCP2	53392901	53517375	+	protein_coding
ENSG00000125686	ENSG00000125686:1	180	1.02	0.09704	0.398	0.3372	17	ENSG00000125686.7	MED1	37560538	37607539	-	protein_coding
ENSG00000166851	ENSG00000166851:1	20	0.8592	0.01122	0.3439	0.3372	16	ENSG00000166851.10	PLK1	23688977	23701688	+	protein_coding
ENSG00000143643	ENSG00000143643:2	14	1.004	0.006637	0.34	0.3362	1	ENSG00000143643.8	TTC13	231041989	231114621	-	protein_coding
ENSG00000150477	ENSG00000150477:1	10	0.7685	0.008708	0.3402	0.3351	18	ENSG00000150477.10	KIAA1328	34409069	34812135	+	protein_coding
ENSG00000204644	ENSG00000204644:2	9	1.048	0.005562	0.3325	0.3293	6	ENSG00000204644.5	ZFP57	29640169	29648887	-	protein_coding
ENSG00000153214	ENSG00000153214:1	17	1.102	0.008367	0.3306	0.3256	2	ENSG00000153214.5	TMEM87B	112812800	112876895	+	protein_coding
ENSG00000143228	ENSG00000143228:1	36	1.098	0.01688	0.334	0.3235	1	ENSG00000143228.8	NUF2	163236366	163325554	+	protein_coding
ENSG00000161395	ENSG00000161395:1	10	1	0.005223	0.3244	0.3214	17	ENSG00000161395.8	PGAP3	37827375	37853050	-	protein_coding
ENSG00000112419	ENSG00000112419:1	7	0.9999	0.003702	0.3217	0.3197	6	ENSG00000112419.10	PHACTR2	143857982	144152322	+	protein_coding
ENSG00000204839	ENSG00000204839:2	13	1.076	0.009997	0.3239	0.3178	8	ENSG00000204839.4	MROH6	144648357	144655141	-	protein_coding
ENSG00000168769	ENSG00000168769:3	1	0.981	0.0005097	0.3141	0.3141	4	ENSG00000168769.8	TET2	106067032	106200973	+	protein_coding
ENSG00000140575	ENSG00000140575:1	1	0.9972	0.0004961	0.3135	0.3135	15	ENSG00000140575.8	IQGAP1	90931450	91045475	+	protein_coding
ENSG00000135211	ENSG00000135211:1	32	0.9984	0.008107	0.3124	0.3074	7	ENSG00000135211.5	TMEM60	77423045	77427897	-	protein_coding
ENSG00000235106	ENSG00000235106:1	49	1.125	0.02935	0.3261	0.3072	9	ENSG00000235106.4	LINC00094	136890561	136899788	+	antisense
ENSG00000125257	ENSG00000125257:2	21	0.8386	0.0112	0.313	0.306	13	ENSG00000125257.9	ABCC4	95672083	95953687	-	protein_coding
ENSG00000163820	ENSG00000163820:2	1	0.9136	0.0005349	0.3023	0.3022	3	ENSG00000163820.10	FYCO1	45959396	46037316	-	protein_coding
ENSG00000158856	ENSG00000158856:2	2	0.9997	0.0008621	0.2955	0.2952	8	ENSG00000158856.13	DMTN	21906506	21940038	+	protein_coding
ENSG00000114854	ENSG00000114854:2	72	0.5126	0.1279	0.3805	0.2948	3	ENSG00000114854.3	TNNC1	52485118	52488086	-	protein_coding
ENSG00000129911	ENSG00000129911:1	48	0.6514	0.05836	0.3333	0.2945	19	ENSG00000129911.4	KLF16	1852399	1863567	-	protein_coding
ENSG00000155393	ENSG00000155393:1	54	0.8048	0.03363	0.3142	0.2919	16	ENSG00000155393.8	HEATR3	50099852	50140298	+	protein_coding
ENSG00000160294	ENSG00000160294:4	27	0.5276	0.03883	0.3142	0.2883	21	ENSG00000160294.6	MCM3AP	47655047	47706211	-	protein_coding
ENSG00000162241	ENSG00000162241:1	10	0.6323	0.01051	0.2923	0.2855	11	ENSG00000162241.8	SLC25A45	65142663	65151172	-	protein_coding
ENSG00000104059	ENSG00000104059:1	17	0.9974	0.009124	0.2899	0.284	15	ENSG00000104059.4	FAM189A1	29412457	29862927	-	protein_coding
ENSG00000196620	ENSG00000196620:2	5	0.9984	0.002038	0.2848	0.2837	4	ENSG00000196620.4	UGT2B15	69512348	69536346	-	protein_coding
ENSG00000038532	ENSG00000038532:2	3	0.3812	0.009763	0.2895	0.2832	16	ENSG00000038532.10	CLEC16A	11038345	11276046	+	protein_coding
ENSG00000198558	ENSG00000198558:1	4	0.9575	0.002009	0.2811	0.28	6	ENSG00000198558.2	HIST1H4L	27840926	27841289	-	protein_coding
ENSG00000253051	ENSG00000253051:1	4	0.9999	0.001655	0.2775	0.2767	13	ENSG00000253051.1	SNORA31	45910449	45910582	-	snoRNA
ENSG00000162877	ENSG00000162877:1	6	0.9977	0.003331	0.2765	0.2745	1	ENSG00000162877.8	PM20D1	205797150	205819260	-	protein_coding
ENSG00000104728	ENSG00000104728:1	1	0.9994	0.0004095	0.2744	0.2744	8	ENSG00000104728.11	ARHGEF10	1772142	1906807	+	protein_coding
ENSG00000213413	ENSG00000213413:1	51	0.9526	0.02315	0.29	0.2744	7	ENSG00000213413.2	PVRIG	99815864	99819113	+	protein_coding
ENSG00000176845	ENSG00000176845:1	4	0.9989	0.001465	0.2721	0.2713	17	ENSG00000176845.8	METRNL	81037567	81052864	+	protein_coding
ENSG00000153208	ENSG00000153208:1	27	0.9995	0.01833	0.2804	0.268	2	ENSG00000153208.12	MERTK	112656056	112787138	+	protein_coding
ENSG00000233930	ENSG00000233930:2	7	0.8746	0.002228	0.2652	0.2639	11	ENSG00000233930.3	KRTAP5-AS1	1592583	1620414	+	antisense
ENSG00000129932	ENSG00000129932:1	10	0.7236	0.006387	0.2632	0.259	19	ENSG00000129932.3	DOHH	3490819	3500938	-	protein_coding
ENSG00000100994	ENSG00000100994:2	7	1	0.003324	0.2602	0.2581	20	ENSG00000100994.7	PYGB	25228705	25278650	+	protein_coding
ENSG00000136436	ENSG00000136436:1	17	0.9982	0.006745	0.2616	0.2572	17	ENSG00000136436.10	CALCOCO2	46908350	46943884	+	protein_coding
ENSG00000158270	ENSG00000158270:1	1	0.9993	0.0003737	0.2565	0.2565	18	ENSG00000158270.10	COLEC12	319361	500722	-	protein_coding
ENSG00000112624	ENSG00000112624:1	8	0.7046	0.006903	0.261	0.2564	6	ENSG00000112624.8	GLTSCR1L	42749765	42836298	+	protein_coding
ENSG00000215424	ENSG00000215424:1	32	0.5251	0.06364	0.2985	0.2537	21	ENSG00000215424.5	MCM3AP-AS1	47649131	47679304	+	antisense
ENSG00000119185	ENSG00000119185:1	39	0.9568	0.01694	0.2636	0.2519	2	ENSG00000119185.8	ITGB1BP1	9543604	9563676	-	protein_coding
ENSG00000174827	ENSG00000174827:2	1	0.9853	0.0003688	0.2504	0.2504	1	ENSG00000174827.9	PDZK1	145726918	145764074	+	protein_coding
ENSG00000131748	ENSG00000131748:1	60	0.7908	0.02945	0.2672	0.2464	17	ENSG00000131748.11	STARD3	37793318	37819737	+	protein_coding
ENSG00000176927	ENSG00000176927:1	8	0.9808	0.001746	0.2471	0.2461	17	ENSG00000176927.10	EFCAB5	28256218	28435470	+	protein_coding
ENSG00000142632	ENSG00000142632:1	1	0.9976	0.0003468	0.2421	0.2421	1	ENSG00000142632.12	ARHGEF19	16524349	16539104	-	protein_coding
ENSG00000138399	ENSG00000138399:1	2	0.9997	0.0006875	0.2413	0.241	2	ENSG00000138399.13	FASTKD1	170386259	170430385	-	protein_coding
ENSG00000106077	ENSG00000106077:2	69	0.2679	0.4165	0.5465	0.2406	7	ENSG00000106077.14	ABHD11	73150424	73153197	-	protein_coding
ENSG00000166747	ENSG00000166747:1	32	0.8275	0.01267	0.2447	0.2358	16	ENSG00000166747.8	AP1G1	71762913	71843104	-	protein_coding
ENSG00000269994	ENSG00000269994:1	7	0.8632	0.00266	0.2354	0.2337	9	ENSG00000269994.1	RP11-276H19.2	89623370	89657041	-	lincRNA
ENSG00000113391	ENSG00000113391:1	184	1.035	0.06704	0.2809	0.2323	5	ENSG00000113391.12	FAM172A	92953775	93447404	-	protein_coding
ENSG00000152990	ENSG00000152990:1	5	0.9999	0.001629	0.2323	0.2314	4	ENSG00000152990.9	GPR125	22346694	22517677	-	protein_coding
ENSG00000182472	ENSG00000182472:4	69	0.8799	0.03059	0.2511	0.229	19	ENSG00000182472.4	CAPN12	39220827	39260544	-	protein_coding
ENSG00000126653	ENSG00000126653:1	148	1.125	0.03811	0.2556	0.2279	17	ENSG00000126653.11	NSRP1	28442539	28513493	+	protein_coding
ENSG00000135127	ENSG00000135127:2	53	0.2516	0.5501	0.6408	0.2257	12	ENSG00000135127.7	CCDC64	120427673	120532298	+	protein_coding
ENSG00000125877	ENSG00000125877:1	5	0.9991	0.001582	0.2222	0.2213	20	ENSG00000125877.8	ITPA	3189514	3204516	+	protein_coding
ENSG00000127311	ENSG00000127311:1	20	0.9203	0.007542	0.2183	0.2129	12	ENSG00000127311.5	HELB	66696325	66737423	+	protein_coding
ENSG00000006611	ENSG00000006611:1	9	1.218	0.01074	0.2202	0.2124	11	ENSG00000006611.11	USH1C	17515442	17565963	-	protein_coding
ENSG00000270062	ENSG00000270062:1	34	0.5428	0.02208	0.2231	0.2068	14	ENSG00000270062.1	RP11-248J18.3	51190495	51190990	-	sense_intronic
ENSG00000214894	ENSG00000214894:2	27	0.3091	0.3515	0.4734	0.2038	6	ENSG00000214894.2	LINC00243	30766431	30798436	-	processed_transcript
ENSG00000170608	ENSG00000170608:2	6	0.7786	0.001351	0.2024	0.2016	19	ENSG00000170608.2	FOXA3	46367247	46377055	+	protein_coding
ENSG00000079335	ENSG00000079335:1	7	0.9682	0.002007	0.2027	0.2014	1	ENSG00000079335.13	CDC14A	100810584	100985833	+	protein_coding
ENSG00000215114	ENSG00000215114:2	23	1.091	0.003877	0.2041	0.2014	8	ENSG00000215114.3	UBXN2B	59323823	59364060	+	protein_coding
ENSG00000197008	ENSG00000197008:2	4	1.9	0.0003723	0.1999	0.1998	7	ENSG00000197008.5	ZNF138	64254766	64294054	+	protein_coding
ENSG00000140497	ENSG00000140497:1	13	1.083	0.003304	0.2019	0.1996	15	ENSG00000140497.12	SCAMP2	75136071	75165706	-	protein_coding
ENSG00000167173	ENSG00000167173:1	11	0.4421	0.009348	0.2055	0.1986	15	ENSG00000167173.14	C15orf39	75487984	75504510	+	protein_coding
ENSG00000255517	ENSG00000255517:2	13	0.8665	0.005542	0.2026	0.1986	11	ENSG00000255517.2	CTD-3074O7.5	66240961	66247704	-	antisense
ENSG00000103126	ENSG00000103126:2	27	0.812	0.01122	0.2051	0.1968	16	ENSG00000103126.10	AXIN1	337440	402673	-	protein_coding
ENSG00000205730	ENSG00000205730:1	8	1.374	0.001736	0.1979	0.1968	16	ENSG00000205730.5	ITPRIPL2	19125254	19132946	+	protein_coding
ENSG00000092068	ENSG00000092068:1	14	0.909	0.005849	0.2008	0.1965	14	ENSG00000092068.14	SLC7A8	23594504	23652883	-	protein_coding
ENSG00000178761	ENSG00000178761:1	24	1.039	0.005509	0.1994	0.1954	15	ENSG00000178761.10	FAM219B	75192328	75199462	-	protein_coding
ENSG00000117707	ENSG00000117707:1	12	1.006	0.002957	0.196	0.194	1	ENSG00000117707.11	PROX1	214156524	214214595	+	protein_coding
ENSG00000272405	ENSG00000272405:1	4	0.9909	0.0006697	0.194	0.1936	1	ENSG00000272405.1	RP11-284F21.10	156611458	156614679	-	antisense
ENSG00000272068	ENSG00000272068:1	3	0.9638	0.0004434	0.1921	0.1919	1	ENSG00000272068.1	RP11-284F21.9	156607575	156610796	-	lincRNA
ENSG00000127152	ENSG00000127152:1	1	0.3045	0.001833	0.1927	0.1915	14	ENSG00000127152.13	BCL11B	99635624	99737861	-	protein_coding
ENSG00000245958	ENSG00000245958:1	82	1.023	0.0207	0.2069	0.1913	4	ENSG00000245958.2	RP11-33B1.1	120375946	120473180	+	pseudogene
ENSG00000129353	ENSG00000129353:1	30	1.163	0.03676	0.2188	0.1908	19	ENSG00000129353.10	SLC44A2	10713133	10755235	+	protein_coding
ENSG00000162777	ENSG00000162777:1	4	0.9988	0.0008678	0.1899	0.1894	1	ENSG00000162777.12	DENND2D	111729796	111747157	-	protein_coding
ENSG00000171243	ENSG00000171243:1	24	1.14	0.005608	0.1927	0.1886	7	ENSG00000171243.7	SOSTDC1	16501106	16570205	-	protein_coding
ENSG00000006611	ENSG00000006611:2	1	0.8938	0.0002893	0.1885	0.1885	11	ENSG00000006611.11	USH1C	17515442	17565963	-	protein_coding
ENSG00000117280	ENSG00000117280:4	12	0.4459	0.009607	0.1954	0.1882	1	ENSG00000117280.8	RAB7L1	205737114	205744588	-	protein_coding
ENSG00000168071	ENSG00000168071:2	31	1.013	0.008108	0.1942	0.1882	11	ENSG00000168071.17	CCDC88B	64107695	64125006	+	protein_coding
ENSG00000106066	ENSG00000106066:1	9	1.736	0.001398	0.1876	0.1867	7	ENSG00000106066.9	CPVL	29034847	29235067	-	protein_coding
ENSG00000183666	ENSG00000183666:1	47	1.067	0.0114	0.1946	0.186	5	ENSG00000183666.12	GUSBP1	21341942	21589481	+	pseudogene
ENSG00000140285	ENSG00000140285:1	65	0.7273	0.03133	0.2084	0.1844	15	ENSG00000140285.5	FGF7	49715293	49780972	+	protein_coding
ENSG00000184144	ENSG00000184144:1	31	0.7416	0.01027	0.1919	0.1842	1	ENSG00000184144.5	CNTN2	205012325	205047627	+	protein_coding
ENSG00000196176	ENSG00000196176:1	14	0.9882	0.003086	0.1846	0.1824	6	ENSG00000196176.7	HIST1H4A	26021907	26022278	+	protein_coding
ENSG00000101079	ENSG00000101079:1	5	1.228	0.0009265	0.1808	0.1803	20	ENSG00000101079.16	NDRG3	35280169	35374481	-	protein_coding
ENSG00000144026	ENSG00000144026:1	1	1	0.0002335	0.1774	0.1774	2	ENSG00000144026.7	ZNF514	95813075	95831158	-	protein_coding
ENSG00000078902	ENSG00000078902:1	9	1.683	0.001199	0.1775	0.1768	11	ENSG00000078902.11	TOLLIP	1295601	1330884	-	protein_coding
ENSG00000011295	ENSG00000011295:1	8	1.441	0.0007167	0.1763	0.176	17	ENSG00000011295.11	TTC19	15902694	15948329	+	protein_coding
ENSG00000135127	ENSG00000135127:1	48	0.6385	0.01952	0.1909	0.1758	12	ENSG00000135127.7	CCDC64	120427673	120532298	+	protein_coding
ENSG00000143167	ENSG00000143167:1	1	0.9997	0.000227	0.1733	0.1733	1	ENSG00000143167.7	GPA33	167022073	167059868	-	protein_coding
ENSG00000259690	ENSG00000259690:1	17	0.5586	0.009124	0.1799	0.1729	15	ENSG00000259690.1	CTD-3118D7.1	29665806	29669160	-	sense_intronic
ENSG00000166822	ENSG00000166822:2	3	1.565	0.0004407	0.1726	0.1724	16	ENSG00000166822.8	TMEM170A	75476952	75499395	-	protein_coding
ENSG00000153786	ENSG00000153786:2	14	0.9911	0.002941	0.1743	0.1721	16	ENSG00000153786.8	ZDHHC7	85007787	85045141	-	protein_coding
ENSG00000234072	ENSG00000234072:1	40	1.016	0.007072	0.1753	0.1699	2	ENSG00000234072.1	AC074117.10	27579113	27590489	+	antisense
ENSG00000269667	ENSG00000269667:2	3	0.3	0.003308	0.171	0.1686	16	ENSG00000269667.1	RP11-542M13.2	86015356	86018329	+	lincRNA
ENSG00000250566	ENSG00000250566:1	47	1.089	0.01412	0.1781	0.1671	4	ENSG00000250566.1	UGT2B29P	69375159	69383365	-	pseudogene
ENSG00000174996	ENSG00000174996:1	9	1.553	0.002615	0.1689	0.167	11	ENSG00000174996.7	KLC2	66024765	66035331	+	protein_coding
ENSG00000157796	ENSG00000157796:1	73	1.152	0.01223	0.1722	0.1627	4	ENSG00000157796.13	WDR19	39184024	39287430	+	protein_coding
ENSG00000174903	ENSG00000174903:1	34	0.8155	0.008166	0.1687	0.1624	11	ENSG00000174903.10	RAB1B	66036004	66044963	+	protein_coding
ENSG00000175643	ENSG00000175643:2	9	1.205	0.001517	0.1631	0.1621	16	ENSG00000175643.7	RMI2	11343476	11445619	+	protein_coding
ENSG00000166479	ENSG00000166479:1	46	1.119	0.006028	0.1657	0.1611	18	ENSG00000166479.5	TMX3	66340925	66382535	-	protein_coding
ENSG00000177272	ENSG00000177272:1	11	0.6793	0.005883	0.1655	0.161	1	ENSG00000177272.7	KCNA3	111214310	111217655	-	protein_coding
ENSG00000249395	ENSG00000249395:2	8	0.9449	0.002009	0.1619	0.1605	8	ENSG00000249395.2	CASC9	76135639	76236976	-	lincRNA
ENSG00000162302	ENSG00000162302:1	27	0.9706	0.008099	0.1652	0.1589	11	ENSG00000162302.8	RPS6KA4	64126620	64139687	+	protein_coding
ENSG00000198513	ENSG00000198513:1	39	0.4856	0.01724	0.1715	0.158	14	ENSG00000198513.7	ATL1	50999227	51099786	+	protein_coding
ENSG00000258395	ENSG00000258395:2	5	0.5057	0.001184	0.1588	0.158	2	ENSG00000258395.1	RP11-65I12.1	113998307	113998987	+	antisense
ENSG00000196660	ENSG00000196660:1	14	1.574	0.004472	0.1591	0.1557	1	ENSG00000196660.6	SLC30A10	219858769	220131989	-	protein_coding
ENSG00000181856	ENSG00000181856:4	4	0.904	0.0006951	0.1546	0.1542	17	ENSG00000181856.10	SLC2A4	7184986	7191576	+	protein_coding
ENSG00000129932	ENSG00000129932:2	6	0.2202	0.01455	0.1652	0.1537	19	ENSG00000129932.3	DOHH	3490819	3500938	-	protein_coding
ENSG00000254986	ENSG00000254986:2	13	0.461	0.006779	0.1587	0.1534	11	ENSG00000254986.3	DPP3	66247484	66277130	+	protein_coding
ENSG00000237975	ENSG00000237975:3	3	0.7861	0.001257	0.1539	0.1531	1	ENSG00000237975.2	FLG-AS1	152140601	152339163	+	antisense
ENSG00000085514	ENSG00000085514:1	51	1.067	0.008994	0.1594	0.1523	7	ENSG00000085514.11	PILRA	99965153	99997719	+	protein_coding
ENSG00000172115	ENSG00000172115:1	40	1.056	0.006918	0.1576	0.1522	7	ENSG00000172115.4	CYCS	25159710	25164980	-	protein_coding
ENSG00000134775	ENSG00000134775:1	11	0.9997	0.002	0.1534	0.1519	18	ENSG00000134775.11	FHOD3	33877677	34360018	+	protein_coding
ENSG00000235750	ENSG00000235750:1	19	1.016	0.003546	0.1546	0.1519	1	ENSG00000235750.5	KIAA0040	175126123	175162135	-	protein_coding
ENSG00000261888	ENSG00000261888:1	2	0.3235	0.006734	0.1561	0.1509	17	ENSG00000261888.1	AC144831.1	81061205	81063860	+	lincRNA
ENSG00000049283	ENSG00000049283:2	6	0.9989	0.001125	0.1515	0.1507	17	ENSG00000049283.13	EPN3	48609904	48621111	+	protein_coding
ENSG00000145384	ENSG00000145384:2	68	1.072	0.01204	0.1602	0.1507	4	ENSG00000145384.3	FABP2	120238405	120243545	-	protein_coding
ENSG00000187257	ENSG00000187257:1	101	0.9511	0.01942	0.1662	0.1507	7	ENSG00000187257.10	RSBN1L	77325760	77412339	+	protein_coding
ENSG00000131746	ENSG00000131746:1	2	0.9999	0.0003493	0.1491	0.149	17	ENSG00000131746.8	TNS4	38632080	38657849	-	protein_coding
ENSG00000079819	ENSG00000079819:2	34	1.135	0.007141	0.1536	0.148	6	ENSG00000079819.12	EPB41L2	131160487	131384462	-	protein_coding
ENSG00000164136	ENSG00000164136:1	13	0.4062	0.01801	0.162	0.1476	4	ENSG00000164136.12	IL15	142557752	142655140	+	protein_coding
ENSG00000198794	ENSG00000198794:2	22	1.04	0.003835	0.1504	0.1474	15	ENSG00000198794.7	SCAMP5	75249560	75313837	+	protein_coding
ENSG00000100599	ENSG00000100599:1	26	0.9907	0.004602	0.1496	0.146	14	ENSG00000100599.11	RIN3	92980118	93155339	+	protein_coding
ENSG00000066923	ENSG00000066923:1	74	1.008	0.01028	0.1528	0.1447	7	ENSG00000066923.13	STAG3	99775186	99819111	+	protein_coding
ENSG00000089685	ENSG00000089685:1	1	0.9803	0.0001874	0.1447	0.1447	17	ENSG00000089685.10	BIRC5	76210267	76221717	+	protein_coding
ENSG00000113645	ENSG00000113645:1	1	0.9975	0.0001835	0.1446	0.1446	5	ENSG00000113645.9	WWC1	167718656	167899308	+	protein_coding
ENSG00000106261	ENSG00000106261:1	22	1.003	0.004497	0.1479	0.1444	7	ENSG00000106261.12	ZKSCAN1	99613204	99639312	+	protein_coding
ENSG00000023228	ENSG00000023228:1	82	1.048	0.01546	0.1562	0.1439	2	ENSG00000023228.9	NDUFS1	206979541	207024327	-	protein_coding
ENSG00000133872	ENSG00000133872:1	6	1.092	0.0009906	0.1445	0.1438	8	ENSG00000133872.9	TMEM66	29920528	29940723	-	protein_coding
ENSG00000170927	ENSG00000170927:1	26	1.051	0.01399	0.155	0.1438	6	ENSG00000170927.10	PKHD1	51480098	51952423	-	protein_coding
ENSG00000176978	ENSG00000176978:2	16	0.805	0.003347	0.146	0.1434	9	ENSG00000176978.9	DPP7	140004994	140009629	-	protein_coding
ENSG00000125107	ENSG00000125107:1	1	0.9786	0.0001853	0.143	0.143	16	ENSG00000125107.12	CNOT1	58553855	58663790	-	protein_coding
ENSG00000242779	ENSG00000242779:1	10	0.9988	0.002136	0.1436	0.142	19	ENSG00000242779.2	ZNF702P	53471504	53541151	-	pseudogene
ENSG00000245937	ENSG00000245937:1	19	1.189	0.003418	0.1437	0.1411	5	ENSG00000245937.3	CTC-228N24.3	127276118	127418864	-	lincRNA
ENSG00000117222	ENSG00000117222:1	28	0.7777	0.008409	0.1476	0.1409	1	ENSG00000117222.9	RBBP5	205055270	205091143	-	protein_coding
ENSG00000112406	ENSG00000112406:1	17	1.312	0.002326	0.1419	0.1401	6	ENSG00000112406.4	HECA	139456249	139501939	+	protein_coding
ENSG00000179241	ENSG00000179241:1	6	0.6083	0.01066	0.1482	0.1397	11	ENSG00000179241.8	LDLRAD3	35965531	36253686	+	protein_coding
ENSG00000091536	ENSG00000091536:1	55	1.028	0.0084	0.146	0.1393	17	ENSG00000091536.12	MYO15A	18012020	18083116	+	protein_coding
ENSG00000137449	ENSG00000137449:1	34	0.8767	0.007528	0.1452	0.1392	4	ENSG00000137449.11	CPEB2	15004298	15071777	+	protein_coding
ENSG00000170921	ENSG00000170921:2	17	0.5038	0.007203	0.1446	0.1389	17	ENSG00000170921.10	TANC2	61086917	61505060	+	protein_coding
ENSG00000260404	ENSG00000260404:2	463	0.9667	0.09218	0.2141	0.1388	4	ENSG00000260404.2	RP11-384K6.6	119512928	119554884	+	lincRNA
ENSG00000186193	ENSG00000186193:1	43	0.9996	0.006808	0.1435	0.1381	9	ENSG00000186193.7	SAPCD2	139956581	139965040	-	protein_coding
ENSG00000232434	ENSG00000232434:1	49	0.995	0.007957	0.1434	0.137	9	ENSG00000232434.1	C9orf172	139738867	139741797	+	protein_coding
ENSG00000244187	ENSG00000244187:1	25	0.9928	0.004385	0.1405	0.137	9	ENSG00000244187.3	TMEM141	139685807	139687709	+	protein_coding
ENSG00000129003	ENSG00000129003:1	88	0.9216	0.01271	0.1461	0.1359	15	ENSG00000129003.11	VPS13C	62144588	62352672	-	protein_coding
ENSG00000269514	ENSG00000269514:1	33	0.9962	0.004836	0.1392	0.1354	12	ENSG00000269514.1	DKFZP779L1853	48592170	48595814	+	protein_coding
ENSG00000107331	ENSG00000107331:1	40	0.9978	0.006438	0.1404	0.1353	9	ENSG00000107331.12	ABCA2	139901686	139923367	-	protein_coding
ENSG00000184752	ENSG00000184752:1	11	0.9957	0.00247	0.137	0.1352	12	ENSG00000184752.8	NDUFA12	95290831	95397546	-	protein_coding
ENSG00000145979	ENSG00000145979:1	11	1	0.002085	0.1365	0.135	6	ENSG00000145979.13	TBC1D7	13266774	13328815	-	protein_coding
ENSG00000152217	ENSG00000152217:1	1	0.4246	0.0005006	0.1346	0.1343	18	ENSG00000152217.12	SETBP1	42260138	42648475	+	protein_coding
ENSG00000185033	ENSG00000185033:1	3	0.8642	0.001219	0.1347	0.1338	15	ENSG00000185033.10	SEMA4B	90703836	90772911	+	protein_coding
ENSG00000080166	ENSG00000080166:2	35	1.027	0.005146	0.1377	0.1336	13	ENSG00000080166.11	DCT	95089558	95131936	-	protein_coding
ENSG00000103037	ENSG00000103037:1	21	0.9595	0.003774	0.1363	0.1333	16	ENSG00000103037.7	SETD6	58549383	58554431	+	protein_coding
ENSG00000159199	ENSG00000159199:1	36	1.071	0.006129	0.138	0.1331	17	ENSG00000159199.9	ATP5G1	46970127	46973233	+	protein_coding
ENSG00000152684	ENSG00000152684:1	14	1.283	0.001835	0.1343	0.1329	5	ENSG00000152684.10	PELO	52083774	52099880	+	protein_coding
ENSG00000121716	ENSG00000121716:2	48	0.9754	0.008129	0.1394	0.1328	7	ENSG00000121716.14	PILRB	99933737	99965356	+	protein_coding
ENSG00000052749	ENSG00000052749:1	119	1.168	0.01618	0.1457	0.1325	10	ENSG00000052749.9	RRP12	99116115	99161127	-	protein_coding
ENSG00000184363	ENSG00000184363:2	22	0.2435	0.02357	0.1517	0.1325	11	ENSG00000184363.5	PKP3	392614	404908	+	protein_coding
ENSG00000204001	ENSG00000204001:1	12	0.9948	0.002024	0.1341	0.1325	9	ENSG00000204001.5	LCN8	139648838	139652678	-	protein_coding
ENSG00000242294	ENSG00000242294:1	45	1.019	0.00804	0.139	0.1325	7	ENSG00000242294.2	STAG3L5P	99933702	99949523	+	pseudogene
ENSG00000146109	ENSG00000146109:1	6	1.202	0.0006928	0.1329	0.1324	6	ENSG00000146109.3	ABT1	26597180	26600278	+	protein_coding
ENSG00000160294	ENSG00000160294:1	2	0.5231	0.0005856	0.1322	0.1318	21	ENSG00000160294.6	MCM3AP	47655047	47706211	-	protein_coding
ENSG00000115216	ENSG00000115216:1	7	0.9957	0.001041	0.1323	0.1316	2	ENSG00000115216.9	NRBP1	27650657	27665126	+	protein_coding
ENSG00000260391	ENSG00000260391:2	7	0.4929	0.002689	0.1334	0.1314	3	ENSG00000260391.2	RP11-71H17.7	124442635	124445172	+	sense_overlapping
ENSG00000106686	ENSG00000106686:2	4	0.9983	0.0006327	0.1312	0.1308	9	ENSG00000106686.12	SPATA6L	4553386	4666674	-	protein_coding
ENSG00000239521	ENSG00000239521:1	62	0.4447	0.02801	0.1536	0.1307	7	ENSG00000239521.3	GATS	99798276	99869837	-	pseudogene
ENSG00000203799	ENSG00000203799:2	13	0.9937	0.002268	0.1323	0.1306	6	ENSG00000203799.6	CCDC162P	109612231	109676266	+	pseudogene
ENSG00000139865	ENSG00000139865:1	7	1.029	0.0008479	0.1311	0.1305	14	ENSG00000139865.12	TTC6	38065052	38510647	+	protein_coding
ENSG00000103194	ENSG00000103194:1	20	1.001	0.002753	0.1326	0.1304	16	ENSG00000103194.11	USP10	84733584	84813528	+	protein_coding
ENSG00000177943	ENSG00000177943:1	48	0.9999	0.00777	0.1361	0.1298	9	ENSG00000177943.9	MAMDC4	139745395	139755249	+	protein_coding
ENSG00000127328	ENSG00000127328:2	1	0.9971	0.0001614	0.1294	0.1294	12	ENSG00000127328.17	RAB3IP	70132461	70216984	+	protein_coding
ENSG00000054179	ENSG00000054179:1	41	0.9988	0.006333	0.134	0.1289	9	ENSG00000054179.7	ENTPD2	139942550	139948497	-	protein_coding
ENSG00000196586	ENSG00000196586:1	30	0.987	0.004796	0.1327	0.1289	6	ENSG00000196586.9	MYO6	76458909	76629254	+	protein_coding
ENSG00000137288	ENSG00000137288:2	5	1.017	0.0008449	0.129	0.1284	6	ENSG00000137288.5	UQCC2	33662070	33679504	-	protein_coding
ENSG00000273066	ENSG00000273066:1	29	0.9977	0.004907	0.1321	0.1282	9	ENSG00000273066.1	RP11-216L13.19	139693675	139704494	+	processed_transcript
ENSG00000197355	ENSG00000197355:2	39	0.9983	0.006239	0.1327	0.1277	9	ENSG00000197355.6	UAP1L1	139971953	139978991	+	protein_coding
ENSG00000125246	ENSG00000125246:3	40	0.6712	0.0134	0.1382	0.1273	13	ENSG00000125246.11	CLYBL	100258919	100549387	+	protein_coding
ENSG00000222724	ENSG00000222724:1	27	1.091	0.007658	0.1332	0.127	2	ENSG00000222724.1	RNU2-63P	88315873	88316066	-	snRNA
ENSG00000101216	ENSG00000101216:1	33	0.9345	0.005567	0.1311	0.1266	20	ENSG00000101216.6	GMEB2	62218955	62258394	-	protein_coding
ENSG00000196642	ENSG00000196642:1	43	0.999	0.006808	0.1321	0.1266	9	ENSG00000196642.11	RABL6	139702374	139735639	+	protein_coding
ENSG00000159658	ENSG00000159658:2	25	1.292	0.003354	0.1285	0.1259	1	ENSG00000159658.6	EFCAB14	47124366	47184824	-	protein_coding
ENSG00000257594	ENSG00000257594:1	21	0.9916	0.003203	0.1283	0.1258	12	ENSG00000257594.2	GALNT4	89913185	89920039	-	protein_coding
ENSG00000124491	ENSG00000124491:1	2	0.9287	0.0003943	0.1255	0.1253	6	ENSG00000124491.11	F13A1	6144318	6321246	-	protein_coding
ENSG00000042832	ENSG00000042832:1	44	1	0.006485	0.1301	0.1249	8	ENSG00000042832.7	TG	133879203	134147147	+	protein_coding
ENSG00000176919	ENSG00000176919:2	50	0.9449	0.008019	0.1314	0.1249	9	ENSG00000176919.7	C8G	139839698	139841426	+	protein_coding
ENSG00000127946	ENSG00000127946:2	3	0.9995	0.0002393	0.1249	0.1248	7	ENSG00000127946.12	HIP1	75162621	75368280	-	protein_coding
ENSG00000146535	ENSG00000146535:2	97	1.079	0.01251	0.135	0.1248	7	ENSG00000146535.9	GNA12	2767746	2883958	-	protein_coding
ENSG00000165084	ENSG00000165084:1	28	0.6785	0.007606	0.1304	0.1242	8	ENSG00000165084.11	C8orf34	69242957	69731257	+	protein_coding
ENSG00000269282	ENSG00000269282:1	33	0.9758	0.005469	0.1284	0.124	12	ENSG00000269282.1	AC024257.1	48759919	48761738	+	protein_coding
ENSG00000136379	ENSG00000136379:1	6	1.651	0.0005792	0.1233	0.1229	15	ENSG00000136379.7	ABHD17C	80972025	81047962	+	protein_coding
ENSG00000261338	ENSG00000261338:1	20	1.009	0.003051	0.1243	0.1219	2	ENSG00000261338.1	RP11-378A13.1	219120042	219122087	+	sense_overlapping
ENSG00000054148	ENSG00000054148:2	43	1	0.006808	0.1266	0.1211	9	ENSG00000054148.13	PHPT1	139743176	139745488	+	protein_coding
ENSG00000213213	ENSG00000213213:1	26	0.9888	0.00446	0.1239	0.1203	9	ENSG00000213213.9	KIAA1984	139690802	139702193	+	protein_coding
ENSG00000140320	ENSG00000140320:1	6	0.7827	0.001952	0.1217	0.1202	15	ENSG00000140320.7	BAHD1	40731920	40760441	+	protein_coding
ENSG00000204528	ENSG00000204528:3	4	1	0.0006274	0.1206	0.1202	6	ENSG00000204528.3	PSORS1C3	31141512	31145676	-	sense_intronic
ENSG00000199347	ENSG00000199347:2	19	1.07	0.002673	0.1222	0.1201	1	ENSG00000199347.1	RNU5E-1	11968209	11968328	+	snRNA
ENSG00000272752	ENSG00000272752:1	33	0.9958	0.005758	0.1244	0.1197	7	ENSG00000272752.1	STAG3L5P-PVRIG2P-PILRB	99933727	99965454	+	processed_transcript
ENSG00000182217	ENSG00000182217:1	79	0.9132	0.009492	0.1272	0.1194	1	ENSG00000182217.7	HIST2H4B	149825607	149832714	-	protein_coding
ENSG00000019144	ENSG00000019144:1	1	0.7538	0.0002017	0.1185	0.1184	11	ENSG00000019144.12	PHLDB1	118477155	118528741	+	protein_coding
ENSG00000175611	ENSG00000175611:3	3	1.226	0.0006288	0.1186	0.1182	9	ENSG00000175611.7	LINC00476	98521513	98638259	-	processed_transcript
ENSG00000106089	ENSG00000106089:1	4	0.7373	0.0451	0.1556	0.118	7	ENSG00000106089.7	STX1A	73113536	73134002	-	protein_coding
ENSG00000171729	ENSG00000171729:3	11	0.7106	0.001092	0.1188	0.118	1	ENSG00000171729.9	TMEM51	15479028	15546976	+	protein_coding
ENSG00000145384	ENSG00000145384:1	9	1	0.001299	0.1185	0.1176	4	ENSG00000145384.3	FABP2	120238405	120243545	-	protein_coding
ENSG00000140479	ENSG00000140479:1	36	1.058	0.005287	0.1213	0.117	15	ENSG00000140479.12	PCSK6	101840818	102065405	-	protein_coding
ENSG00000121716	ENSG00000121716:1	8	0.9996	0.001174	0.1176	0.1167	7	ENSG00000121716.14	PILRB	99933737	99965356	+	protein_coding
ENSG00000103034	ENSG00000103034:1	70	0.9589	0.01027	0.1249	0.1165	16	ENSG00000103034.10	NDRG4	58496750	58547532	+	protein_coding
ENSG00000162378	ENSG00000162378:2	27	1.446	0.002803	0.1185	0.1163	1	ENSG00000162378.8	ZYG11B	53192126	53293014	+	protein_coding
ENSG00000164111	ENSG00000164111:1	6	0.9967	0.0008553	0.1168	0.1162	4	ENSG00000164111.10	ANXA5	122589110	122618268	-	protein_coding
ENSG00000211638	ENSG00000211638:1	14	0.9998	0.002041	0.1167	0.1152	22	ENSG00000211638.2	IGLV8-61	22453110	22453622	+	IG_V_gene
ENSG00000150991	ENSG00000150991:1	15	0.6116	0.003402	0.1168	0.1141	12	ENSG00000150991.10	UBC	125396150	125401914	-	protein_coding
ENSG00000155849	ENSG00000155849:2	38	1.077	0.004907	0.1181	0.1141	7	ENSG00000155849.11	ELMO1	36893961	37488852	-	protein_coding
ENSG00000093217	ENSG00000093217:2	47	1.027	0.006154	0.119	0.114	3	ENSG00000093217.5	XYLB	38388251	38462839	+	protein_coding
ENSG00000123933	ENSG00000123933:1	15	0.961	0.002109	0.1154	0.1137	4	ENSG00000123933.10	MXD4	2249159	2264021	-	protein_coding
ENSG00000100991	ENSG00000100991:1	45	1.026	0.005586	0.1176	0.1131	20	ENSG00000100991.7	TRPC4AP	33590207	33680674	-	protein_coding
ENSG00000164111	ENSG00000164111:2	23	1.025	0.003611	0.1156	0.1127	4	ENSG00000164111.10	ANXA5	122589110	122618268	-	protein_coding
ENSG00000104432	ENSG00000104432:1	99	0.7869	0.01814	0.1272	0.112	8	ENSG00000104432.8	IL7	79587978	79717758	-	protein_coding
ENSG00000175489	ENSG00000175489:1	2	0.9845	0.0002385	0.1116	0.1115	19	ENSG00000175489.9	LRRC25	18501954	18508427	-	protein_coding
ENSG00000149636	ENSG00000149636:1	2	0.9952	0.0003123	0.1114	0.1112	20	ENSG00000149636.11	DSN1	35380194	35402221	-	protein_coding
ENSG00000141736	ENSG00000141736:2	22	0.6194	0.007678	0.1172	0.1109	17	ENSG00000141736.9	ERBB2	37844167	37886679	+	protein_coding
ENSG00000137634	ENSG00000137634:2	20	1.003	0.002976	0.113	0.1106	11	ENSG00000137634.5	NXPE4	114441313	114466484	-	protein_coding
ENSG00000131351	ENSG00000131351:2	21	0.6626	0.02572	0.132	0.1105	19	ENSG00000131351.10	HAUS8	17160539	17186435	-	protein_coding
ENSG00000197846	ENSG00000197846:2	10	1.015	0.001435	0.1116	0.1105	6	ENSG00000197846.3	HIST1H2BF	26199748	26200942	+	protein_coding
ENSG00000119411	ENSG00000119411:1	1	0.9975	0.0001332	0.1093	0.1093	9	ENSG00000119411.10	BSPRY	116111821	116133513	+	protein_coding
ENSG00000162722	ENSG00000162722:4	2	0.638	0.0005483	0.1096	0.1093	1	ENSG00000162722.8	TRIM58	248020501	248041507	+	protein_coding
ENSG00000164220	ENSG00000164220:1	55	1.081	0.006707	0.1149	0.1093	5	ENSG00000164220.6	F2RL2	75911307	75919259	-	protein_coding
ENSG00000131023	ENSG00000131023:1	79	0.934	0.008977	0.1166	0.1091	6	ENSG00000131023.8	LATS1	149979289	150039392	-	protein_coding
ENSG00000064270	ENSG00000064270:2	9	0.9117	0.001349	0.11	0.109	16	ENSG00000064270.8	ATP2C2	84402133	84497793	+	protein_coding
ENSG00000086504	ENSG00000086504:1	10	0.9958	0.001189	0.1099	0.109	16	ENSG00000086504.11	MRPL28	417384	420527	-	protein_coding
ENSG00000171109	ENSG00000171109:3	19	1.788	0.0003598	0.1091	0.1089	3	ENSG00000171109.14	MFN1	179065480	179112719	+	protein_coding
ENSG00000100304	ENSG00000100304:1	12	1	0.001467	0.1099	0.1088	22	ENSG00000100304.12	TTLL12	43562628	43583139	-	protein_coding
ENSG00000006607	ENSG00000006607:1	4	0.5908	0.0006405	0.1087	0.1083	2	ENSG00000006607.9	FARP2	242295658	242434256	+	protein_coding
ENSG00000107281	ENSG00000107281:1	45	0.9996	0.007239	0.1135	0.1075	9	ENSG00000107281.5	NPDC1	139933922	139940655	-	protein_coding
ENSG00000010322	ENSG00000010322:1	20	0.9754	0.002283	0.1091	0.1073	3	ENSG00000010322.11	NISCH	52489134	52527087	+	protein_coding
ENSG00000259087	ENSG00000259087:1	9	0.597	0.002201	0.109	0.1073	14	ENSG00000259087.1	RP11-356O9.2	38025363	38036300	-	lincRNA
ENSG00000136048	ENSG00000136048:1	3	1.529	0.0002172	0.1071	0.107	12	ENSG00000136048.9	DRAM1	102271129	102405908	+	protein_coding
ENSG00000003056	ENSG00000003056:1	1	0.9999	0.0001294	0.1067	0.1067	12	ENSG00000003056.3	M6PR	9092959	9102551	-	protein_coding
ENSG00000229953	ENSG00000229953:1	3	0.656	0.0005614	0.107	0.1066	1	ENSG00000229953.1	RP11-284F21.7	156616299	156631216	-	antisense
ENSG00000204933	ENSG00000204933:3	2	1.015	0.0002823	0.1065	0.1064	19	ENSG00000204933.2	CD177P1	43876894	43883276	-	pseudogene
ENSG00000165983	ENSG00000165983:2	8	1.092	0.000902	0.1069	0.1062	10	ENSG00000165983.10	PTER	16478942	16555736	+	protein_coding
ENSG00000250571	ENSG00000250571:1	11	0.9983	0.001428	0.1071	0.106	8	ENSG00000250571.2	GLI4	144349603	144359101	+	protein_coding
ENSG00000140848	ENSG00000140848:1	11	1.05	0.001189	0.1059	0.105	16	ENSG00000140848.12	CPNE2	57126449	57181878	+	protein_coding
ENSG00000112818	ENSG00000112818:1	25	0.9624	0.006602	0.1102	0.1047	6	ENSG00000112818.5	MEP1A	46761127	46807515	+	protein_coding
ENSG00000264207	ENSG00000264207:1	3	0.9371	0.0004017	0.1048	0.1046	1	ENSG00000264207.1	RP11-196G18.23	149802876	149804109	-	antisense
ENSG00000153310	ENSG00000153310:1	38	0.3851	0.01616	0.118	0.1044	8	ENSG00000153310.14	FAM49B	130851839	131029375	-	protein_coding
ENSG00000261734	ENSG00000261734:1	1	0.9999	0.000126	0.1043	0.1043	3	ENSG00000261734.1	RP11-669C19.1	20429741	20432054	+	lincRNA
ENSG00000101452	ENSG00000101452:1	70	1.019	0.008938	0.1117	0.1042	20	ENSG00000101452.10	DHX35	37590942	37668366	+	protein_coding
ENSG00000109182	ENSG00000109182:1	7	0.9997	0.0007727	0.104	0.1034	4	ENSG00000109182.7	CWH43	48988264	49064098	+	protein_coding
ENSG00000173409	ENSG00000173409:1	14	0.9983	0.001718	0.1043	0.1029	1	ENSG00000173409.9	ARV1	231114727	231136341	+	protein_coding
ENSG00000182957	ENSG00000182957:3	15	1.145	0.001573	0.1032	0.102	13	ENSG00000182957.11	SPATA13	24553944	24881212	+	protein_coding
ENSG00000183891	ENSG00000183891:1	18	0.9978	0.002478	0.1034	0.1014	2	ENSG00000183891.5	TTC32	20096404	20101747	-	protein_coding
ENSG00000142789	ENSG00000142789:2	7	0.9976	0.002162	0.1028	0.101	1	ENSG00000142789.15	CELA3A	22328149	22339032	+	protein_coding
ENSG00000162869	ENSG00000162869:2	2	0.9998	0.0001556	0.1009	0.1009	2	ENSG00000162869.11	PPP1R21	48667737	48742525	+	protein_coding
ENSG00000121653	ENSG00000121653:1	47	0.9652	0.05563	0.1482	0.1008	11	ENSG00000121653.7	MAPK8IP1	45907202	45928016	+	protein_coding
ENSG00000148719	ENSG00000148719:1	12	0.9825	0.001677	0.1021	0.1008	10	ENSG00000148719.10	DNAJB12	74092588	74114988	-	protein_coding
ENSG00000088992	ENSG00000088992:1	11	0.5938	0.002526	0.1027	0.1006	12	ENSG00000088992.13	TESC	117476728	117537284	-	protein_coding
ENSG00000147853	ENSG00000147853:2	15	0.986	0.001873	0.102	0.1005	9	ENSG00000147853.12	AK3	4711155	4742043	-	protein_coding
ENSG00000187017	ENSG00000187017:1	6	0.7209	0.0007828	0.101	0.1004	1	ENSG00000187017.10	ESPN	6484848	6521430	+	protein_coding
ENSG00000215305	ENSG00000215305:2	17	0.5143	0.00451	0.1034	0.09969	20	ENSG00000215305.5	VPS16	2821349	2847378	+	protein_coding
ENSG00000228223	ENSG00000228223:1	4	0.7971	0.02913	0.1243	0.09957	6	ENSG00000228223.1	HCG11	26522076	26526807	+	lincRNA
ENSG00000134824	ENSG00000134824:2	37	0.1457	0.9793	0.9803	0.09933	11	ENSG00000134824.9	FADS2	61560452	61634826	+	protein_coding
ENSG00000172175	ENSG00000172175:2	13	0.3056	0.01285	0.1098	0.09891	18	ENSG00000172175.8	MALT1	56338618	56417371	+	protein_coding
ENSG00000116985	ENSG00000116985:1	10	1.113	0.000982	0.09938	0.09865	1	ENSG00000116985.6	BMP8B	40222854	40254533	-	protein_coding
ENSG00000112299	ENSG00000112299:1	8	1	0.0009749	0.09932	0.09859	6	ENSG00000112299.7	VNN1	133002729	133035188	-	protein_coding
ENSG00000146215	ENSG00000146215:1	10	1.187	0.006683	0.1034	0.09775	6	ENSG00000146215.9	CRIP3	43267448	43276535	-	protein_coding
ENSG00000100034	ENSG00000100034:1	21	1.268	0.0015	0.09868	0.0975	22	ENSG00000100034.9	PPM1F	22273793	22307209	-	protein_coding
ENSG00000005469	ENSG00000005469:2	9	0.9988	0.0009344	0.09818	0.09749	7	ENSG00000005469.7	CROT	86974997	87029111	+	protein_coding
ENSG00000182472	ENSG00000182472:1	5	0.9999	0.001597	0.09764	0.09637	19	ENSG00000182472.4	CAPN12	39220827	39260544	-	protein_coding
ENSG00000188895	ENSG00000188895:1	1	0.7957	0.0001491	0.09636	0.09633	17	ENSG00000188895.7	MSL1	38278551	38293042	+	protein_coding
ENSG00000167394	ENSG00000167394:1	34	1.241	0.002493	0.09814	0.09611	16	ENSG00000167394.8	ZNF668	31072164	31085641	-	protein_coding
ENSG00000006282	ENSG00000006282:2	6	1.171	0.0005486	0.09633	0.09596	17	ENSG00000006282.15	SPATA20	48620419	48633213	+	protein_coding
ENSG00000170703	ENSG00000170703:1	6	0.9998	0.000731	0.09643	0.0959	17	ENSG00000170703.11	TTLL6	46839597	46894576	-	protein_coding
ENSG00000174669	ENSG00000174669:1	62	1.025	0.006625	0.1014	0.09582	11	ENSG00000174669.7	SLC29A2	66129992	66139685	-	protein_coding
ENSG00000138592	ENSG00000138592:1	11	0.8655	0.001256	0.09621	0.09524	15	ENSG00000138592.9	USP8	50716577	50793280	+	protein_coding
ENSG00000168903	ENSG00000168903:3	17	0.9995	0.002005	0.0968	0.09518	5	ENSG00000168903.8	BTNL3	180415845	180433727	+	protein_coding
ENSG00000178381	ENSG00000178381:2	31	1.12	0.003041	0.09767	0.09517	7	ENSG00000178381.7	ZFAND2A	1191707	1200395	-	protein_coding
ENSG00000172543	ENSG00000172543:2	14	0.7763	0.001413	0.09597	0.09485	11	ENSG00000172543.3	CTSW	65647280	65651212	+	protein_coding
ENSG00000100711	ENSG00000100711:1	20	0.961	0.05961	0.1448	0.0937	14	ENSG00000100711.9	ZFYVE21	104182067	104200005	+	protein_coding
ENSG00000138346	ENSG00000138346:1	29	1.2	0.03053	0.1197	0.09357	10	ENSG00000138346.10	DNA2	70173821	70231879	-	protein_coding
ENSG00000136895	ENSG00000136895:3	22	0.2244	0.02729	0.1165	0.09313	9	ENSG00000136895.14	GARNL3	129986544	130155939	+	protein_coding
ENSG00000183020	ENSG00000183020:1	120	0.9262	0.01455	0.1052	0.09282	11	ENSG00000183020.9	AP2A2	924894	1012239	+	protein_coding
ENSG00000116171	ENSG00000116171:3	18	0.5142	0.008712	0.1001	0.09273	1	ENSG00000116171.12	SCP2	53392901	53517375	+	protein_coding
ENSG00000182149	ENSG00000182149:1	31	1.009	0.003471	0.09535	0.09247	16	ENSG00000182149.16	IST1	71879899	71962913	+	protein_coding
ENSG00000060749	ENSG00000060749:2	34	0.9069	0.0438	0.1299	0.09226	11	ENSG00000060749.10	QSER1	32914724	33014862	+	protein_coding
ENSG00000185339	ENSG00000185339:1	4	0.9997	0.0004514	0.09228	0.09199	22	ENSG00000185339.4	TCN2	31002825	31023265	+	protein_coding
ENSG00000099958	ENSG00000099958:1	3	0.6193	0.0006164	0.09241	0.09197	22	ENSG00000099958.10	DERL3	24176690	24181315	-	protein_coding
ENSG00000127191	ENSG00000127191:2	50	0.6723	0.008019	0.09874	0.09194	9	ENSG00000127191.13	TRAF2	139776364	139821059	+	protein_coding
ENSG00000198754	ENSG00000198754:1	12	1.147	0.001298	0.09267	0.09165	1	ENSG00000198754.5	OXCT2	40235195	40237020	-	protein_coding
ENSG00000152952	ENSG00000152952:1	32	1.004	0.003488	0.09448	0.09158	3	ENSG00000152952.7	PLOD2	145787227	145881440	-	protein_coding
ENSG00000046889	ENSG00000046889:1	53	1.078	0.00511	0.0958	0.0915	8	ENSG00000046889.14	PREX2	68864353	69149265	+	protein_coding
ENSG00000083845	ENSG00000083845:1	2	0.9877	0.0002623	0.09156	0.09143	19	ENSG00000083845.4	RPS5	58897767	58906173	+	protein_coding
ENSG00000270141	ENSG00000270141:1	31	0.1129	0.1485	0.2199	0.09135	3	ENSG00000270141.2	TERC	169482308	169482848	-	lincRNA
ENSG00000184428	ENSG00000184428:1	40	0.9984	0.004258	0.09449	0.09092	8	ENSG00000184428.8	TOP1MT	144386554	144442149	-	protein_coding
ENSG00000170049	ENSG00000170049:1	33	1.122	0.003542	0.09378	0.09083	17	ENSG00000170049.5	KCNAB3	7825177	7833121	-	protein_coding
ENSG00000158805	ENSG00000158805:1	1	0.9547	0.0001133	0.09043	0.09042	16	ENSG00000158805.7	ZNF276	89786808	89807311	+	protein_coding
ENSG00000173418	ENSG00000173418:1	31	0.9199	0.00345	0.09312	0.09025	20	ENSG00000173418.7	NAA20	19997760	20014299	+	protein_coding
ENSG00000229043	ENSG00000229043:1	19	1.086	0.001689	0.0915	0.09014	7	ENSG00000229043.2	AC091729.9	1200010	1204903	+	antisense
ENSG00000146648	ENSG00000146648:2	15	0.9805	0.00151	0.09088	0.08967	7	ENSG00000146648.11	EGFR	55086714	55324313	+	protein_coding
ENSG00000116741	ENSG00000116741:1	33	1.116	0.004762	0.09349	0.08948	1	ENSG00000116741.6	RGS2	192778169	192781403	+	protein_coding
ENSG00000082701	ENSG00000082701:1	20	1.051	0.004006	0.09171	0.08835	3	ENSG00000082701.10	GSK3B	119540170	119813264	-	protein_coding
ENSG00000261266	ENSG00000261266:2	19	0.2276	0.01079	0.09755	0.08833	16	ENSG00000261266.1	CTD-2196E14.5	23698370	23699665	-	antisense
ENSG00000177984	ENSG00000177984:1	38	1.178	0.003405	0.09079	0.08795	9	ENSG00000177984.6	LCN15	139654086	139660707	-	protein_coding
ENSG00000071243	ENSG00000071243:1	8	0.8674	0.0006319	0.08839	0.08794	7	ENSG00000071243.11	ING3	120590803	120617270	+	protein_coding
ENSG00000225969	ENSG00000225969:1	4	0.9998	0.000415	0.08746	0.08719	7	ENSG00000225969.1	LINC00035	73149368	73150384	+	antisense
ENSG00000163832	ENSG00000163832:1	53	1.046	0.005334	0.0916	0.08708	3	ENSG00000163832.11	ELP6	47537130	47555251	-	protein_coding
ENSG00000224259	ENSG00000224259:1	8	1.735	0.0002699	0.08631	0.08616	1	ENSG00000224259.1	RP11-48O20.4	159931008	159948851	+	lincRNA
ENSG00000050748	ENSG00000050748:1	11	0.9982	0.001242	0.08694	0.08596	5	ENSG00000050748.13	MAPK9	179660143	179719099	-	protein_coding
ENSG00000176928	ENSG00000176928:3	10	0.9102	0.001278	0.08691	0.08589	5	ENSG00000176928.4	GCNT4	74323289	74326724	-	protein_coding
ENSG00000055211	ENSG00000055211:1	73	0.8969	0.01107	0.09498	0.08549	6	ENSG00000055211.8	GINM1	149887430	149912884	+	protein_coding
ENSG00000233448	ENSG00000233448:1	25	1.162	0.00192	0.08671	0.08513	7	ENSG00000233448.2	PMS2P9	76669261	76673093	+	pseudogene
ENSG00000151694	ENSG00000151694:1	10	0.9908	0.001016	0.0859	0.0851	2	ENSG00000151694.8	ADAM17	9628615	9695921	-	protein_coding
ENSG00000162104	ENSG00000162104:2	20	0.2708	0.03151	0.1122	0.08496	16	ENSG00000162104.5	ADCY9	4003388	4166186	-	protein_coding
ENSG00000006327	ENSG00000006327:1	15	1.041	0.002098	0.0866	0.08487	16	ENSG00000006327.9	TNFRSF12A	3068446	3072384	+	protein_coding
ENSG00000198648	ENSG00000198648:1	47	0.5509	0.009138	0.09193	0.0841	2	ENSG00000198648.6	STK39	168810530	169104651	-	protein_coding
ENSG00000115504	ENSG00000115504:1	46	1.447	0.002425	0.08607	0.08406	2	ENSG00000115504.10	EHBP1	62900986	63273622	+	protein_coding
ENSG00000167280	ENSG00000167280:2	2	2	9.696e-05	0.08403	0.08404	17	ENSG00000167280.12	ENGASE	77071021	77084681	+	protein_coding
ENSG00000091972	ENSG00000091972:3	15	0.8515	0.001849	0.08555	0.08403	3	ENSG00000091972.14	CD200	112051194	112081659	+	protein_coding
ENSG00000074219	ENSG00000074219:1	55	1.007	0.005767	0.08884	0.08393	19	ENSG00000074219.9	TEAD2	49843852	49865714	-	protein_coding
ENSG00000076826	ENSG00000076826:1	3	1.042	0.0002225	0.08367	0.08356	19	ENSG00000076826.5	CAMSAP3	7660788	7683190	+	protein_coding
ENSG00000124570	ENSG00000124570:1	8	0.7355	0.0006135	0.08383	0.08339	6	ENSG00000124570.13	SERPINB6	2948393	2972090	-	protein_coding
ENSG00000172985	ENSG00000172985:1	27	0.4556	0.008175	0.09036	0.08335	2	ENSG00000172985.8	SH3RF3	109745804	110262207	+	protein_coding
ENSG00000150076	ENSG00000150076:3	20	1	0.001892	0.08476	0.08321	10	ENSG00000150076.18	C10orf68	32832297	33171802	+	protein_coding
ENSG00000112787	ENSG00000112787:2	7	1.097	0.0006755	0.08363	0.08313	12	ENSG00000112787.8	FBRSL1	133066137	133161774	+	protein_coding
ENSG00000150636	ENSG00000150636:2	45	0.7822	0.006199	0.08825	0.08296	18	ENSG00000150636.11	CCDC102B	66382446	66722426	+	protein_coding
ENSG00000168028	ENSG00000168028:1	128	1.047	0.01133	0.09265	0.0829	3	ENSG00000168028.9	RPSA	39448180	39454033	+	protein_coding
ENSG00000204936	ENSG00000204936:1	4	1.43	0.0002913	0.08277	0.0826	19	ENSG00000204936.5	CD177	43857811	43867480	+	polymorphic_pseudogene
ENSG00000243587	ENSG00000243587:1	4	0.7932	0.0004413	0.08283	0.08254	6	ENSG00000243587.6	C6orf183	109487036	109592217	+	polymorphic_pseudogene
ENSG00000135205	ENSG00000135205:2	9	1.883	0.0002842	0.08244	0.08228	7	ENSG00000135205.10	CCDC146	76751751	76958850	+	protein_coding
ENSG00000054179	ENSG00000054179:3	23	1.007	0.002349	0.08396	0.08201	9	ENSG00000054179.7	ENTPD2	139942550	139948497	-	protein_coding
ENSG00000143409	ENSG00000143409:2	1	0.1712	0.0009874	0.08247	0.0817	1	ENSG00000143409.11	FAM63A	150969025	150980851	-	protein_coding
ENSG00000170275	ENSG00000170275:2	3	0.9983	0.0002864	0.08128	0.08111	3	ENSG00000170275.10	CRTAP	33155471	33189265	+	protein_coding
ENSG00000229155	ENSG00000229155:1	11	0.5385	0.002107	0.0826	0.08085	3	ENSG00000229155.1	RP11-528A4.2	193560349	193561813	-	lincRNA
ENSG00000116044	ENSG00000116044:2	111	0.5225	0.02378	0.1013	0.08069	2	ENSG00000116044.11	NFE2L2	178092323	178257425	-	protein_coding
ENSG00000176236	ENSG00000176236:1	31	1.174	0.02386	0.101	0.08036	10	ENSG00000176236.4	C10orf111	15137384	15139318	-	protein_coding
ENSG00000224272	ENSG00000224272:1	2	0.9999	0.0001898	0.08036	0.08027	2	ENSG00000224272.2	AC114730.3	242749407	242753111	-	antisense
ENSG00000120253	ENSG00000120253:1	46	0.9889	0.00489	0.08442	0.08024	6	ENSG00000120253.9	NUP43	150045451	150070801	-	protein_coding
ENSG00000096717	ENSG00000096717:1	114	1.036	0.00969	0.08815	0.0798	10	ENSG00000096717.7	SIRT1	69644427	69678147	+	protein_coding
ENSG00000066933	ENSG00000066933:1	74	0.1591	0.121	0.1856	0.07967	15	ENSG00000066933.11	MYO9A	72114632	72410918	-	protein_coding
ENSG00000108654	ENSG00000108654:1	32	1.049	0.002507	0.08177	0.07967	17	ENSG00000108654.7	DDX5	62495734	62504317	-	protein_coding
ENSG00000226816	ENSG00000226816:2	52	0.9977	0.004069	0.08306	0.07959	7	ENSG00000226816.2	AC005082.12	23245632	23247664	+	lincRNA
ENSG00000183655	ENSG00000183655:2	3	0.1312	0.004938	0.08359	0.07937	15	ENSG00000183655.11	KLHL25	86302554	86338261	-	protein_coding
ENSG00000176920	ENSG00000176920:1	1	0.9917	9.394e-05	0.07918	0.07918	19	ENSG00000176920.10	FUT2	49199228	49209207	+	protein_coding
ENSG00000136243	ENSG00000136243:1	35	0.9143	0.003466	0.08204	0.0791	7	ENSG00000136243.12	NUPL2	23221446	23240630	+	protein_coding
ENSG00000079150	ENSG00000079150:1	19	1.146	0.001084	0.07968	0.07882	2	ENSG00000079150.13	FKBP7	179328391	179343327	-	protein_coding
ENSG00000077044	ENSG00000077044:2	7	0.3439	0.002067	0.08043	0.07871	2	ENSG00000077044.5	DGKD	234263153	234380750	+	protein_coding
ENSG00000172322	ENSG00000172322:1	30	1.089	0.05844	0.1297	0.07871	12	ENSG00000172322.9	CLEC12A	10103915	10148293	+	protein_coding
ENSG00000148634	ENSG00000148634:1	20	0.9926	0.00508	0.08242	0.07807	10	ENSG00000148634.11	HERC4	69681665	69835105	-	protein_coding
ENSG00000118705	ENSG00000118705:1	54	0.9682	0.004769	0.08197	0.07789	20	ENSG00000118705.12	RPN2	35806813	35870022	+	protein_coding
ENSG00000125257	ENSG00000125257:1	4	1.27	0.000253	0.07788	0.07774	13	ENSG00000125257.9	ABCC4	95672083	95953687	-	protein_coding
ENSG00000103316	ENSG00000103316:2	18	0.9999	0.001655	0.07907	0.07771	16	ENSG00000103316.6	CRYM	21250195	21314404	-	protein_coding
ENSG00000197037	ENSG00000197037:1	52	0.8126	0.00899	0.08546	0.0777	7	ENSG00000197037.6	ZSCAN25	99214569	99230030	+	protein_coding
ENSG00000101363	ENSG00000101363:1	13	0.9778	0.001143	0.07855	0.07763	20	ENSG00000101363.8	MANBAL	35918041	35945663	+	protein_coding
ENSG00000164120	ENSG00000164120:1	12	0.9994	0.001012	0.07822	0.07742	4	ENSG00000164120.9	HPGD	175411328	175444305	-	protein_coding
ENSG00000198018	ENSG00000198018:1	10	0.9986	0.0007676	0.07784	0.07725	10	ENSG00000198018.6	ENTPD7	101419263	101465997	+	protein_coding
ENSG00000248483	ENSG00000248483:1	38	0.3818	0.01131	0.08703	0.07724	5	ENSG00000248483.4	POU5F2	93070508	93077343	-	protein_coding
ENSG00000067225	ENSG00000067225:1	33	0.1523	0.03529	0.1077	0.07693	15	ENSG00000067225.13	PKM	72491370	72524164	-	protein_coding
ENSG00000145794	ENSG00000145794:1	10	0.8142	0.0008589	0.0776	0.07693	5	ENSG00000145794.12	MEGF10	126626523	126801429	+	protein_coding
ENSG00000213079	ENSG00000213079:1	6	0.8105	0.0007254	0.07738	0.07683	6	ENSG00000213079.5	SCAF8	155054459	155155192	+	protein_coding
ENSG00000128891	ENSG00000128891:1	12	1	0.001086	0.07752	0.07665	15	ENSG00000128891.11	C15orf57	40820882	40857256	-	protein_coding
ENSG00000157227	ENSG00000157227:1	1	0.814	0.0001122	0.07647	0.07645	14	ENSG00000157227.8	MMP14	23305766	23318236	+	protein_coding
ENSG00000152578	ENSG00000152578:1	8	0.888	0.0006906	0.07688	0.07636	11	ENSG00000152578.8	GRIA4	105480721	105852819	+	protein_coding
ENSG00000104915	ENSG00000104915:1	16	0.8554	0.005106	0.08056	0.07617	19	ENSG00000104915.10	STX10	13254872	13261197	-	protein_coding
ENSG00000269949	ENSG00000269949:2	54	0.8661	0.007317	0.08226	0.07595	4	ENSG00000269949.1	RP11-738E22.3	57827093	57827539	-	lincRNA
ENSG00000165118	ENSG00000165118:2	45	1.08	0.003544	0.0788	0.07578	9	ENSG00000165118.10	C9orf64	86553226	86571901	-	protein_coding
ENSG00000164244	ENSG00000164244:1	83	0.8932	0.008983	0.08328	0.0755	5	ENSG00000164244.16	PRRC1	126853301	126890781	+	protein_coding
ENSG00000115694	ENSG00000115694:2	5	1.04	0.0003861	0.07568	0.07542	2	ENSG00000115694.10	STK25	242432089	242449145	-	protein_coding
ENSG00000205707	ENSG00000205707:1	17	1.021	0.004392	0.0788	0.07503	12	ENSG00000205707.6	LYRM5	25348150	25362579	+	protein_coding
ENSG00000106565	ENSG00000106565:2	2	0.9995	0.0001713	0.07507	0.07499	7	ENSG00000106565.13	TMEM176B	150488373	150498448	-	protein_coding
ENSG00000178425	ENSG00000178425:1	21	0.924	0.001938	0.07633	0.07471	6	ENSG00000178425.9	NT5DC1	116422012	116570660	+	protein_coding
ENSG00000154640	ENSG00000154640:1	16	0.4127	0.004141	0.07822	0.07467	21	ENSG00000154640.10	BTG3	18965971	18985265	-	protein_coding
ENSG00000219073	ENSG00000219073:1	2	0.9957	0.0001578	0.07458	0.07452	1	ENSG00000219073.3	CELA3B	22303514	22325135	+	protein_coding
ENSG00000154511	ENSG00000154511:2	75	1.001	0.005992	0.07934	0.07417	1	ENSG00000154511.7	FAM69A	93307724	93427057	-	protein_coding
ENSG00000184363	ENSG00000184363:3	23	0.1406	0.03445	0.1041	0.07392	11	ENSG00000184363.5	PKP3	392614	404908	+	protein_coding
ENSG00000111816	ENSG00000111816:1	14	0.9999	0.001249	0.07493	0.07391	6	ENSG00000111816.6	FRK	116252312	116381921	-	protein_coding
ENSG00000077348	ENSG00000077348:1	108	1.053	0.008701	0.08117	0.07362	19	ENSG00000077348.4	EXOSC5	41892279	41903384	-	protein_coding
ENSG00000177191	ENSG00000177191:1	77	1.08	0.006672	0.07888	0.07311	19	ENSG00000177191.2	B3GNT8	41931264	41934635	-	protein_coding
ENSG00000272631	ENSG00000272631:1	1	0.9981	8.522e-05	0.07283	0.07283	10	ENSG00000272631.1	RP11-359E3.4	88509511	88516055	-	antisense
ENSG00000087302	ENSG00000087302:2	18	0.7391	0.002375	0.07469	0.07268	14	ENSG00000087302.4	C14orf166	52456193	52471420	+	protein_coding
ENSG00000142798	ENSG00000142798:1	13	1.17	0.0009835	0.07338	0.07259	1	ENSG00000142798.12	HSPG2	22148738	22263790	-	protein_coding
ENSG00000205464	ENSG00000205464:1	7	0.9736	0.0006129	0.07295	0.07249	5	ENSG00000205464.7	ATP6AP1L	81575281	81682796	+	protein_coding
ENSG00000185940	ENSG00000185940:1	8	0.9869	0.0006987	0.073	0.07246	11	ENSG00000185940.9	KRTAP5-5	1651033	1652160	+	protein_coding
ENSG00000161395	ENSG00000161395:3	51	0.2228	0.02467	0.09391	0.07231	17	ENSG00000161395.8	PGAP3	37827375	37853050	-	protein_coding
ENSG00000143167	ENSG00000143167:2	16	1.087	0.00106	0.07315	0.0723	1	ENSG00000143167.7	GPA33	167022073	167059868	-	protein_coding
ENSG00000105971	ENSG00000105971:1	39	1.029	0.003178	0.07491	0.07219	7	ENSG00000105971.10	CAV2	115927434	116148595	+	protein_coding
ENSG00000178381	ENSG00000178381:1	82	1.185	0.005145	0.07645	0.07201	7	ENSG00000178381.7	ZFAND2A	1191707	1200395	-	protein_coding
ENSG00000143314	ENSG00000143314:2	40	1.061	0.004009	0.07545	0.072	1	ENSG00000143314.8	MRPL24	156707095	156711382	-	protein_coding
ENSG00000112659	ENSG00000112659:1	3	0.6808	0.0002922	0.07214	0.07196	6	ENSG00000112659.9	CUL9	43149913	43192325	+	protein_coding
ENSG00000076555	ENSG00000076555:2	1	1	8.372e-05	0.07178	0.07178	12	ENSG00000076555.11	ACACB	109554400	109706031	+	protein_coding
ENSG00000233217	ENSG00000233217:3	19	0.3015	0.003086	0.07435	0.07172	1	ENSG00000233217.1	MROH3P	200890122	200935658	+	pseudogene
ENSG00000272079	ENSG00000272079:1	8	0.9824	0.0008637	0.07213	0.07144	16	ENSG00000272079.1	LA16c-380H5.5	3056121	3057386	+	lincRNA
ENSG00000100376	ENSG00000100376:2	35	0.9969	0.1381	0.1933	0.07118	22	ENSG00000100376.7	FAM118A	45704849	45737836	+	protein_coding
ENSG00000248098	ENSG00000248098:1	101	1.02	0.008426	0.0782	0.07087	19	ENSG00000248098.6	BCKDHA	41884215	41930910	+	protein_coding
ENSG00000069248	ENSG00000069248:1	64	1.034	0.005074	0.07518	0.0708	1	ENSG00000069248.9	NUP133	229577045	229644103	-	protein_coding
ENSG00000205707	ENSG00000205707:2	42	0.555	0.007467	0.07725	0.07076	12	ENSG00000205707.6	LYRM5	25348150	25362579	+	protein_coding
ENSG00000142661	ENSG00000142661:1	4	0.451	0.00079	0.07117	0.07054	1	ENSG00000142661.14	MYOM3	24382525	24438665	-	protein_coding
ENSG00000172086	ENSG00000172086:1	30	0.8783	0.00588	0.07557	0.07047	2	ENSG00000172086.7	KRCC1	88326724	88355248	-	protein_coding
ENSG00000228544	ENSG00000228544:1	31	0.4062	0.006326	0.07572	0.07023	9	ENSG00000228544.1	KIAA1984-AS1	139698379	139703300	-	antisense
ENSG00000129925	ENSG00000129925:1	10	0.9157	0.001869	0.07173	0.07016	16	ENSG00000129925.6	TMEM8A	420773	437113	-	protein_coding
ENSG00000005249	ENSG00000005249:1	82	0.9078	0.01212	0.08063	0.07004	7	ENSG00000005249.8	PRKAR2B	106685094	106802256	+	protein_coding
ENSG00000168398	ENSG00000168398:2	17	1.052	0.001437	0.07106	0.06987	14	ENSG00000168398.5	BDKRB2	96671016	96710666	+	protein_coding
ENSG00000136014	ENSG00000136014:2	11	0.3243	0.003754	0.07289	0.06966	12	ENSG00000136014.7	USP44	95910336	95945266	-	protein_coding
ENSG00000109452	ENSG00000109452:2	66	1.093	0.004667	0.07367	0.06964	4	ENSG00000109452.8	INPP4B	142944313	143768585	-	protein_coding
ENSG00000204161	ENSG00000204161:2	13	1.214	0.001166	0.07037	0.06941	10	ENSG00000204161.9	C10orf128	50362773	50396630	-	protein_coding
ENSG00000159640	ENSG00000159640:1	2	0.9998	0.0001588	0.06894	0.06887	17	ENSG00000159640.10	ACE	61554422	61599205	+	protein_coding
ENSG00000183048	ENSG00000183048:1	24	1.08	0.001764	0.07031	0.06883	17	ENSG00000183048.7	SLC25A10	79670404	79688042	+	protein_coding
ENSG00000169692	ENSG00000169692:1	51	0.4911	0.008052	0.07579	0.06876	9	ENSG00000169692.8	AGPAT2	139567595	139581875	-	protein_coding
ENSG00000243004	ENSG00000243004:1	16	1.245	0.026	0.09112	0.06826	7	ENSG00000243004.1	AC005062.2	19958604	20180076	-	sense_overlapping
ENSG00000267980	ENSG00000267980:2	33	1.41	0.0005425	0.06865	0.06824	19	ENSG00000267980.1	AC007292.6	4363786	4364637	+	antisense
ENSG00000169918	ENSG00000169918:2	25	0.9452	0.001897	0.06959	0.06799	15	ENSG00000169918.5	OTUD7A	31775329	32162992	-	protein_coding
ENSG00000197622	ENSG00000197622:1	34	0.9775	0.00231	0.06996	0.06799	1	ENSG00000197622.8	CDC42SE1	151023447	151042801	-	protein_coding
ENSG00000164849	ENSG00000164849:1	102	1.014	0.006943	0.07388	0.06783	7	ENSG00000164849.7	GPR146	1084212	1098897	+	protein_coding
ENSG00000101000	ENSG00000101000:2	30	1.028	0.002437	0.06983	0.06776	20	ENSG00000101000.4	PROCR	33759876	33765165	+	protein_coding
ENSG00000198887	ENSG00000198887:2	121	0.3281	0.03282	0.0966	0.06768	9	ENSG00000198887.7	SMC5	72873937	72969804	+	protein_coding
ENSG00000139835	ENSG00000139835:2	7	1.135	0.0004738	0.06785	0.0675	13	ENSG00000139835.9	GRTP1	113978505	114018446	-	protein_coding
ENSG00000197847	ENSG00000197847:1	2	0.8928	0.0001423	0.06736	0.06731	11	ENSG00000197847.8	SLC22A20	64981311	65010228	+	pseudogene
ENSG00000133246	ENSG00000133246:1	39	0.9925	0.002675	0.06949	0.0672	19	ENSG00000133246.7	PRAM1	8554940	8567996	-	protein_coding
ENSG00000259354	ENSG00000259354:1	7	1	0.0005245	0.06751	0.06712	15	ENSG00000259354.1	RP11-519G16.3	45740625	45805965	+	antisense
ENSG00000128891	ENSG00000128891:2	9	1	0.0007165	0.06766	0.0671	15	ENSG00000128891.11	C15orf57	40820882	40857256	-	protein_coding
ENSG00000186468	ENSG00000186468:3	18	0.9104	0.001446	0.06822	0.06701	5	ENSG00000186468.8	RPS23	81569177	81574396	-	protein_coding
ENSG00000134330	ENSG00000134330:1	26	1.045	0.001648	0.06837	0.06699	2	ENSG00000134330.14	IAH1	9613787	9636672	+	protein_coding
ENSG00000088386	ENSG00000088386:2	26	0.7977	0.00267	0.06927	0.06698	13	ENSG00000088386.11	SLC15A1	99336055	99404908	-	protein_coding
ENSG00000153786	ENSG00000153786:1	15	0.9998	0.0008034	0.06762	0.06698	16	ENSG00000153786.8	ZDHHC7	85007787	85045141	-	protein_coding
ENSG00000174171	ENSG00000174171:1	4	0.9975	0.0004555	0.06729	0.06696	15	ENSG00000174171.4	RP11-23P13.6	42184991	42190773	+	antisense
ENSG00000185112	ENSG00000185112:1	19	1.308	0.0009901	0.06776	0.06695	3	ENSG00000185112.4	FAM43A	194406622	194409762	+	protein_coding
ENSG00000197114	ENSG00000197114:1	1	0.07089	0.01741	0.08211	0.0668	20	ENSG00000197114.7	ZGPAT	62338817	62367494	+	protein_coding
ENSG00000233016	ENSG00000233016:2	55	1.159	0.004859	0.0709	0.06668	9	ENSG00000233016.2	SNHG7	139615818	139622636	-	antisense
ENSG00000103196	ENSG00000103196:1	7	0.9978	0.0004937	0.06662	0.06625	16	ENSG00000103196.7	CRISPLD2	84853590	84954374	+	protein_coding
ENSG00000145916	ENSG00000145916:1	2	0.5642	0.0002876	0.06635	0.06617	5	ENSG00000145916.14	RMND5B	177557997	177577566	+	protein_coding
ENSG00000271553	ENSG00000271553:1	51	1.112	0.003574	0.06924	0.06615	7	ENSG00000271553.1	RP11-274B21.10	128307097	128308210	+	lincRNA
ENSG00000233117	ENSG00000233117:2	33	1.025	0.08774	0.1437	0.06592	10	ENSG00000233117.2	LINC00702	4243333	4286104	-	lincRNA
ENSG00000117620	ENSG00000117620:1	15	1.082	0.001086	0.06669	0.0658	1	ENSG00000117620.8	SLC35A3	100435345	100492535	+	protein_coding
ENSG00000083838	ENSG00000083838:1	4	0.6628	0.001001	0.06661	0.06579	19	ENSG00000083838.11	ZNF446	58985384	58992597	+	protein_coding
ENSG00000255389	ENSG00000255389:3	5	0.8574	0.0007606	0.06638	0.06578	6	ENSG00000255389.1	C6orf3	111921078	111923498	+	antisense
ENSG00000104894	ENSG00000104894:1	65	0.8538	0.006532	0.0714	0.0657	19	ENSG00000104894.7	CD37	49838428	49846592	+	protein_coding
ENSG00000130517	ENSG00000130517:1	20	0.9983	0.001491	0.06694	0.06569	19	ENSG00000130517.9	PGPEP1	18451397	18480760	+	protein_coding
ENSG00000168297	ENSG00000168297:1	6	0.9987	0.0004551	0.066	0.06567	3	ENSG00000168297.11	PXK	58318607	58411748	+	protein_coding
ENSG00000008283	ENSG00000008283:1	8	0.9953	0.0005732	0.06605	0.06561	17	ENSG00000008283.11	CYB561	61509665	61523739	-	protein_coding
ENSG00000054277	ENSG00000054277:2	14	0.134	0.009128	0.07353	0.06553	1	ENSG00000054277.8	OPN3	241753404	241840678	-	protein_coding
ENSG00000198876	ENSG00000198876:2	7	0.3975	0.001309	0.06603	0.06494	9	ENSG00000198876.8	DCAF12	34086385	34127397	-	protein_coding
ENSG00000105855	ENSG00000105855:1	11	0.999	0.0003521	0.06508	0.06484	7	ENSG00000105855.5	ITGB8	20370325	20455377	+	protein_coding
ENSG00000198369	ENSG00000198369:1	34	1.102	0.002595	0.06694	0.06471	2	ENSG00000198369.5	SPRED2	65537985	65659771	-	protein_coding
ENSG00000163113	ENSG00000163113:1	17	0.9985	0.001268	0.06539	0.06434	1	ENSG00000163113.10	OTUD7B	149909705	149982625	-	protein_coding
ENSG00000214087	ENSG00000214087:2	18	1.031	0.001261	0.06537	0.06432	17	ENSG00000214087.4	ARL16	79648204	79650954	-	protein_coding
ENSG00000186591	ENSG00000186591:1	2	0.9987	0.0001418	0.06419	0.06413	7	ENSG00000186591.7	UBE2H	129470572	129592789	-	protein_coding
ENSG00000227262	ENSG00000227262:2	21	0.9903	0.001533	0.06522	0.06393	6	ENSG00000227262.3	HCG4B	29893760	29894750	-	pseudogene
ENSG00000145741	ENSG00000145741:1	43	0.6731	0.00474	0.06803	0.0639	5	ENSG00000145741.11	BTF3	72794233	72801460	+	protein_coding
ENSG00000157557	ENSG00000157557:2	1	0.996	7.421e-05	0.06389	0.06389	21	ENSG00000157557.7	ETS2	40177231	40196879	+	protein_coding
ENSG00000245017	ENSG00000245017:1	10	1.113	0.0007323	0.0644	0.06381	12	ENSG00000245017.2	RP11-181C3.1	98879322	98897633	-	protein_coding
ENSG00000136381	ENSG00000136381:1	4	0.9248	0.0002773	0.0637	0.06352	15	ENSG00000136381.8	IREB2	78729773	78793798	+	protein_coding
ENSG00000159788	ENSG00000159788:3	4	0.8875	0.0005852	0.06388	0.06343	4	ENSG00000159788.14	RGS12	3294755	3441640	+	protein_coding
ENSG00000196378	ENSG00000196378:1	50	0.9903	0.005007	0.06777	0.0634	8	ENSG00000196378.7	ZNF34	145998499	146012730	-	protein_coding
ENSG00000250067	ENSG00000250067:1	33	1.145	0.002191	0.06528	0.0634	19	ENSG00000250067.7	YJEFN3	19627036	19648390	+	protein_coding
ENSG00000100906	ENSG00000100906:1	19	0.9021	0.001568	0.06471	0.06339	14	ENSG00000100906.6	NFKBIA	35870717	35873955	-	protein_coding
ENSG00000100994	ENSG00000100994:1	3	0.9371	0.0002319	0.06338	0.06324	20	ENSG00000100994.7	PYGB	25228705	25278650	+	protein_coding
ENSG00000119878	ENSG00000119878:1	12	0.8666	0.0009761	0.06398	0.06318	2	ENSG00000119878.5	CRIPT	46843555	46852881	+	protein_coding
ENSG00000174791	ENSG00000174791:1	16	0.5463	0.003576	0.06617	0.06307	11	ENSG00000174791.6	RIN1	66097713	66104311	-	protein_coding
ENSG00000099958	ENSG00000099958:2	14	0.4428	0.002705	0.06533	0.06299	22	ENSG00000099958.10	DERL3	24176690	24181315	-	protein_coding
ENSG00000148634	ENSG00000148634:2	157	0.77	0.01457	0.07577	0.06291	10	ENSG00000148634.11	HERC4	69681665	69835105	-	protein_coding
ENSG00000204644	ENSG00000204644:1	15	0.9987	0.001087	0.06353	0.06263	6	ENSG00000204644.5	ZFP57	29640169	29648887	-	protein_coding
ENSG00000262766	ENSG00000262766:1	45	1.13	0.00303	0.06487	0.06225	16	ENSG00000262766.1	RP11-196G11.4	31129399	31130068	+	sense_intronic
ENSG00000123472	ENSG00000123472:1	29	1.043	0.03089	0.0896	0.06223	1	ENSG00000123472.8	ATPAF1	47098409	47139539	-	protein_coding
ENSG00000132256	ENSG00000132256:1	8	1.459	0.0004021	0.06252	0.06223	11	ENSG00000132256.14	TRIM5	5684425	5959849	-	protein_coding
ENSG00000243364	ENSG00000243364:1	11	0.6573	0.002209	0.06409	0.06219	1	ENSG00000243364.3	EFNA4	155036207	155042029	+	protein_coding
ENSG00000273038	ENSG00000273038:3	39	0.9974	0.002798	0.06445	0.06203	10	ENSG00000273038.1	RP11-479G22.8	33176189	33178239	-	lincRNA
ENSG00000164850	ENSG00000164850:3	22	1.275	0.001418	0.06308	0.06188	7	ENSG00000164850.10	GPER1	1121844	1133451	+	protein_coding
ENSG00000264198	ENSG00000264198:1	39	0.9785	0.002385	0.06378	0.06173	17	ENSG00000264198.1	RP11-94L15.2	37913974	37920089	-	lincRNA
ENSG00000162998	ENSG00000162998:1	8	0.4258	0.001411	0.06288	0.06169	2	ENSG00000162998.4	FRZB	183698002	183731890	-	protein_coding
ENSG00000115073	ENSG00000115073:2	1	0.06385	0.02942	0.08773	0.06165	2	ENSG00000115073.6	ACTR1B	98272431	98280570	-	protein_coding
ENSG00000163171	ENSG00000163171:1	13	1.147	0.001562	0.06296	0.06163	2	ENSG00000163171.6	CDC42EP3	37869032	37965611	-	protein_coding
ENSG00000163239	ENSG00000163239:1	65	0.9956	0.004892	0.0659	0.06162	1	ENSG00000163239.8	TDRD10	154474695	154520623	+	protein_coding
ENSG00000205808	ENSG00000205808:2	4	0.4437	0.0006327	0.06205	0.06155	9	ENSG00000205808.4	PPAPDC2	4662298	4665256	+	protein_coding
ENSG00000125637	ENSG00000125637:1	1	1	7.093e-05	0.06149	0.06149	2	ENSG00000125637.11	PSD4	113914902	113966973	+	protein_coding
ENSG00000251562	ENSG00000251562:1	2	0.778	0.0002712	0.06159	0.06141	11	ENSG00000251562.3	MALAT1	65265233	65273940	+	lincRNA
ENSG00000154803	ENSG00000154803:1	11	0.9989	0.0005528	0.06167	0.06124	17	ENSG00000154803.8	FLCN	17115526	17140502	-	protein_coding
ENSG00000145979	ENSG00000145979:4	1	0.6395	0.0001143	0.0611	0.06106	6	ENSG00000145979.13	TBC1D7	13266774	13328815	-	protein_coding
ENSG00000182600	ENSG00000182600:2	58	1.161	0.003955	0.06446	0.06101	2	ENSG00000182600.5	C2orf82	233721980	233743418	+	protein_coding
ENSG00000161016	ENSG00000161016:1	57	0.9633	0.00679	0.06671	0.06074	8	ENSG00000161016.11	RPL8	146015150	146017972	-	protein_coding
ENSG00000157873	ENSG00000157873:1	110	0.8669	0.008988	0.0686	0.06068	1	ENSG00000157873.13	TNFRSF14	2487078	2496821	+	protein_coding
ENSG00000144668	ENSG00000144668:1	92	1.498	0.00592	0.06576	0.06056	3	ENSG00000144668.7	ITGA9	37493606	37865005	+	protein_coding
ENSG00000273270	ENSG00000273270:2	74	1.03	0.005029	0.06496	0.06056	7	ENSG00000273270.1	RP11-212P7.2	128164070	128171123	-	lincRNA
ENSG00000135929	ENSG00000135929:1	13	1.672	0.0002058	0.06066	0.06054	2	ENSG00000135929.4	CYP27A1	219646472	219680016	+	protein_coding
ENSG00000131037	ENSG00000131037:1	18	1.04	0.001157	0.06134	0.06038	19	ENSG00000131037.10	EPS8L1	55583388	55599291	+	protein_coding
ENSG00000180776	ENSG00000180776:1	20	0.9793	0.001144	0.06134	0.06038	13	ENSG00000180776.11	ZDHHC20	21950263	22033509	-	protein_coding
ENSG00000130270	ENSG00000130270:1	36	0.1764	0.04098	0.09674	0.06031	19	ENSG00000130270.12	ATP8B3	1782074	1812275	-	protein_coding
ENSG00000182512	ENSG00000182512:2	1	0.6776	0.0001055	0.0602	0.06016	14	ENSG00000182512.4	GLRX5	95999840	96011061	+	protein_coding
ENSG00000116874	ENSG00000116874:2	48	0.999	0.003503	0.0631	0.06005	1	ENSG00000116874.7	WARS2	119573839	119683294	-	protein_coding
ENSG00000100739	ENSG00000100739:1	1	0.9991	6.912e-05	0.05996	0.05996	14	ENSG00000100739.6	BDKRB1	96722161	96735304	+	protein_coding
ENSG00000070371	ENSG00000070371:1	46	1.052	0.003364	0.06279	0.05986	22	ENSG00000070371.11	CLTCL1	19166986	19279239	-	protein_coding
ENSG00000103855	ENSG00000103855:1	17	0.8436	0.002227	0.0616	0.05968	15	ENSG00000103855.13	CD276	73976307	74006859	+	protein_coding
ENSG00000145431	ENSG00000145431:1	57	1.1	0.002748	0.06205	0.05967	4	ENSG00000145431.6	PDGFC	157681606	157892546	-	protein_coding
ENSG00000162398	ENSG00000162398:1	16	0.9734	0.001118	0.0606	0.05966	1	ENSG00000162398.7	C1orf177	55271736	55307925	+	protein_coding
ENSG00000175984	ENSG00000175984:2	8	0.8413	0.0007012	0.06013	0.05957	1	ENSG00000175984.10	DENND2C	115125469	115213043	-	protein_coding
ENSG00000234026	ENSG00000234026:1	15	1.127	0.0006873	0.05998	0.05943	10	ENSG00000234026.1	RP11-310E22.4	96988000	96990901	-	antisense
ENSG00000137310	ENSG00000137310:2	25	0.9955	0.001171	0.06039	0.05941	6	ENSG00000137310.7	TCF19	31126319	31134936	+	protein_coding
ENSG00000215912	ENSG00000215912:1	106	1.069	0.008753	0.06711	0.05939	1	ENSG00000215912.7	TTC34	2567415	2718286	-	protein_coding
ENSG00000196189	ENSG00000196189:1	10	0.9999	0.0006299	0.05983	0.05933	1	ENSG00000196189.8	SEMA4A	156117157	156147543	+	protein_coding
ENSG00000203875	ENSG00000203875:1	1	0.9999	6.825e-05	0.0593	0.0593	6	ENSG00000203875.6	SNHG5	86370710	86388451	-	processed_transcript
ENSG00000067113	ENSG00000067113:2	315	0.987	0.01945	0.07652	0.05926	5	ENSG00000067113.12	PPAP2A	54720682	54830878	-	protein_coding
ENSG00000270547	ENSG00000270547:1	4	0.9964	0.0002543	0.05943	0.05926	9	ENSG00000270547.1	RP11-536O18.2	13406379	13433052	-	lincRNA
ENSG00000161405	ENSG00000161405:1	13	0.8908	0.001152	0.06003	0.05907	17	ENSG00000161405.12	IKZF3	37921198	38020441	-	protein_coding
ENSG00000051620	ENSG00000051620:2	17	1.022	0.001193	0.0599	0.0589	6	ENSG00000051620.6	HEBP2	138724668	138743334	+	protein_coding
ENSG00000115457	ENSG00000115457:1	4	1.404	0.000151	0.05872	0.05865	2	ENSG00000115457.5	IGFBP2	217497551	217529159	+	protein_coding
ENSG00000183091	ENSG00000183091:1	9	1.188	0.000491	0.05877	0.05839	2	ENSG00000183091.15	NEB	152341850	152591001	-	protein_coding
ENSG00000143514	ENSG00000143514:1	44	1.217	0.002435	0.0604	0.05829	1	ENSG00000143514.12	TP53BP2	223967601	224033674	-	protein_coding
ENSG00000095932	ENSG00000095932:1	3	1	0.0001994	0.05839	0.05827	19	ENSG00000095932.5	C19orf77	3474405	3480540	-	protein_coding
ENSG00000103510	ENSG00000103510:1	22	1.21	0.001158	0.0592	0.05822	16	ENSG00000103510.15	KAT8	31127075	31142714	+	protein_coding
ENSG00000152268	ENSG00000152268:1	49	0.9774	0.003733	0.06143	0.05817	11	ENSG00000152268.8	SPON1	13983914	14289646	+	processed_transcript
ENSG00000270127	ENSG00000270127:2	43	0.9579	0.003009	0.06007	0.05745	15	ENSG00000270127.1	RP11-526I2.5	101087972	101090358	-	lincRNA
ENSG00000178425	ENSG00000178425:2	17	0.9774	0.001131	0.0583	0.05735	6	ENSG00000178425.9	NT5DC1	116422012	116570660	+	protein_coding
ENSG00000165828	ENSG00000165828:1	30	0.5484	0.00411	0.06091	0.0573	10	ENSG00000165828.9	PRAP1	135160650	135166187	+	protein_coding
ENSG00000137145	ENSG00000137145:1	38	0.9942	0.002548	0.0595	0.05728	9	ENSG00000137145.16	DENND4C	19230433	19374139	+	protein_coding
ENSG00000166847	ENSG00000166847:2	2	1.993	6.507e-05	0.05723	0.05723	16	ENSG00000166847.5	DCTN5	23652713	23681195	+	protein_coding
ENSG00000272892	ENSG00000272892:1	110	0.9256	0.009181	0.06507	0.05694	10	ENSG00000272892.1	RP11-57G10.8	69609283	69610504	+	lincRNA
ENSG00000107745	ENSG00000107745:1	10	0.5347	0.0009229	0.05756	0.0568	10	ENSG00000107745.12	MICU1	74127098	74385899	-	protein_coding
ENSG00000189298	ENSG00000189298:1	2	0.9389	0.0001404	0.0568	0.05673	6	ENSG00000189298.9	ZKSCAN3	28317691	28336947	+	protein_coding
ENSG00000116120	ENSG00000116120:1	3	0.959	0.0003869	0.05698	0.05669	2	ENSG00000116120.8	FARSB	223435255	223521056	-	protein_coding
ENSG00000067225	ENSG00000067225:2	39	0.09682	0.06334	0.1133	0.05663	15	ENSG00000067225.13	PKM	72491370	72524164	-	protein_coding
ENSG00000121691	ENSG00000121691:3	42	0.9931	0.02946	0.08286	0.0566	11	ENSG00000121691.4	CAT	34460472	34493609	+	protein_coding
ENSG00000131778	ENSG00000131778:2	33	1.006	0.002745	0.05891	0.05652	1	ENSG00000131778.13	CHD1L	146714291	146767443	+	protein_coding
ENSG00000189180	ENSG00000189180:1	112	0.8915	0.008556	0.06352	0.05593	10	ENSG00000189180.11	ZNF33A	38299578	38354016	+	protein_coding
ENSG00000136866	ENSG00000136866:1	4	0.8288	0.000243	0.05608	0.05592	9	ENSG00000136866.9	ZFP37	115800660	115819039	-	protein_coding
ENSG00000066923	ENSG00000066923:2	62	0.2381	0.02701	0.07994	0.05586	7	ENSG00000066923.13	STAG3	99775186	99819111	+	protein_coding
ENSG00000168411	ENSG00000168411:1	5	1.398	0.0002617	0.05598	0.0558	16	ENSG00000168411.9	RFWD3	74655292	74700779	-	protein_coding
ENSG00000093167	ENSG00000093167:1	117	0.9795	0.006967	0.06184	0.05567	3	ENSG00000093167.13	LRRFIP2	37094117	37225180	-	protein_coding
ENSG00000120370	ENSG00000120370:1	4	0.7795	0.0002665	0.05576	0.05558	1	ENSG00000120370.8	GORAB	170501270	170522587	+	protein_coding
ENSG00000234741	ENSG00000234741:1	2	0.9993	0.0001256	0.05558	0.05552	1	ENSG00000234741.3	GAS5	173833038	173838020	-	processed_transcript
ENSG00000249476	ENSG00000249476:1	14	1.152	0.001946	0.05714	0.05546	5	ENSG00000249476.1	CTD-2587M2.1	108572821	108662070	-	lincRNA
ENSG00000164938	ENSG00000164938:1	50	0.9983	0.003166	0.05811	0.05533	8	ENSG00000164938.9	TP53INP1	95938200	95961639	-	protein_coding
ENSG00000160439	ENSG00000160439:1	20	1.066	0.001269	0.05635	0.05527	19	ENSG00000160439.11	RDH13	55550476	55582659	-	protein_coding
ENSG00000048544	ENSG00000048544:1	71	1.09	0.02007	0.07315	0.05526	6	ENSG00000048544.5	MRPS10	42174539	42185603	-	protein_coding
ENSG00000124614	ENSG00000124614:1	3	0.9998	0.0002092	0.05517	0.05504	6	ENSG00000124614.9	RPS10	34385231	34393902	-	protein_coding
ENSG00000187664	ENSG00000187664:1	45	0.8119	0.003277	0.05789	0.05502	19	ENSG00000187664.8	HAPLN4	19366450	19373605	-	protein_coding
ENSG00000177054	ENSG00000177054:1	13	1.045	0.01072	0.06453	0.05501	11	ENSG00000177054.9	ZDHHC13	19138646	19197969	+	protein_coding
ENSG00000124508	ENSG00000124508:2	34	0.993	0.001933	0.0564	0.05473	6	ENSG00000124508.12	BTN2A2	26383324	26395102	+	protein_coding
ENSG00000156958	ENSG00000156958:1	34	1.023	0.002015	0.05632	0.05457	15	ENSG00000156958.10	GALK2	49447853	49660066	+	protein_coding
ENSG00000130766	ENSG00000130766:1	34	0.9362	0.002552	0.0567	0.05448	1	ENSG00000130766.4	SESN2	28586038	28609002	+	protein_coding
ENSG00000261428	ENSG00000261428:1	2	0.9411	0.0001383	0.05455	0.05448	2	ENSG00000261428.1	RP11-16P6.1	223431624	223434438	-	antisense
ENSG00000267317	ENSG00000267317:1	12	0.864	0.0009291	0.05519	0.05442	19	ENSG00000267317.1	CTB-25B13.12	1457664	1462764	-	processed_transcript
ENSG00000113303	ENSG00000113303:3	22	1.074	0.001882	0.05596	0.05434	5	ENSG00000113303.7	BTNL8	180326077	180377906	+	protein_coding
ENSG00000171243	ENSG00000171243:2	19	0.9966	0.001096	0.05523	0.05431	7	ENSG00000171243.7	SOSTDC1	16501106	16570205	-	protein_coding
ENSG00000188910	ENSG00000188910:1	12	1.4	0.0006139	0.05473	0.05424	1	ENSG00000188910.7	GJB3	35246790	35251970	+	protein_coding
ENSG00000123104	ENSG00000123104:2	24	0.9468	0.001647	0.05562	0.0542	12	ENSG00000123104.7	ITPR2	26490342	26986131	-	protein_coding
ENSG00000197558	ENSG00000197558:1	17	0.9784	0.001983	0.05592	0.0542	7	ENSG00000197558.7	SSPO	149473131	149531068	+	processed_transcript
ENSG00000170919	ENSG00000170919:1	3	0.6462	0.0004924	0.05457	0.05418	13	ENSG00000170919.11	TPT1-AS1	45915480	45965872	+	antisense
ENSG00000081985	ENSG00000081985:1	13	1.107	0.0007733	0.05481	0.05417	1	ENSG00000081985.6	IL12RB2	67773047	67862583	+	protein_coding
ENSG00000177595	ENSG00000177595:1	16	0.9853	0.0007093	0.05465	0.05407	11	ENSG00000177595.13	PIDD	799179	809753	-	protein_coding
ENSG00000051180	ENSG00000051180:2	73	0.8004	0.004878	0.05837	0.05406	15	ENSG00000051180.12	RAD51	40986972	41024354	+	protein_coding
ENSG00000150687	ENSG00000150687:1	22	0.9951	0.001409	0.05521	0.054	11	ENSG00000150687.7	PRSS23	86502101	86663952	+	protein_coding
ENSG00000109270	ENSG00000109270:1	24	1.113	0.001422	0.05508	0.05386	4	ENSG00000109270.8	LAMTOR3	100799493	100815647	-	protein_coding
ENSG00000173715	ENSG00000173715:3	27	0.8089	0.001752	0.05516	0.05365	11	ENSG00000173715.11	C11orf80	66511922	66610987	+	protein_coding
ENSG00000116785	ENSG00000116785:1	35	1.244	0.001694	0.05496	0.05349	1	ENSG00000116785.9	CFHR3	196743925	196763203	+	protein_coding
ENSG00000120071	ENSG00000120071:2	6	1	0.0003488	0.05363	0.05337	17	ENSG00000120071.8	KANSL1	44107282	44302733	-	protein_coding
ENSG00000225931	ENSG00000225931:1	110	0.8359	0.008988	0.06123	0.05323	1	ENSG00000225931.3	RP3-395M20.7	2497849	2501327	+	antisense
ENSG00000078269	ENSG00000078269:1	8	1.015	0.000343	0.05347	0.05321	6	ENSG00000078269.9	SYNJ2	158402888	158520208	+	protein_coding
ENSG00000100997	ENSG00000100997:1	104	0.9795	0.006841	0.05929	0.05321	20	ENSG00000100997.14	ABHD12	25275379	25371619	-	protein_coding
ENSG00000119718	ENSG00000119718:1	62	1.021	0.003707	0.05647	0.05321	14	ENSG00000119718.6	EIF2B2	75469614	75476292	+	protein_coding
ENSG00000227051	ENSG00000227051:2	10	1	0.0006529	0.05368	0.05315	14	ENSG00000227051.4	C14orf132	96505661	96560417	+	protein_coding
ENSG00000189157	ENSG00000189157:1	56	1.18	0.002872	0.05566	0.05314	4	ENSG00000189157.9	FAM47E	77135193	77204933	+	protein_coding
ENSG00000070190	ENSG00000070190:1	23	1.055	0.001346	0.05425	0.0531	4	ENSG00000070190.8	DAPP1	100737990	100791311	+	protein_coding
ENSG00000180902	ENSG00000180902:1	21	1.202	0.001084	0.05392	0.053	2	ENSG00000180902.12	D2HGDH	242673994	242708231	+	protein_coding
ENSG00000143768	ENSG00000143768:2	8	0.9533	0.0004945	0.05334	0.05295	1	ENSG00000143768.7	LEFTY2	226124298	226129189	-	protein_coding
ENSG00000144040	ENSG00000144040:1	26	1.064	0.001551	0.05426	0.05292	2	ENSG00000144040.8	SFXN5	73169165	73302747	-	protein_coding
ENSG00000228956	ENSG00000228956:2	4	1.384	0.0001533	0.05298	0.05289	3	ENSG00000228956.4	AC144521.1	18486516	18959184	+	processed_transcript
ENSG00000090266	ENSG00000090266:2	4	1.119	0.0001952	0.05289	0.05277	7	ENSG00000090266.8	NDUFB2	140390577	140422590	+	protein_coding
ENSG00000162782	ENSG00000162782:1	4	1.986	0.0001361	0.0527	0.05264	1	ENSG00000162782.11	TDRD5	179560748	179660407	+	protein_coding
ENSG00000255389	ENSG00000255389:1	1	0.8613	7.03e-05	0.05253	0.05252	6	ENSG00000255389.1	C6orf3	111921078	111923498	+	antisense
ENSG00000140307	ENSG00000140307:1	118	0.9839	0.006384	0.05805	0.05238	15	ENSG00000140307.6	GTF2A2	59930261	59949740	-	protein_coding
ENSG00000144659	ENSG00000144659:1	134	0.7129	0.01165	0.06271	0.05232	3	ENSG00000144659.6	SLC25A38	39424839	39438842	+	protein_coding
ENSG00000121879	ENSG00000121879:2	37	0.8526	0.003844	0.05565	0.05226	3	ENSG00000121879.3	PIK3CA	178865902	178957881	+	protein_coding
ENSG00000224511	ENSG00000224511:1	4	1.907	0.0001131	0.05228	0.05223	13	ENSG00000224511.1	LINC00365	30677315	30683012	-	lincRNA
ENSG00000154035	ENSG00000154035:1	14	0.96	0.0008168	0.05288	0.05221	17	ENSG00000154035.6	C17orf103	21142183	21156722	-	protein_coding
ENSG00000172785	ENSG00000172785:2	1	0.9906	6.019e-05	0.05218	0.05217	9	ENSG00000172785.14	CBWD1	121041	188979	-	protein_coding
ENSG00000256771	ENSG00000256771:2	14	0.6414	0.002326	0.05408	0.05205	19	ENSG00000256771.2	ZNF253	19976695	20005483	+	protein_coding
ENSG00000130402	ENSG00000130402:2	114	0.1459	0.06498	0.1104	0.052	19	ENSG00000130402.7	ACTN4	39138289	39222223	+	protein_coding
ENSG00000270149	ENSG00000270149:1	54	1.033	0.002843	0.05438	0.05188	1	ENSG00000270149.1	F11R	160967747	161008752	-	protein_coding
ENSG00000083635	ENSG00000083635:1	19	0.9252	0.001058	0.05276	0.05187	13	ENSG00000083635.7	NUFIP1	45513384	45563618	-	protein_coding
ENSG00000203799	ENSG00000203799:1	21	1.024	0.001194	0.05281	0.0518	6	ENSG00000203799.6	CCDC162P	109612231	109676266	+	pseudogene
ENSG00000130158	ENSG00000130158:1	2	0.9953	0.0001134	0.05182	0.05177	19	ENSG00000130158.9	DOCK6	11309971	11373157	-	protein_coding
ENSG00000025156	ENSG00000025156:1	25	1.088	0.001345	0.05292	0.05176	6	ENSG00000025156.8	HSF2	122720691	122754264	+	protein_coding
ENSG00000115718	ENSG00000115718:1	3	0.9983	0.0001809	0.0517	0.05159	2	ENSG00000115718.13	PROC	128176003	128186822	+	protein_coding
ENSG00000272579	ENSG00000272579:1	33	0.3713	0.004762	0.05543	0.0512	1	ENSG00000272579.1	RP11-101E13.5	193059996	193060686	-	antisense
ENSG00000158769	ENSG00000158769:1	88	1.012	0.004215	0.05472	0.05099	1	ENSG00000158769.13	F11R	160965001	160991138	-	protein_coding
ENSG00000184985	ENSG00000184985:3	28	1.607	0.00189	0.05252	0.05087	4	ENSG00000184985.12	SORCS2	7194265	7744554	+	protein_coding
ENSG00000107521	ENSG00000107521:4	9	1.413	0.0002439	0.051	0.05084	10	ENSG00000107521.14	HPS1	100175955	100206684	-	protein_coding
ENSG00000127366	ENSG00000127366:1	38	0.9881	0.002149	0.05267	0.05079	7	ENSG00000127366.4	TAS2R5	141490017	141491166	+	protein_coding
ENSG00000120519	ENSG00000120519:2	9	0.1622	0.004379	0.05466	0.05078	4	ENSG00000120519.10	SLC10A7	147175127	147443123	-	protein_coding
ENSG00000142156	ENSG00000142156:1	9	0.1551	0.004553	0.05476	0.05073	21	ENSG00000142156.10	COL6A1	47401651	47424964	+	protein_coding
ENSG00000117640	ENSG00000117640:2	10	0.9985	0.0007477	0.05132	0.05071	1	ENSG00000117640.13	MTFR1L	26145131	26159432	+	protein_coding
ENSG00000167528	ENSG00000167528:1	16	1.055	0.0007666	0.05123	0.05059	12	ENSG00000167528.8	ZNF641	48733791	48745197	-	protein_coding
ENSG00000197410	ENSG00000197410:1	10	1.073	0.0005223	0.05097	0.05056	4	ENSG00000197410.8	DCHS2	155153399	155412930	-	protein_coding
ENSG00000126860	ENSG00000126860:1	51	1.003	0.002915	0.05295	0.05038	17	ENSG00000126860.7	EVI2A	29644578	29648902	-	protein_coding
ENSG00000198911	ENSG00000198911:1	46	0.681	0.003297	0.05329	0.05038	22	ENSG00000198911.7	SREBF2	42229109	42303312	+	protein_coding
ENSG00000163510	ENSG00000163510:1	35	1.449	0.001226	0.05139	0.05034	2	ENSG00000163510.9	CWC22	180809603	180871840	-	protein_coding
ENSG00000115977	ENSG00000115977:2	21	0.9064	0.001307	0.0514	0.05028	2	ENSG00000115977.14	AAK1	69688532	69901481	-	protein_coding
ENSG00000100416	ENSG00000100416:1	60	0.952	0.002845	0.05274	0.05024	22	ENSG00000100416.8	TRMU	46726772	46753237	+	protein_coding
ENSG00000164815	ENSG00000164815:1	105	1.045	0.005895	0.05536	0.05012	7	ENSG00000164815.6	ORC5	103766788	103848495	-	protein_coding
ENSG00000064199	ENSG00000064199:1	21	1.199	0.000727	0.05071	0.05011	11	ENSG00000064199.2	SPA17	124543694	124567414	+	protein_coding
ENSG00000258653	ENSG00000258653:1	100	1.033	0.006143	0.05548	0.05001	14	ENSG00000258653.3	RP5-1021I20.4	74318674	74398981	+	protein_coding
ENSG00000196547	ENSG00000196547:1	6	0.9906	0.0003802	0.0503	0.05	15	ENSG00000196547.10	MAN2A2	91445448	91465814	+	protein_coding
ENSG00000091138	ENSG00000091138:1	20	0.9406	0.0007427	0.05061	0.04999	7	ENSG00000091138.8	SLC26A3	107405912	107443670	-	protein_coding
ENSG00000155666	ENSG00000155666:1	18	0.7937	0.001174	0.05098	0.04997	16	ENSG00000155666.7	KDM8	27214807	27233089	+	protein_coding
ENSG00000156486	ENSG00000156486:1	20	0.8998	0.001125	0.05091	0.04995	8	ENSG00000156486.7	KCNS2	99439250	99445076	+	protein_coding
ENSG00000267100	ENSG00000267100:1	21	1.102	0.001028	0.0508	0.04993	19	ENSG00000267100.1	ILF3-AS1	10762538	10764520	-	lincRNA
ENSG00000124587	ENSG00000124587:1	10	0.8061	0.006642	0.05578	0.04986	6	ENSG00000124587.9	PEX6	42931608	42946958	-	protein_coding
ENSG00000138792	ENSG00000138792:1	12	0.9991	0.0006845	0.05035	0.04978	4	ENSG00000138792.5	ENPEP	111286889	111486441	+	protein_coding
ENSG00000228451	ENSG00000228451:2	15	0.9998	0.0008477	0.05047	0.04976	8	ENSG00000228451.3	SDAD1P1	26236775	26240469	-	pseudogene
ENSG00000143590	ENSG00000143590:1	14	1.453	0.0006544	0.05024	0.0497	1	ENSG00000143590.9	EFNA3	155036224	155060014	+	protein_coding
ENSG00000273355	ENSG00000273355:1	56	1.143	0.002623	0.05195	0.04964	18	ENSG00000273355.1	RP11-672L10.6	813275	813757	+	lincRNA
ENSG00000129173	ENSG00000129173:1	3	0.958	0.0001802	0.04973	0.04962	11	ENSG00000129173.8	E2F8	19245610	19263167	-	protein_coding
ENSG00000105497	ENSG00000105497:1	14	1.308	0.04815	0.0929	0.04956	19	ENSG00000105497.3	ZNF175	52074551	52092991	+	protein_coding
ENSG00000168765	ENSG00000168765:2	5	0.9999	0.0002421	0.04967	0.0495	1	ENSG00000168765.11	GSTM4	110198703	110208118	+	protein_coding
ENSG00000099953	ENSG00000099953:1	3	0.3821	0.0006164	0.04995	0.04945	22	ENSG00000099953.5	MMP11	24110413	24126503	+	protein_coding
ENSG00000153904	ENSG00000153904:1	39	0.9921	0.002291	0.05146	0.04945	1	ENSG00000153904.14	DDAH1	85784164	86043933	-	protein_coding
ENSG00000164850	ENSG00000164850:1	7	1.002	0.0003982	0.0497	0.04939	7	ENSG00000164850.10	GPER1	1121844	1133451	+	protein_coding
ENSG00000003402	ENSG00000003402:1	15	1.048	0.0007732	0.05002	0.04938	2	ENSG00000003402.15	CFLAR	201980827	202041410	+	protein_coding
ENSG00000196642	ENSG00000196642:2	32	1.014	0.002259	0.05131	0.04933	9	ENSG00000196642.11	RABL6	139702374	139735639	+	protein_coding
ENSG00000173145	ENSG00000173145:1	44	1.112	0.002545	0.05145	0.04921	10	ENSG00000173145.7	NOC3L	96075004	96122716	-	protein_coding
ENSG00000177303	ENSG00000177303:1	8	0.8049	0.0005339	0.04964	0.04921	17	ENSG00000177303.5	CASKIN2	73496342	73511664	-	protein_coding
ENSG00000249572	ENSG00000249572:1	2	1	0.0001124	0.04925	0.0492	5	ENSG00000249572.1	CTD-2203K17.1	33424131	33440725	-	antisense
ENSG00000161847	ENSG00000161847:1	8	0.927	0.0008492	0.04989	0.04918	19	ENSG00000161847.9	RAVER1	10426888	10444316	-	protein_coding
ENSG00000139154	ENSG00000139154:1	13	0.377	0.0007065	0.04969	0.04911	12	ENSG00000139154.10	AEBP2	19556979	19873735	+	protein_coding
ENSG00000127578	ENSG00000127578:1	5	1.405	0.0001479	0.04918	0.0491	16	ENSG00000127578.6	WFIKKN1	679239	684116	+	protein_coding
ENSG00000118873	ENSG00000118873:1	8	0.7776	0.0006101	0.04957	0.04908	1	ENSG00000118873.11	RAB3GAP2	220321635	220445796	-	protein_coding
ENSG00000089902	ENSG00000089902:1	48	0.9989	0.002281	0.05105	0.04905	14	ENSG00000089902.8	RCOR1	103058998	103196913	+	protein_coding
ENSG00000104154	ENSG00000104154:2	59	0.9598	0.00381	0.05243	0.04905	15	ENSG00000104154.5	SLC30A4	45771809	45815005	-	protein_coding
ENSG00000090266	ENSG00000090266:1	19	1.032	0.0009838	0.04988	0.04904	7	ENSG00000090266.8	NDUFB2	140390577	140422590	+	protein_coding
ENSG00000153714	ENSG00000153714:1	44	1.184	0.002089	0.05087	0.04904	9	ENSG00000153714.5	LURAP1L	12775020	12822130	+	protein_coding
ENSG00000234431	ENSG00000234431:1	17	0.9946	0.0009697	0.04979	0.04897	2	ENSG00000234431.2	AC007283.5	202031688	202032269	+	lincRNA
ENSG00000251046	ENSG00000251046:1	11	0.9987	0.0006274	0.04948	0.04896	4	ENSG00000251046.2	ZNF969P	111337054	111339660	+	pseudogene
ENSG00000173917	ENSG00000173917:1	25	1.094	0.001324	0.05009	0.04895	17	ENSG00000173917.9	HOXB2	46618256	46623441	-	protein_coding
ENSG00000115138	ENSG00000115138:2	4	0.9176	0.0002008	0.04902	0.04889	2	ENSG00000115138.6	POMC	25383722	25391772	-	protein_coding
ENSG00000131558	ENSG00000131558:3	8	0.7056	0.0006541	0.04934	0.04881	7	ENSG00000131558.10	EXOC4	132937829	133751342	+	protein_coding
ENSG00000229473	ENSG00000229473:1	74	1.218	0.003758	0.05214	0.04881	13	ENSG00000229473.2	RGS17P1	41566915	41567467	-	pseudogene
ENSG00000151490	ENSG00000151490:1	19	0.9999	0.0008997	0.04955	0.04879	12	ENSG00000151490.9	PTPRO	15475331	15750333	+	protein_coding
ENSG00000112118	ENSG00000112118:1	27	0.727	0.01956	0.06628	0.04872	6	ENSG00000112118.13	MCM3	52128807	52149679	-	protein_coding
ENSG00000198755	ENSG00000198755:1	3	0.9986	0.0001363	0.04879	0.04872	6	ENSG00000198755.6	RPL10A	35436185	35438562	+	protein_coding
ENSG00000148400	ENSG00000148400:1	51	0.3587	0.008052	0.05588	0.04868	9	ENSG00000148400.9	NOTCH1	139388896	139440314	-	protein_coding
ENSG00000260244	ENSG00000260244:1	22	0.325	0.003951	0.05213	0.04863	4	ENSG00000260244.1	RP11-588K22.2	156655600	156658214	+	sense_overlapping
ENSG00000214826	ENSG00000214826:1	19	0.9999	0.001115	0.0495	0.04855	12	ENSG00000214826.4	DDX12P	9570309	9600825	-	pseudogene
ENSG00000196867	ENSG00000196867:3	30	0.2912	0.008254	0.05583	0.04846	19	ENSG00000196867.3	ZFP28	57050317	57068169	+	protein_coding
ENSG00000188206	ENSG00000188206:1	37	1.004	0.001389	0.04965	0.04845	1	ENSG00000188206.5	HNRNPU-AS1	245003940	245018799	-	antisense
ENSG00000266918	ENSG00000266918:2	2	0.99	0.0001112	0.0484	0.04835	17	ENSG00000266918.1	RP11-798G7.8	43608943	43611204	+	lincRNA
ENSG00000135905	ENSG00000135905:1	70	1.015	0.003745	0.05163	0.04831	2	ENSG00000135905.14	DOCK10	225629807	225907162	-	protein_coding
ENSG00000008226	ENSG00000008226:1	1	0.4621	0.000126	0.04824	0.04818	3	ENSG00000008226.15	DLEC1	38080696	38165516	+	protein_coding
ENSG00000142606	ENSG00000142606:1	100	0.585	0.008408	0.05552	0.048	1	ENSG00000142606.11	MMEL1	2522078	2564481	-	protein_coding
ENSG00000180785	ENSG00000180785:1	34	0.9372	0.00112	0.04896	0.048	11	ENSG00000180785.8	OR51E1	4664650	4676718	+	protein_coding
ENSG00000205277	ENSG00000205277:1	3	1.52	0.0001067	0.04804	0.04799	7	ENSG00000205277.5	MUC12	100612904	100662230	+	protein_coding
ENSG00000123384	ENSG00000123384:2	1	0.05997	0.00428	0.05171	0.04791	12	ENSG00000123384.9	LRP1	57522276	57607134	+	protein_coding
ENSG00000213988	ENSG00000213988:1	31	1.103	0.001234	0.04895	0.04789	19	ENSG00000213988.5	ZNF90	20188803	20237885	+	protein_coding
ENSG00000146072	ENSG00000146072:1	32	1.117	0.006763	0.05385	0.04781	6	ENSG00000146072.6	TNFRSF21	47199268	47277641	-	protein_coding
ENSG00000214652	ENSG00000214652:1	104	1.071	0.004667	0.05193	0.04778	7	ENSG00000214652.4	RP11-3N2.13	63505821	63545179	+	pseudogene
ENSG00000170191	ENSG00000170191:1	39	0.9908	0.002022	0.04948	0.04771	20	ENSG00000170191.4	NANP	25593571	25604811	-	protein_coding
ENSG00000204147	ENSG00000204147:1	7	0.9872	0.0003665	0.04794	0.04766	10	ENSG00000204147.5	ASAH2B	52499078	52576255	+	protein_coding
ENSG00000014216	ENSG00000014216:1	14	0.9998	0.0008526	0.04836	0.04764	11	ENSG00000014216.11	CAPN1	64948037	64979477	+	protein_coding
ENSG00000100316	ENSG00000100316:1	20	0.9741	0.001053	0.04848	0.04758	22	ENSG00000100316.11	RPL3	39708887	39716394	-	protein_coding
ENSG00000223387	ENSG00000223387:1	18	0.9983	0.0008825	0.04833	0.04758	3	ENSG00000223387.2	RP11-408H1.3	172278678	172313397	-	lincRNA
ENSG00000261266	ENSG00000261266:1	15	1.158	0.001008	0.04842	0.04756	16	ENSG00000261266.1	CTD-2196E14.5	23698370	23699665	-	antisense
ENSG00000119638	ENSG00000119638:1	127	1.023	0.006317	0.05312	0.04748	14	ENSG00000119638.8	NEK9	75548822	75594047	-	protein_coding
ENSG00000136026	ENSG00000136026:1	3	1.481	8.529e-05	0.0474	0.04737	12	ENSG00000136026.9	CKAP4	106631655	106698057	-	protein_coding
ENSG00000152782	ENSG00000152782:1	30	1.036	0.001515	0.04856	0.04725	10	ENSG00000152782.12	PANK1	91342745	91405215	-	protein_coding
ENSG00000121691	ENSG00000121691:2	22	1.127	0.0216	0.06666	0.04723	11	ENSG00000121691.4	CAT	34460472	34493609	+	protein_coding
ENSG00000108375	ENSG00000108375:1	2	0.9572	8.432e-05	0.04716	0.04713	17	ENSG00000108375.8	RNF43	56429861	56494956	-	protein_coding
ENSG00000014123	ENSG00000014123:1	5	0.971	0.0002232	0.04726	0.04711	6	ENSG00000014123.9	UFL1	96969471	97003152	+	protein_coding
ENSG00000107521	ENSG00000107521:1	3	0.9998	0.0001741	0.04717	0.04707	10	ENSG00000107521.14	HPS1	100175955	100206684	-	protein_coding
ENSG00000064933	ENSG00000064933:1	28	1.132	0.0006892	0.04762	0.04705	2	ENSG00000064933.12	PMS1	190649107	190742355	+	protein_coding
ENSG00000198915	ENSG00000198915:1	38	0.9985	0.001921	0.04872	0.04704	10	ENSG00000198915.7	RASGEF1A	43689983	43762367	-	protein_coding
ENSG00000138182	ENSG00000138182:1	31	1.042	0.00156	0.04839	0.04703	10	ENSG00000138182.10	KIF20B	91461367	91534700	+	protein_coding
ENSG00000152944	ENSG00000152944:2	83	0.9173	0.005221	0.05153	0.04687	12	ENSG00000152944.4	MED21	27175479	27219276	+	protein_coding
ENSG00000129472	ENSG00000129472:1	18	0.9993	0.0008744	0.04745	0.04671	14	ENSG00000129472.8	RAB2B	21927179	21945132	-	protein_coding
ENSG00000153294	ENSG00000153294:2	133	0.8291	0.01095	0.05651	0.04668	6	ENSG00000153294.7	GPR115	47653600	47689757	+	protein_coding
ENSG00000102854	ENSG00000102854:1	24	0.6713	0.001707	0.04815	0.04666	16	ENSG00000102854.10	MSLN	810762	818865	+	protein_coding
ENSG00000228775	ENSG00000228775:1	20	1.066	0.001	0.04752	0.04666	7	ENSG00000228775.3	WEE2-AS1	141404138	141438146	-	antisense
ENSG00000182196	ENSG00000182196:1	26	1.07	0.001268	0.04773	0.04663	12	ENSG00000182196.9	ARL6IP4	123464607	123467456	+	protein_coding
ENSG00000237188	ENSG00000237188:1	130	1.031	0.004652	0.05049	0.04634	1	ENSG00000237188.3	RP11-337C18.8	146644350	146683136	+	antisense
ENSG00000164253	ENSG00000164253:4	17	1.006	0.0009557	0.04712	0.04631	5	ENSG00000164253.8	WDR41	76721795	76916436	-	protein_coding
ENSG00000233448	ENSG00000233448:2	23	0.8338	0.001345	0.04738	0.04622	7	ENSG00000233448.2	PMS2P9	76669261	76673093	+	pseudogene
ENSG00000258366	ENSG00000258366:3	1	0.05471	0.00578	0.05128	0.04612	20	ENSG00000258366.3	RTEL1	62289163	62328416	+	protein_coding
ENSG00000213639	ENSG00000213639:2	46	1.137	0.002141	0.04797	0.04608	2	ENSG00000213639.5	PPP1CB	28974506	29025806	+	protein_coding
ENSG00000163347	ENSG00000163347:1	1	0.9967	5.246e-05	0.04606	0.04606	3	ENSG00000163347.5	CLDN1	190023490	190040264	-	protein_coding
ENSG00000177963	ENSG00000177963:1	31	0.9621	0.001527	0.04736	0.04603	11	ENSG00000177963.8	RIC8A	207511	215113	+	protein_coding
ENSG00000224984	ENSG00000224984:2	14	1.033	0.01312	0.05779	0.04599	6	ENSG00000224984.1	RP11-524H19.2	54704916	54705653	-	antisense
ENSG00000084731	ENSG00000084731:1	48	0.6913	0.003487	0.04905	0.04595	2	ENSG00000084731.9	KIF3C	26149471	26205618	-	protein_coding
ENSG00000162999	ENSG00000162999:1	27	0.9961	0.001467	0.04721	0.04594	2	ENSG00000162999.8	DUSP19	183943287	183964733	+	protein_coding
ENSG00000258366	ENSG00000258366:1	2	0.2825	0.00038	0.04617	0.04587	20	ENSG00000258366.3	RTEL1	62289163	62328416	+	protein_coding
ENSG00000100038	ENSG00000100038:3	35	0.1383	0.02474	0.06813	0.04583	22	ENSG00000100038.15	TOP3B	22311397	22337213	-	protein_coding
ENSG00000100902	ENSG00000100902:1	19	0.6708	0.001568	0.04706	0.04569	14	ENSG00000100902.6	PSMA6	35747839	35786699	+	protein_coding
ENSG00000136160	ENSG00000136160:2	146	0.8373	0.01011	0.05473	0.04565	13	ENSG00000136160.10	EDNRB	78469616	78493903	-	protein_coding
ENSG00000198648	ENSG00000198648:4	41	0.5047	0.005166	0.05018	0.04557	2	ENSG00000198648.6	STK39	168810530	169104651	-	protein_coding
ENSG00000261451	ENSG00000261451:1	16	0.998	0.0008571	0.04618	0.04545	8	ENSG00000261451.1	RP11-981G7.1	10291182	10295822	+	sense_overlapping
ENSG00000127364	ENSG00000127364:1	75	1.019	0.003261	0.04826	0.04536	7	ENSG00000127364.2	TAS2R4	141478242	141479235	+	protein_coding
ENSG00000138688	ENSG00000138688:1	13	0.9988	0.0006097	0.04578	0.04528	4	ENSG00000138688.11	KIAA1109	123073488	123283913	+	protein_coding
ENSG00000198380	ENSG00000198380:1	29	1.089	0.001081	0.04609	0.04516	2	ENSG00000198380.8	GFPT1	69546905	69614382	-	protein_coding
ENSG00000163431	ENSG00000163431:2	20	0.1111	0.01062	0.05455	0.04501	1	ENSG00000163431.11	LMOD1	201865580	201915715	-	protein_coding
ENSG00000180398	ENSG00000180398:1	19	1.004	0.0008061	0.04564	0.04496	2	ENSG00000180398.7	MCFD2	47129009	47168994	-	protein_coding
ENSG00000107736	ENSG00000107736:1	22	1.038	0.001147	0.04592	0.04493	10	ENSG00000107736.15	CDH23	73156691	73575702	+	protein_coding
ENSG00000180901	ENSG00000180901:1	3	0.9959	0.0001445	0.04494	0.04486	17	ENSG00000180901.6	KCTD2	73028670	73061984	+	protein_coding
ENSG00000159111	ENSG00000159111:1	16	1.301	0.0005329	0.04513	0.04469	17	ENSG00000159111.8	MRPL10	45900638	45908900	-	protein_coding
ENSG00000163608	ENSG00000163608:1	2	0.8862	9.239e-05	0.0447	0.04466	3	ENSG00000163608.10	C3orf17	112721287	112738708	-	protein_coding
ENSG00000103121	ENSG00000103121:1	18	1.036	0.004454	0.0485	0.04452	16	ENSG00000103121.4	CMC2	81009698	81053875	-	protein_coding
ENSG00000254986	ENSG00000254986:1	15	0.9992	0.0007982	0.0451	0.04443	11	ENSG00000254986.3	DPP3	66247484	66277130	+	protein_coding
ENSG00000176305	ENSG00000176305:1	74	0.9833	0.003874	0.04778	0.04432	8	ENSG00000176305.5	AC087269.1	8559666	8561616	+	pseudogene
ENSG00000119969	ENSG00000119969:1	34	0.7408	0.001156	0.04522	0.04422	10	ENSG00000119969.10	HELLS	96305547	96373662	+	protein_coding
ENSG00000270923	ENSG00000270923:1	128	1.023	0.00546	0.04906	0.04417	7	ENSG00000270923.1	TAS2R6	141487615	141488440	+	pseudogene
ENSG00000250462	ENSG00000250462:2	3	0.4062	0.0002938	0.04438	0.04416	17	ENSG00000250462.4	LRRC37BP1	28956698	28964482	+	pseudogene
ENSG00000159322	ENSG00000159322:1	19	0.8301	0.00118	0.04517	0.04415	15	ENSG00000159322.13	ADPGK	73043710	73078187	-	protein_coding
ENSG00000170485	ENSG00000170485:1	19	0.9954	0.0008508	0.04488	0.04415	2	ENSG00000170485.12	NPAS2	101436614	101613291	+	protein_coding
ENSG00000162739	ENSG00000162739:1	20	0.7748	0.001318	0.04528	0.04414	1	ENSG00000162739.9	SLAMF6	160454820	160493052	-	protein_coding
ENSG00000187908	ENSG00000187908:2	9	0.9224	0.0004908	0.0445	0.0441	10	ENSG00000187908.11	DMBT1	124320181	124403252	+	protein_coding
ENSG00000188732	ENSG00000188732:1	6	1	0.0002983	0.04433	0.0441	7	ENSG00000188732.6	FAM221A	23719749	23742868	+	protein_coding
ENSG00000121690	ENSG00000121690:1	29	1.142	0.001069	0.04493	0.04401	11	ENSG00000121690.5	DEPDC7	33037410	33055128	+	protein_coding
ENSG00000206337	ENSG00000206337:2	12	0.516	0.001863	0.04562	0.04398	6	ENSG00000206337.6	HCP5	31368479	31445283	+	sense_overlapping
ENSG00000105486	ENSG00000105486:1	5	1.588	0.0001533	0.04397	0.04388	19	ENSG00000105486.9	LIG1	48618702	48673860	-	protein_coding
ENSG00000113318	ENSG00000113318:3	4	1.864	8.48e-05	0.04391	0.04388	5	ENSG00000113318.9	MSH3	79950467	80172279	+	protein_coding
ENSG00000108561	ENSG00000108561:1	33	1.296	0.001366	0.04501	0.04382	17	ENSG00000108561.4	C1QBP	5336097	5352150	-	protein_coding
ENSG00000115419	ENSG00000115419:2	10	0.9511	0.000685	0.04437	0.0438	2	ENSG00000115419.8	GLS	191745553	191830278	+	protein_coding
ENSG00000188171	ENSG00000188171:2	8	1.174	0.0003326	0.04404	0.04378	19	ENSG00000188171.10	ZNF626	20802867	20844402	-	protein_coding
ENSG00000187416	ENSG00000187416:2	147	0.8391	0.01057	0.05326	0.04375	7	ENSG00000187416.7	LHFPL3	103969104	104549001	+	protein_coding
ENSG00000137752	ENSG00000137752:1	4	0.9976	0.0001942	0.04384	0.0437	11	ENSG00000137752.18	CASP1	104896170	104972158	-	protein_coding
ENSG00000105341	ENSG00000105341:1	92	0.9747	0.007203	0.0501	0.04363	19	ENSG00000105341.14	ATP5SL	41937223	41946622	-	protein_coding
ENSG00000143771	ENSG00000143771:1	27	1.335	0.0009843	0.04446	0.04362	1	ENSG00000143771.7	CNIH4	224544552	224567161	+	protein_coding
ENSG00000235505	ENSG00000235505:2	11	1.032	0.0004499	0.04397	0.04361	11	ENSG00000235505.3	RP11-693N9.2	104772276	104789800	-	pseudogene
ENSG00000225830	ENSG00000225830:1	3	0.8689	0.0001709	0.04369	0.04358	10	ENSG00000225830.6	ERCC6	50663414	50747584	-	protein_coding
ENSG00000238243	ENSG00000238243:3	1	0.7746	6.453e-05	0.04358	0.04357	1	ENSG00000238243.2	OR2W3	248031277	248060449	+	protein_coding
ENSG00000271605	ENSG00000271605:1	40	0.6897	0.003081	0.04629	0.04355	17	ENSG00000271605.1	MILR1	62461569	62464760	+	protein_coding
ENSG00000136146	ENSG00000136146:1	34	0.5611	0.003147	0.0463	0.0435	13	ENSG00000136146.10	MED4	48627459	48669267	-	protein_coding
ENSG00000164116	ENSG00000164116:3	22	0.6403	0.002835	0.04598	0.04346	4	ENSG00000164116.12	GUCY1A3	156587863	156653501	+	protein_coding
ENSG00000138435	ENSG00000138435:3	4	1.086	0.00068	0.04398	0.04341	2	ENSG00000138435.10	CHRNA1	175612320	175629200	-	protein_coding
ENSG00000272361	ENSG00000272361:2	15	1.072	0.0008919	0.04417	0.04341	7	ENSG00000272361.1	GS1-166A23.2	16633253	16633849	-	lincRNA
ENSG00000272842	ENSG00000272842:1	14	1.998	0.0004162	0.04371	0.04338	9	ENSG00000272842.1	RP11-513M16.7	19371384	19371943	-	antisense
ENSG00000221914	ENSG00000221914:1	16	1.044	0.0007993	0.04386	0.04318	8	ENSG00000221914.4	PPP2R2A	26149007	26230196	+	protein_coding
ENSG00000084093	ENSG00000084093:1	31	1.234	0.001251	0.04424	0.04316	4	ENSG00000084093.11	REST	57774075	57802010	+	protein_coding
ENSG00000188511	ENSG00000188511:1	13	0.9701	0.0004664	0.04349	0.04311	22	ENSG00000188511.8	C22orf34	49808176	50051190	-	protein_coding
ENSG00000262580	ENSG00000262580:3	4	0.9471	0.0001776	0.04314	0.04303	17	ENSG00000262580.1	RP11-334C17.5	78174472	78179748	-	antisense
ENSG00000130921	ENSG00000130921:1	30	0.9714	0.002112	0.04477	0.04291	12	ENSG00000130921.3	C12orf65	123717463	123742506	+	protein_coding
ENSG00000174171	ENSG00000174171:2	12	0.9978	0.0005852	0.04336	0.04288	15	ENSG00000174171.4	RP11-23P13.6	42184991	42190773	+	antisense
ENSG00000198327	ENSG00000198327:2	9	0.9963	0.0004286	0.04323	0.04288	6	ENSG00000198327.3	HIST1H4F	26240561	26240976	+	protein_coding
ENSG00000172460	ENSG00000172460:1	12	1.078	0.0005838	0.04331	0.04283	16	ENSG00000172460.10	PRSS30P	2889569	2892745	-	pseudogene
ENSG00000163964	ENSG00000163964:1	53	1.001	0.003602	0.04597	0.04276	3	ENSG00000163964.9	PIGX	196366646	196462878	+	protein_coding
ENSG00000146834	ENSG00000146834:1	74	1.011	0.003598	0.04589	0.04268	7	ENSG00000146834.9	MEPCE	100026413	100031741	+	protein_coding
ENSG00000165684	ENSG00000165684:1	38	1.084	0.001733	0.04419	0.04266	9	ENSG00000165684.3	SNAPC4	139270029	139293249	-	protein_coding
ENSG00000011638	ENSG00000011638:2	7	1	0.0003049	0.04288	0.04264	16	ENSG00000011638.6	TMEM159	21169698	21191937	+	protein_coding
ENSG00000146433	ENSG00000146433:2	29	1.311	0.001295	0.04371	0.04259	6	ENSG00000146433.8	TMEM181	158957468	159056460	+	protein_coding
ENSG00000167693	ENSG00000167693:2	3	0.1279	0.002468	0.04471	0.04252	17	ENSG00000167693.12	NXN	702553	883010	-	protein_coding
ENSG00000254614	ENSG00000254614:1	4	1	0.0001939	0.04265	0.04251	11	ENSG00000254614.1	AP003068.23	64945077	64949305	-	protein_coding
ENSG00000134333	ENSG00000134333:2	16	0.2254	0.00356	0.04564	0.04246	11	ENSG00000134333.9	LDHA	18415935	18429972	+	protein_coding
ENSG00000272416	ENSG00000272416:1	1	0.2345	0.0002393	0.04264	0.04246	5	ENSG00000272416.1	CTD-2081C10.7	53176123	53176881	-	lincRNA
ENSG00000172987	ENSG00000172987:2	70	1.092	0.001403	0.04367	0.04244	10	ENSG00000172987.8	HPSE2	100218875	100995619	-	protein_coding
ENSG00000176393	ENSG00000176393:4	5	0.6031	0.0004156	0.04273	0.0424	1	ENSG00000176393.6	RNPEP	201951500	201975275	+	protein_coding
ENSG00000263753	ENSG00000263753:2	8	1.25	0.0003408	0.04264	0.04237	18	ENSG00000263753.2	LINC00667	5232875	5246507	+	lincRNA
ENSG00000204397	ENSG00000204397:1	17	1.054	0.0007007	0.04284	0.04225	11	ENSG00000204397.3	CARD16	104912053	104972158	-	protein_coding
ENSG00000169515	ENSG00000169515:1	8	0.5434	0.0006765	0.04281	0.04224	19	ENSG00000169515.5	CCDC8	46913629	46916841	-	protein_coding
ENSG00000163686	ENSG00000163686:1	26	0.9714	0.001141	0.04322	0.04223	3	ENSG00000163686.9	ABHD6	58223233	58281420	+	protein_coding
ENSG00000244701	ENSG00000244701:1	32	0.8043	0.001977	0.04395	0.0422	7	ENSG00000244701.1	RP5-894A10.2	141352181	141356610	-	antisense
ENSG00000114054	ENSG00000114054:1	14	1.193	0.0004308	0.04249	0.04215	3	ENSG00000114054.9	PCCB	135969148	136056738	+	protein_coding
ENSG00000075234	ENSG00000075234:1	7	1	0.0003142	0.04237	0.04213	22	ENSG00000075234.12	TTC38	46663858	46689905	+	protein_coding
ENSG00000127884	ENSG00000127884:1	46	0.5591	0.004215	0.04586	0.04208	10	ENSG00000127884.4	ECHS1	135175984	135187193	-	protein_coding
ENSG00000172932	ENSG00000172932:1	4	0.4515	0.0004768	0.04246	0.04207	11	ENSG00000172932.10	ANKRD13D	67056018	67069956	+	protein_coding
ENSG00000139187	ENSG00000139187:1	33	1.236	0.001218	0.04311	0.04205	12	ENSG00000139187.5	KLRG1	9102640	9163356	+	protein_coding
ENSG00000187650	ENSG00000187650:1	13	0.9999	0.0004933	0.04241	0.04201	19	ENSG00000187650.3	VMAC	5904869	5910864	+	protein_coding
ENSG00000154767	ENSG00000154767:1	9	1.011	0.0004409	0.04234	0.04198	3	ENSG00000154767.10	XPC	14186647	14220283	-	protein_coding
ENSG00000188786	ENSG00000188786:1	28	1.01	0.001208	0.04301	0.04196	1	ENSG00000188786.9	MTF1	38275239	38325292	-	protein_coding
ENSG00000254851	ENSG00000254851:1	16	0.9947	0.0006955	0.04254	0.04195	11	ENSG00000254851.1	RP11-109L13.1	117006244	117009298	+	pseudogene
ENSG00000240563	ENSG00000240563:2	9	0.5382	0.0006396	0.04245	0.04192	1	ENSG00000240563.1	L1TD1	62660503	62678000	+	protein_coding
ENSG00000161542	ENSG00000161542:1	9	0.9993	0.0003797	0.04221	0.04191	17	ENSG00000161542.12	PRPSAP1	74305567	74380602	-	protein_coding
ENSG00000272505	ENSG00000272505:1	16	0.9999	0.0007436	0.04253	0.0419	8	ENSG00000272505.1	RP11-981G7.6	10344317	10347176	+	lincRNA
ENSG00000145439	ENSG00000145439:2	71	0.6963	0.004834	0.04611	0.04177	4	ENSG00000145439.7	CBR4	169784921	169931426	-	protein_coding
ENSG00000224272	ENSG00000224272:3	13	0.9194	0.0006982	0.04228	0.04169	2	ENSG00000224272.2	AC114730.3	242749407	242753111	-	antisense
ENSG00000088002	ENSG00000088002:1	12	1.21	0.0004844	0.04196	0.04157	19	ENSG00000088002.7	SULT2B1	49055332	49102682	+	protein_coding
ENSG00000260872	ENSG00000260872:1	32	1.017	0.001438	0.04283	0.04157	16	ENSG00000260872.1	RP11-680G24.5	15111963	15114345	-	antisense
ENSG00000252233	ENSG00000252233:1	3	0.9824	0.0002956	0.04176	0.04154	4	ENSG00000252233.1	RN7SKP253	140715279	140715587	-	misc_RNA
ENSG00000153790	ENSG00000153790:3	12	0.8702	0.0006256	0.04203	0.04151	7	ENSG00000153790.7	C7orf31	25174316	25219975	-	protein_coding
ENSG00000105519	ENSG00000105519:1	7	0.9979	0.0003426	0.04175	0.04148	19	ENSG00000105519.8	CAPS	5911718	5915888	+	protein_coding
ENSG00000119684	ENSG00000119684:1	47	0.9793	0.002573	0.04374	0.04145	14	ENSG00000119684.11	MLH3	75480467	75518235	-	protein_coding
ENSG00000163945	ENSG00000163945:1	7	1.893	0.0001133	0.04146	0.0414	4	ENSG00000163945.11	UVSSA	1341054	1381837	+	protein_coding
ENSG00000256262	ENSG00000256262:1	11	0.6234	0.0008584	0.04209	0.04135	12	ENSG00000256262.1	USP30-AS1	109490155	109491757	-	antisense
ENSG00000181523	ENSG00000181523:1	3	0.8798	0.0001212	0.0414	0.04133	17	ENSG00000181523.8	SGSH	78180515	78194722	-	protein_coding
ENSG00000049449	ENSG00000049449:2	13	1.294	0.0002449	0.04145	0.04127	11	ENSG00000049449.4	RCN1	31833939	32127301	+	protein_coding
ENSG00000185485	ENSG00000185485:4	22	0.1448	0.007658	0.04812	0.04122	3	ENSG00000185485.10	SDHAP1	195686619	195717189	-	pseudogene
ENSG00000115694	ENSG00000115694:1	25	1.283	0.04819	0.08496	0.0412	2	ENSG00000115694.10	STK25	242432089	242449145	-	protein_coding
ENSG00000149577	ENSG00000149577:1	14	0.9948	0.000653	0.04175	0.0412	11	ENSG00000149577.11	SIDT2	117049449	117068160	+	protein_coding
ENSG00000154305	ENSG00000154305:1	1	0.8351	5.617e-05	0.0412	0.04119	1	ENSG00000154305.12	MIA3	222791428	222841354	+	protein_coding
ENSG00000138185	ENSG00000138185:1	70	1.379	0.002224	0.04314	0.04116	10	ENSG00000138185.12	ENTPD1	97471536	97637023	+	protein_coding
ENSG00000176715	ENSG00000176715:3	2	0.6071	0.0001597	0.04108	0.04098	16	ENSG00000176715.11	ACSF3	89154783	89222254	+	protein_coding
ENSG00000109944	ENSG00000109944:1	22	1.013	0.0009682	0.04181	0.04097	11	ENSG00000109944.6	C11orf63	122753391	122830506	+	protein_coding
ENSG00000163993	ENSG00000163993:1	7	0.9998	0.0003389	0.04106	0.0408	4	ENSG00000163993.6	S100P	6694796	6698897	+	protein_coding
ENSG00000153790	ENSG00000153790:2	51	0.9896	0.002493	0.04301	0.04079	7	ENSG00000153790.7	C7orf31	25174316	25219975	-	protein_coding
ENSG00000189143	ENSG00000189143:2	14	0.05011	0.0682	0.1028	0.04075	7	ENSG00000189143.8	CLDN4	73213872	73247014	+	protein_coding
ENSG00000137648	ENSG00000137648:1	3	1.502	9.053e-05	0.04076	0.04072	11	ENSG00000137648.12	TMPRSS4	117947753	117992605	+	protein_coding
ENSG00000109472	ENSG00000109472:1	9	1.064	0.000287	0.04088	0.04066	4	ENSG00000109472.9	CPE	166282346	166419472	+	protein_coding
ENSG00000163743	ENSG00000163743:2	18	0.9987	0.0008102	0.04135	0.04066	4	ENSG00000163743.9	RCHY1	76404247	76439974	-	protein_coding
ENSG00000186510	ENSG00000186510:1	21	0.9982	0.0009416	0.04146	0.04065	1	ENSG00000186510.7	CLCNKA	16345370	16360545	+	protein_coding
ENSG00000197991	ENSG00000197991:2	8	1.928	0.000166	0.04075	0.04064	13	ENSG00000197991.10	PCDH20	61983818	62002220	-	protein_coding
ENSG00000198089	ENSG00000198089:2	8	1.706	0.0002467	0.04077	0.04058	22	ENSG00000198089.10	SFI1	31884674	32014572	+	protein_coding
ENSG00000227603	ENSG00000227603:1	4	1.713	7.513e-05	0.04061	0.04058	9	ENSG00000227603.1	RP11-165J3.6	96197614	96199403	-	antisense
ENSG00000005469	ENSG00000005469:1	9	0.9991	0.0003788	0.04086	0.04056	7	ENSG00000005469.7	CROT	86974997	87029111	+	protein_coding
ENSG00000124097	ENSG00000124097:1	17	1.39	0.0006436	0.04111	0.04056	20	ENSG00000124097.7	HMGB1P1	56063448	56064083	-	pseudogene
ENSG00000129946	ENSG00000129946:1	20	0.9696	0.0008278	0.04127	0.04056	19	ENSG00000129946.6	SHC2	416583	460996	-	protein_coding
ENSG00000197363	ENSG00000197363:1	54	0.9941	0.00278	0.04302	0.04054	8	ENSG00000197363.5	ZNF517	146024261	146036554	+	protein_coding
ENSG00000157315	ENSG00000157315:1	1	0.9998	4.574e-05	0.04053	0.04053	16	ENSG00000157315.4	TMED6	69377151	69385712	-	protein_coding
ENSG00000125952	ENSG00000125952:1	46	1.207	0.00161	0.04192	0.0405	14	ENSG00000125952.14	MAX	65472892	65569413	-	protein_coding
ENSG00000170242	ENSG00000170242:1	13	0.8515	0.0006343	0.04102	0.04049	11	ENSG00000170242.13	USP47	11862970	11980870	+	protein_coding
ENSG00000135541	ENSG00000135541:1	12	1.048	0.0005512	0.04091	0.04045	6	ENSG00000135541.16	AHI1	135604670	135818914	-	protein_coding
ENSG00000130513	ENSG00000130513:1	10	1.301	0.0004216	0.04076	0.04042	19	ENSG00000130513.6	GDF15	18485541	18499986	+	protein_coding
ENSG00000129195	ENSG00000129195:1	13	0.975	0.0006098	0.04091	0.0404	17	ENSG00000129195.11	FAM64A	6347735	6354789	+	protein_coding
ENSG00000113318	ENSG00000113318:1	3	0.9994	0.0001366	0.04047	0.04039	5	ENSG00000113318.9	MSH3	79950467	80172279	+	protein_coding
ENSG00000115850	ENSG00000115850:1	2	0.9417	9.302e-05	0.04042	0.04037	2	ENSG00000115850.5	LCT	136545410	136594750	-	protein_coding
ENSG00000168904	ENSG00000168904:1	2	0.9999	8.818e-05	0.04039	0.04035	15	ENSG00000168904.10	LRRC28	99791567	99930934	+	protein_coding
ENSG00000175137	ENSG00000175137:1	24	1.062	0.001038	0.04124	0.04034	1	ENSG00000175137.9	SH3BP5L	249104648	249120832	-	protein_coding
ENSG00000267015	ENSG00000267015:1	31	1.144	0.001196	0.04111	0.04006	18	ENSG00000267015.1	RP11-800A18.4	77100258	77103972	-	antisense
ENSG00000256028	ENSG00000256028:1	22	0.9825	0.001032	0.04084	0.03994	12	ENSG00000256028.2	RP11-197N18.2	123459867	123467454	+	processed_transcript
ENSG00000006576	ENSG00000006576:1	5	0.9434	0.0002412	0.04006	0.03988	7	ENSG00000006576.12	PHTF2	77428122	77586818	+	protein_coding
ENSG00000213366	ENSG00000213366:1	5	0.8198	0.0002421	0.04002	0.03984	1	ENSG00000213366.8	GSTM2	110210644	110252171	+	protein_coding
ENSG00000163811	ENSG00000163811:1	53	1.136	0.002154	0.04174	0.03983	2	ENSG00000163811.7	WDR43	29117509	29171088	+	protein_coding
ENSG00000175334	ENSG00000175334:1	23	0.6589	0.0004638	0.04015	0.03977	11	ENSG00000175334.3	BANF1	65769550	65771620	+	protein_coding
ENSG00000130638	ENSG00000130638:1	12	1	0.0005245	0.04014	0.03971	22	ENSG00000130638.11	ATXN10	46067678	46241187	+	protein_coding
ENSG00000266962	ENSG00000266962:1	62	1.043	0.002377	0.04181	0.03969	17	ENSG00000266962.1	RP11-400F19.6	40704456	40706766	-	antisense
ENSG00000258474	ENSG00000258474:2	2	0.6707	0.0001376	0.03975	0.03967	14	ENSG00000258474.1	RP11-187E13.1	32414059	32419588	+	protein_coding
ENSG00000110888	ENSG00000110888:1	24	0.9932	0.001147	0.04058	0.03958	12	ENSG00000110888.13	CAPRIN2	30862486	30907885	-	protein_coding
ENSG00000248092	ENSG00000248092:1	103	0.9617	0.004972	0.04402	0.03954	5	ENSG00000248092.3	NNT-AS1	43571696	43603332	-	antisense
ENSG00000257800	ENSG00000257800:2	24	1.159	0.001122	0.04043	0.03945	2	ENSG00000257800.1	FNBP1P1	74347807	74350345	+	pseudogene
ENSG00000144730	ENSG00000144730:1	4	0.4434	0.000976	0.04029	0.03944	3	ENSG00000144730.12	IL17RD	57124010	57204334	-	protein_coding
ENSG00000197385	ENSG00000197385:1	35	1.533	0.0009543	0.04025	0.03943	3	ENSG00000197385.5	ZNF860	32023263	32033120	+	protein_coding
ENSG00000115295	ENSG00000115295:1	26	0.9849	0.002082	0.04119	0.03934	2	ENSG00000115295.15	CLIP4	29320571	29412509	+	protein_coding
ENSG00000260027	ENSG00000260027:1	1	0.9869	4.495e-05	0.03935	0.03934	17	ENSG00000260027.3	HOXB7	46684594	46710934	-	protein_coding
ENSG00000130202	ENSG00000130202:1	4	0.9362	0.0001751	0.03943	0.03931	19	ENSG00000130202.5	PVRL2	45349432	45392485	+	protein_coding
ENSG00000112343	ENSG00000112343:1	1	0.8977	4.956e-05	0.0393	0.03929	6	ENSG00000112343.8	TRIM38	25963030	25987384	+	protein_coding
ENSG00000166140	ENSG00000166140:1	30	1.021	0.001323	0.0404	0.03924	15	ENSG00000166140.13	ZFYVE19	41099284	41106767	+	protein_coding
ENSG00000118322	ENSG00000118322:2	10	0.7744	0.0005043	0.03964	0.03922	5	ENSG00000118322.8	ATP10B	159990127	160279221	-	protein_coding
ENSG00000115828	ENSG00000115828:1	35	0.9609	0.001071	0.04	0.03907	2	ENSG00000115828.11	QPCT	37571717	37600465	+	protein_coding
ENSG00000170846	ENSG00000170846:3	6	0.3311	0.0008184	0.0397	0.039	4	ENSG00000170846.11	AC093323.3	6675178	6677774	+	lincRNA
ENSG00000153094	ENSG00000153094:2	1	0.9857	4.45e-05	0.03891	0.03891	2	ENSG00000153094.17	BCL2L11	111876955	111926024	+	protein_coding
ENSG00000185736	ENSG00000185736:1	2	0.9988	8.372e-05	0.03892	0.03889	10	ENSG00000185736.11	ADARB2	1228073	1779670	-	protein_coding
ENSG00000152556	ENSG00000152556:1	19	1.06	0.0007303	0.03949	0.03886	12	ENSG00000152556.11	PFKM	48498922	48540187	+	protein_coding
ENSG00000174500	ENSG00000174500:1	86	0.4122	0.003418	0.04186	0.03879	3	ENSG00000174500.8	GCSAM	111839688	111852152	-	protein_coding
ENSG00000068793	ENSG00000068793:1	13	1.043	0.0008234	0.03949	0.03878	15	ENSG00000068793.13	CYFIP1	22892005	23006016	+	protein_coding
ENSG00000238005	ENSG00000238005:2	22	0.3588	0.003661	0.04207	0.03878	1	ENSG00000238005.2	RP11-443B7.1	235093089	235105809	-	lincRNA
ENSG00000117280	ENSG00000117280:2	18	0.9977	0.0006088	0.03923	0.03871	1	ENSG00000117280.8	RAB7L1	205737114	205744588	-	protein_coding
ENSG00000118579	ENSG00000118579:1	90	1.07	0.003748	0.04205	0.03869	4	ENSG00000118579.7	MED28	17616254	17635728	+	protein_coding
ENSG00000167766	ENSG00000167766:2	3	1.118	0.0004107	0.03901	0.03868	19	ENSG00000167766.14	ZNF83	53097313	53193749	-	protein_coding
ENSG00000196476	ENSG00000196476:1	6	0.9979	0.0002143	0.03881	0.03865	20	ENSG00000196476.7	C20orf96	251504	271390	-	protein_coding
ENSG00000116237	ENSG00000116237:1	9	0.9855	0.0003942	0.03889	0.03857	1	ENSG00000116237.11	ICMT	6281253	6296032	-	protein_coding
ENSG00000109794	ENSG00000109794:2	12	1.31	0.000477	0.03895	0.03855	4	ENSG00000109794.9	FAM149A	187025573	187093821	+	protein_coding
ENSG00000180855	ENSG00000180855:1	37	1.061	0.001545	0.0399	0.03854	19	ENSG00000180855.11	ZNF443	12540521	12551926	-	protein_coding
ENSG00000144935	ENSG00000144935:1	31	1.318	0.00105	0.03941	0.03849	3	ENSG00000144935.10	TRPC1	142442916	142526730	+	protein_coding
ENSG00000179889	ENSG00000179889:1	32	1.002	0.001438	0.03969	0.03842	16	ENSG00000179889.14	PDXDC1	15068448	15233196	+	protein_coding
ENSG00000174080	ENSG00000174080:1	5	0.9999	0.0002946	0.03857	0.03834	11	ENSG00000174080.6	CTSF	66330934	66336312	-	protein_coding
ENSG00000256937	ENSG00000256937:1	33	1.223	0.001218	0.03939	0.03833	12	ENSG00000256937.1	RP11-436I9.5	9280379	9281241	+	pseudogene
ENSG00000108100	ENSG00000108100:1	57	0.976	0.002491	0.04053	0.0383	10	ENSG00000108100.13	CCNY	35535953	35860852	+	protein_coding
ENSG00000229180	ENSG00000229180:2	87	1.147	0.0008251	0.03899	0.03828	7	ENSG00000229180.4	GS1-124K5.11	65991075	66007536	-	lincRNA
ENSG00000168314	ENSG00000168314:1	8	0.9391	0.0003517	0.03855	0.03827	3	ENSG00000168314.13	MOBP	39508689	39570970	+	protein_coding
ENSG00000091106	ENSG00000091106:1	24	0.9453	0.001036	0.03915	0.03825	2	ENSG00000091106.14	NLRC4	32449522	32490923	-	protein_coding
ENSG00000119139	ENSG00000119139:1	3	1.502	7.718e-05	0.03827	0.03824	9	ENSG00000119139.12	TJP2	71736209	71870124	+	protein_coding
ENSG00000116299	ENSG00000116299:1	25	0.9982	0.001051	0.03914	0.03823	1	ENSG00000116299.12	KIAA1324	109656301	109749401	+	protein_coding
ENSG00000166508	ENSG00000166508:1	20	0.1937	0.007086	0.04459	0.03818	7	ENSG00000166508.13	MCM7	99690351	99699563	-	protein_coding
ENSG00000036257	ENSG00000036257:2	14	0.9668	0.000408	0.03838	0.03804	2	ENSG00000036257.8	CUL3	225334867	225450110	-	protein_coding
ENSG00000257815	ENSG00000257815:2	62	0.1194	0.05508	0.08814	0.03792	12	ENSG00000257815.1	RP11-611E13.2	70297813	70637140	-	antisense
ENSG00000172508	ENSG00000172508:1	3	0.9996	0.0001346	0.03798	0.0379	11	ENSG00000172508.6	CARNS1	67182439	67193078	+	protein_coding
ENSG00000083093	ENSG00000083093:1	8	0.5426	0.0008322	0.0386	0.03789	16	ENSG00000083093.5	PALB2	23614488	23652631	-	protein_coding
ENSG00000129467	ENSG00000129467:3	19	0.2697	0.002502	0.04012	0.03788	14	ENSG00000129467.9	ADCY4	24787555	24804299	-	protein_coding
ENSG00000263412	ENSG00000263412:1	20	1.031	0.001696	0.03934	0.03784	17	ENSG00000263412.1	RP5-890E16.2	46122503	46125435	-	processed_transcript
ENSG00000140688	ENSG00000140688:1	3	0.2305	0.0006418	0.03825	0.0377	16	ENSG00000140688.12	C16orf58	31500792	31520630	-	protein_coding
ENSG00000164627	ENSG00000164627:1	41	1.071	0.001691	0.03917	0.03768	6	ENSG00000164627.13	KIF6	39297766	39693181	-	protein_coding
ENSG00000197385	ENSG00000197385:2	15	0.9986	0.0009558	0.03851	0.03768	3	ENSG00000197385.5	ZNF860	32023263	32033120	+	protein_coding
ENSG00000203668	ENSG00000203668:1	2	0.996	8.503e-05	0.03767	0.03763	1	ENSG00000203668.1	CHML	241792155	241799232	-	protein_coding
ENSG00000233509	ENSG00000233509:1	78	1.116	0.002804	0.04011	0.0376	3	ENSG00000233509.2	ZNF197-AS1	44658620	44666289	-	antisense
ENSG00000225975	ENSG00000225975:1	49	1.115	0.001964	0.03932	0.03757	19	ENSG00000225975.2	AC074138.3	37176342	37178351	-	lincRNA
ENSG00000120093	ENSG00000120093:1	38	0.8292	0.002354	0.03963	0.03752	17	ENSG00000120093.7	HOXB3	46626232	46682274	-	protein_coding
ENSG00000157259	ENSG00000157259:1	15	1.08	0.0007296	0.03806	0.03743	7	ENSG00000157259.6	GATAD1	92076767	92088150	+	protein_coding
ENSG00000240288	ENSG00000240288:4	1	0.3382	0.0001346	0.03748	0.03739	3	ENSG00000240288.3	GHRLOS	10327438	10335133	+	antisense
ENSG00000138109	ENSG00000138109:2	46	1.378	0.001611	0.03876	0.03733	10	ENSG00000138109.9	CYP2C9	96698415	96749147	+	protein_coding
ENSG00000224616	ENSG00000224616:1	1	0.911	4.624e-05	0.03732	0.03731	1	ENSG00000224616.1	RP11-305E17.6	100729565	100731676	-	antisense
ENSG00000159921	ENSG00000159921:1	60	1.179	0.002254	0.03929	0.03728	9	ENSG00000159921.10	GNE	36214438	36277053	-	protein_coding
ENSG00000107959	ENSG00000107959:2	34	1.079	0.001459	0.03855	0.03726	10	ENSG00000107959.11	PITRM1	3179920	3215003	-	protein_coding
ENSG00000107959	ENSG00000107959:3	4	0.9359	0.0002179	0.03739	0.03722	10	ENSG00000107959.11	PITRM1	3179920	3215003	-	protein_coding
ENSG00000182150	ENSG00000182150:1	40	1.634	0.001114	0.03818	0.0372	9	ENSG00000182150.11	ERCC6L2	98637983	98776842	+	protein_coding
ENSG00000177156	ENSG00000177156:1	22	0.9962	0.0003702	0.03749	0.03719	11	ENSG00000177156.6	TALDO1	747329	765024	+	protein_coding
ENSG00000196209	ENSG00000196209:2	3	0.9999	0.0001269	0.03723	0.03716	20	ENSG00000196209.8	SIRPB2	1451386	1472233	-	protein_coding
ENSG00000241015	ENSG00000241015:2	9	0.9991	0.0003294	0.0374	0.03714	19	ENSG00000241015.2	TPM3P9	53935237	53947923	+	pseudogene
ENSG00000186448	ENSG00000186448:1	71	1.102	0.002675	0.03951	0.03712	3	ENSG00000186448.10	ZNF197	44626380	44689963	+	protein_coding
ENSG00000243789	ENSG00000243789:2	4	0.1659	0.00117	0.03814	0.03712	15	ENSG00000243789.6	JMJD7	42120283	42129779	+	protein_coding
ENSG00000197062	ENSG00000197062:1	17	0.9936	0.0006902	0.03763	0.03704	6	ENSG00000197062.7	RP5-874C20.3	28234788	28245974	+	pseudogene
ENSG00000120805	ENSG00000120805:2	6	0.7749	0.0001933	0.03715	0.03701	12	ENSG00000120805.9	ARL1	101786898	101801598	-	protein_coding
ENSG00000242435	ENSG00000242435:2	24	0.9642	0.001155	0.03801	0.03699	7	ENSG00000242435.1	UPK3BP1	76633979	76635091	+	pseudogene
ENSG00000167863	ENSG00000167863:1	10	0.7803	0.000488	0.03732	0.03692	17	ENSG00000167863.7	ATP5H	73034958	73043080	-	protein_coding
ENSG00000150712	ENSG00000150712:2	29	0.7709	0.00157	0.0383	0.03691	5	ENSG00000150712.6	MTMR12	32227100	32313115	-	protein_coding
ENSG00000177236	ENSG00000177236:1	3	1.97	7.313e-05	0.03692	0.03689	11	ENSG00000177236.3	AP006621.1	780117	780755	+	pseudogene
ENSG00000171552	ENSG00000171552:1	77	0.9819	0.003279	0.03981	0.03686	20	ENSG00000171552.8	BCL2L1	30252255	30311792	-	protein_coding
ENSG00000121988	ENSG00000121988:1	88	1.005	0.003931	0.04039	0.03684	2	ENSG00000121988.13	ZRANB3	135894486	136288806	-	protein_coding
ENSG00000132781	ENSG00000132781:1	1	0.9959	4.15e-05	0.03677	0.03677	1	ENSG00000132781.13	MUTYH	45794835	45806142	-	protein_coding
ENSG00000186918	ENSG00000186918:2	12	0.2336	0.002055	0.03856	0.03672	8	ENSG00000186918.9	ZNF395	28203102	28260218	-	protein_coding
ENSG00000088882	ENSG00000088882:2	11	1.116	0.0003773	0.03699	0.03669	20	ENSG00000088882.7	CPXM1	2774715	2781283	-	protein_coding
ENSG00000138115	ENSG00000138115:1	18	1.25	0.0006734	0.03723	0.03665	10	ENSG00000138115.9	CYP2C8	96796530	96829254	-	protein_coding
ENSG00000101003	ENSG00000101003:2	165	0.6567	0.01021	0.04587	0.0366	20	ENSG00000101003.8	GINS1	25388363	25433264	+	protein_coding
ENSG00000122299	ENSG00000122299:1	27	0.7798	0.001467	0.03788	0.03658	16	ENSG00000122299.7	ZC3H7A	11844442	11891123	-	protein_coding
ENSG00000105983	ENSG00000105983:1	15	1.205	0.0005521	0.037	0.03653	7	ENSG00000105983.15	LMBR1	156461646	156685924	-	protein_coding
ENSG00000136856	ENSG00000136856:2	4	1.875	8.448e-05	0.03657	0.03653	9	ENSG00000136856.13	SLC2A8	130159421	130170703	+	protein_coding
ENSG00000006747	ENSG00000006747:3	1	0.9999	4.104e-05	0.03652	0.03652	7	ENSG00000006747.10	SCIN	12610203	12693228	+	protein_coding
ENSG00000150967	ENSG00000150967:1	31	0.8445	0.001505	0.03774	0.03641	12	ENSG00000150967.13	ABCB9	123405498	123466196	-	protein_coding
ENSG00000172543	ENSG00000172543:1	14	0.999	0.0005774	0.03689	0.0364	11	ENSG00000172543.3	CTSW	65647280	65651212	+	protein_coding
ENSG00000196150	ENSG00000196150:1	90	0.9199	0.004289	0.04027	0.0364	8	ENSG00000196150.9	ZNF250	146076632	146127553	-	protein_coding
ENSG00000158793	ENSG00000158793:2	8	1.076	0.0006505	0.03692	0.03636	1	ENSG00000158793.9	NIT1	161087876	161095235	+	protein_coding
ENSG00000185272	ENSG00000185272:1	1	0.9961	4.102e-05	0.03636	0.03636	21	ENSG00000185272.9	RBM11	15588451	15600693	+	protein_coding
ENSG00000260065	ENSG00000260065:1	1	0.9989	4.088e-05	0.03634	0.03634	22	ENSG00000260065.1	CTA-445C9.15	26917949	26921002	-	lincRNA
ENSG00000156261	ENSG00000156261:2	65	1.093	0.001806	0.03791	0.0363	21	ENSG00000156261.8	CCT8	30428126	30446118	-	protein_coding
ENSG00000231365	ENSG00000231365:1	33	1.006	0.001207	0.03735	0.03629	1	ENSG00000231365.1	RP11-418J17.1	119683019	119818596	+	antisense
ENSG00000079819	ENSG00000079819:1	2	0.9983	8.167e-05	0.03632	0.03628	6	ENSG00000079819.12	EPB41L2	131160487	131384462	-	protein_coding
ENSG00000183655	ENSG00000183655:1	1	0.9839	4.145e-05	0.03628	0.03628	15	ENSG00000183655.11	KLHL25	86302554	86338261	-	protein_coding
ENSG00000189042	ENSG00000189042:1	60	0.9899	0.002325	0.03835	0.03627	19	ENSG00000189042.9	ZNF567	37178514	37218603	+	protein_coding
ENSG00000148341	ENSG00000148341:1	4	1.248	0.000135	0.03632	0.03624	9	ENSG00000148341.13	SH3GLB2	131769315	131790582	-	protein_coding
ENSG00000251615	ENSG00000251615:1	13	1.297	0.0003033	0.03647	0.03623	4	ENSG00000251615.3	RP11-774O3.3	8356817	8360065	-	lincRNA
ENSG00000010072	ENSG00000010072:1	198	1.022	0.007787	0.04325	0.03619	1	ENSG00000010072.11	SPRTN	231472850	231490769	+	protein_coding
ENSG00000136457	ENSG00000136457:2	24	0.8919	0.00149	0.03751	0.03619	17	ENSG00000136457.5	CHAD	48541857	48546327	-	protein_coding
ENSG00000078814	ENSG00000078814:1	105	0.9991	0.003447	0.03929	0.03618	20	ENSG00000078814.11	MYH7B	33563206	33590240	+	protein_coding
ENSG00000179399	ENSG00000179399:1	37	1.275	0.02989	0.06341	0.03616	13	ENSG00000179399.9	GPC5	92050929	93519490	+	protein_coding
ENSG00000196821	ENSG00000196821:1	4	1.854	0.0001131	0.0362	0.03614	6	ENSG00000196821.5	C6orf106	34555065	34664636	-	protein_coding
ENSG00000163964	ENSG00000163964:2	2	0.6322	0.000116	0.0362	0.03613	3	ENSG00000163964.9	PIGX	196366646	196462878	+	protein_coding
ENSG00000260807	ENSG00000260807:1	34	1.02	0.001679	0.03762	0.03612	16	ENSG00000260807.2	RP11-161M6.2	1025761	1031596	-	lincRNA
ENSG00000119242	ENSG00000119242:2	3	0.9999	0.0001106	0.03615	0.03608	12	ENSG00000119242.4	CCDC92	124403207	124457378	-	protein_coding
ENSG00000261441	ENSG00000261441:1	32	0.9409	0.001694	0.03755	0.03604	15	ENSG00000261441.1	RP11-217B1.2	89878284	89879392	+	antisense
ENSG00000230715	ENSG00000230715:2	53	0.5967	0.00371	0.03927	0.03593	7	ENSG00000230715.2	RP11-274B21.4	128292895	128293719	+	pseudogene
ENSG00000176406	ENSG00000176406:1	96	0.9624	0.004274	0.03976	0.0359	8	ENSG00000176406.16	RIMS2	104512976	105268322	+	protein_coding
ENSG00000139618	ENSG00000139618:2	10	1.001	0.0002619	0.03609	0.03589	13	ENSG00000139618.10	BRCA2	32889611	32973805	+	protein_coding
ENSG00000269609	ENSG00000269609:1	5	0.9154	0.0002226	0.03604	0.03587	10	ENSG00000269609.1	RP11-18I14.10	104209574	104220863	+	processed_transcript
ENSG00000164535	ENSG00000164535:2	98	0.3203	0.01139	0.0462	0.03585	7	ENSG00000164535.10	DAGLB	6448757	6523821	-	protein_coding
ENSG00000261611	ENSG00000261611:1	1	0.7136	5.716e-05	0.0358	0.03579	16	ENSG00000261611.3	AC010547.9	71481503	71523214	-	protein_coding
ENSG00000157379	ENSG00000157379:2	2	0.9996	7.234e-05	0.03579	0.03577	14	ENSG00000157379.9	DHRS1	24759804	24769039	-	protein_coding
ENSG00000182165	ENSG00000182165:2	10	0.4866	0.001005	0.03654	0.03566	7	ENSG00000182165.13	TP53TG1	86954541	86974831	-	lincRNA
ENSG00000145996	ENSG00000145996:2	20	0.0877	0.0219	0.05556	0.03561	6	ENSG00000145996.7	CDKAL1	20534688	21232635	+	protein_coding
ENSG00000117519	ENSG00000117519:1	1	0.9986	4.001e-05	0.03559	0.03559	1	ENSG00000117519.11	CNN3	95362507	95392834	-	protein_coding
ENSG00000272871	ENSG00000272871:1	15	0.9759	0.0005984	0.03608	0.03557	9	ENSG00000272871.1	RP11-408A13.4	14588795	14590063	-	lincRNA
ENSG00000119125	ENSG00000119125:2	25	0.1102	0.03215	0.06488	0.03555	9	ENSG00000119125.12	GDA	74729511	74872109	+	protein_coding
ENSG00000270157	ENSG00000270157:1	30	0.7202	0.001892	0.03724	0.03555	7	ENSG00000270157.1	RP5-894A10.6	141362722	141363646	-	sense_intronic
ENSG00000270761	ENSG00000270761:1	71	1.3	0.01452	0.04871	0.03549	6	ENSG00000270761.1	RP11-385F7.1	47444979	47445308	-	lincRNA
ENSG00000260740	ENSG00000260740:3	3	0.2165	0.0006418	0.03598	0.03544	16	ENSG00000260740.2	AC026471.6	31498691	31499813	-	antisense
ENSG00000084072	ENSG00000084072:1	23	1.051	0.0008377	0.03615	0.03543	1	ENSG00000084072.12	PPIE	40157854	40229586	+	protein_coding
ENSG00000145241	ENSG00000145241:3	44	1.319	0.001348	0.03661	0.03542	4	ENSG00000145241.6	CENPC	68337521	68411324	-	protein_coding
ENSG00000143748	ENSG00000143748:2	2	0.1277	0.001233	0.03648	0.03539	1	ENSG00000143748.13	NVL	224415036	224518089	-	protein_coding
ENSG00000130921	ENSG00000130921:2	84	0.08686	0.07693	0.1058	0.03537	12	ENSG00000130921.3	C12orf65	123717463	123742506	+	protein_coding
ENSG00000160712	ENSG00000160712:1	22	1.098	0.0007246	0.03595	0.03532	1	ENSG00000160712.8	IL6R	154377669	154441926	+	protein_coding
ENSG00000153774	ENSG00000153774:2	250	0.403	0.02242	0.05571	0.03527	16	ENSG00000153774.4	CFDP1	75327596	75467383	-	protein_coding
ENSG00000164307	ENSG00000164307:2	2	0.9999	7.805e-05	0.03527	0.03523	5	ENSG00000164307.8	ERAP1	96096521	96143803	-	protein_coding
ENSG00000196620	ENSG00000196620:3	2	0.9975	7.836e-05	0.03511	0.03507	4	ENSG00000196620.4	UGT2B15	69512348	69536346	-	protein_coding
ENSG00000137124	ENSG00000137124:3	3	0.7762	0.0001613	0.03512	0.03501	9	ENSG00000137124.6	ALDH1B1	38392661	38398658	+	protein_coding
ENSG00000168952	ENSG00000168952:1	15	1.213	0.0003064	0.0352	0.03496	14	ENSG00000168952.11	STXBP6	25278862	25519503	-	protein_coding
ENSG00000170921	ENSG00000170921:1	7	0.9953	0.0002685	0.03512	0.03491	17	ENSG00000170921.10	TANC2	61086917	61505060	+	protein_coding
ENSG00000200169	ENSG00000200169:2	10	1.831	0.0001431	0.03498	0.03488	1	ENSG00000200169.1	RNU5D-1	45196727	45196842	-	snRNA
ENSG00000256229	ENSG00000256229:1	37	1.185	0.001381	0.03609	0.03487	19	ENSG00000256229.3	ZNF486	20278037	20311299	+	protein_coding
ENSG00000071994	ENSG00000071994:2	75	0.1463	0.03026	0.06247	0.03485	6	ENSG00000071994.6	PDCD2	170884383	170893780	-	protein_coding
ENSG00000155849	ENSG00000155849:1	44	1.185	0.001467	0.03606	0.03476	7	ENSG00000155849.11	ELMO1	36893961	37488852	-	protein_coding
ENSG00000186026	ENSG00000186026:1	28	0.9479	0.001051	0.03567	0.03475	19	ENSG00000186026.6	ZNF284	44576297	44593766	+	protein_coding
ENSG00000168434	ENSG00000168434:1	35	0.9457	0.001325	0.03592	0.03474	16	ENSG00000168434.8	COG7	23399814	23464501	-	protein_coding
ENSG00000176909	ENSG00000176909:1	51	0.653	0.003069	0.0374	0.03463	19	ENSG00000176909.7	MAMSTR	49215999	49222978	-	protein_coding
ENSG00000137825	ENSG00000137825:1	5	0.9654	0.0001524	0.03471	0.03461	15	ENSG00000137825.6	ITPKA	41785591	41795747	+	protein_coding
ENSG00000173950	ENSG00000173950:1	2	0.9993	7.752e-05	0.03458	0.03455	3	ENSG00000173950.11	XXYLT1	194789008	194991896	-	protein_coding
ENSG00000156171	ENSG00000156171:1	5	0.9996	0.0001929	0.03465	0.03451	1	ENSG00000156171.10	DRAM2	111659955	111682838	-	protein_coding
ENSG00000140043	ENSG00000140043:1	50	0.7173	0.00262	0.03678	0.03443	14	ENSG00000140043.7	PTGR2	74318547	74353530	+	protein_coding
ENSG00000264943	ENSG00000264943:1	2	2	3.82e-05	0.03443	0.03443	17	ENSG00000264943.1	SH3GL1P2	28951431	28952512	+	pseudogene
ENSG00000064666	ENSG00000064666:1	17	1.457	0.00104	0.03527	0.03436	19	ENSG00000064666.10	CNN2	1026298	1039068	+	protein_coding
ENSG00000236790	ENSG00000236790:1	26	0.9753	0.0009102	0.03515	0.03436	2	ENSG00000236790.1	LINC00299	8147901	8523751	-	lincRNA
ENSG00000241388	ENSG00000241388:2	38	0.9984	0.001265	0.03543	0.03431	12	ENSG00000241388.3	HNF1A-AS1	121406416	121418768	-	antisense
ENSG00000233569	ENSG00000233569:1	15	1.444	0.0004535	0.03466	0.03428	9	ENSG00000233569.1	RP11-500B12.1	120410884	120419305	+	lincRNA
ENSG00000103811	ENSG00000103811:3	23	1.062	0.0008001	0.03493	0.03424	15	ENSG00000103811.11	CTSH	79213400	79241916	-	protein_coding
ENSG00000177888	ENSG00000177888:2	22	0.3144	0.002136	0.03614	0.03423	1	ENSG00000177888.7	ZBTB41	197122810	197169672	-	protein_coding
ENSG00000272361	ENSG00000272361:1	18	1.054	0.0006762	0.03478	0.0342	7	ENSG00000272361.1	GS1-166A23.2	16633253	16633849	-	lincRNA
ENSG00000148943	ENSG00000148943:1	10	0.9776	0.0004026	0.03451	0.03418	11	ENSG00000148943.7	LIN7C	27516123	27528320	-	protein_coding
ENSG00000237810	ENSG00000237810:1	91	1.072	0.003195	0.03703	0.03414	8	ENSG00000237810.3	CTD-2571E19.3	63055870	63057328	-	pseudogene
ENSG00000127947	ENSG00000127947:2	47	0.4548	0.003328	0.03712	0.03411	7	ENSG00000127947.11	PTPN12	77166592	77269388	+	protein_coding
ENSG00000166143	ENSG00000166143:1	25	0.9416	0.0009572	0.03492	0.03408	15	ENSG00000166143.5	PPP1R14D	41107650	41120907	-	protein_coding
ENSG00000197808	ENSG00000197808:1	115	1.04	0.004005	0.03769	0.03406	19	ENSG00000197808.7	ZNF461	37128094	37157755	-	protein_coding
ENSG00000215271	ENSG00000215271:1	3	0.7908	0.0001616	0.03416	0.03405	14	ENSG00000215271.6	HOMEZ	23741666	23768656	-	protein_coding
ENSG00000129226	ENSG00000129226:1	11	1.347	0.0002974	0.03425	0.03402	17	ENSG00000129226.9	CD68	7482785	7485429	+	protein_coding
ENSG00000170275	ENSG00000170275:3	1	0.926	4.129e-05	0.03402	0.03402	3	ENSG00000170275.10	CRTAP	33155471	33189265	+	protein_coding
ENSG00000174738	ENSG00000174738:1	6	0.0845	0.002811	0.03656	0.03402	3	ENSG00000174738.8	NR1D2	23986751	24022109	+	protein_coding
ENSG00000197782	ENSG00000197782:1	4	1.409	0.0001122	0.03408	0.03401	19	ENSG00000197782.10	ZNF780A	40575059	40596845	-	protein_coding
ENSG00000166401	ENSG00000166401:1	49	0.8286	0.002302	0.03598	0.03391	18	ENSG00000166401.9	SERPINB8	61637159	61672278	+	protein_coding
ENSG00000116830	ENSG00000116830:1	12	1.149	0.0003311	0.03416	0.0339	1	ENSG00000116830.7	TTF2	117602925	117650075	+	protein_coding
ENSG00000129646	ENSG00000129646:2	9	0.9182	0.0003797	0.03421	0.03389	17	ENSG00000129646.9	QRICH2	74270130	74303761	-	protein_coding
ENSG00000137154	ENSG00000137154:1	27	1.206	0.0008288	0.0346	0.03388	9	ENSG00000137154.8	RPS6	19375713	19380252	-	protein_coding
ENSG00000150337	ENSG00000150337:1	84	0.2008	0.01016	0.04307	0.03382	1	ENSG00000150337.9	FCGR1A	149754227	149764074	+	protein_coding
ENSG00000213221	ENSG00000213221:1	26	1.064	0.001037	0.03473	0.03382	9	ENSG00000213221.4	DNLZ	139253932	139258241	-	protein_coding
ENSG00000131238	ENSG00000131238:1	49	0.7931	0.002218	0.0358	0.03381	1	ENSG00000131238.12	PPT1	40538379	40563375	-	protein_coding
ENSG00000130733	ENSG00000130733:1	74	0.9193	0.003029	0.03641	0.03368	19	ENSG00000130733.6	YIPF2	11033444	11039357	-	protein_coding
ENSG00000172115	ENSG00000172115:2	50	0.916	0.00176	0.03518	0.03361	7	ENSG00000172115.4	CYCS	25159710	25164980	-	protein_coding
ENSG00000101353	ENSG00000101353:1	6	0.5215	0.0004768	0.03397	0.03357	20	ENSG00000101353.10	MROH8	35729629	35807991	-	protein_coding
ENSG00000174327	ENSG00000174327:1	5	0.1798	0.001149	0.03456	0.03354	17	ENSG00000174327.6	SLC16A13	6939394	6943440	+	protein_coding
ENSG00000245105	ENSG00000245105:1	79	1.166	0.001847	0.03519	0.03353	12	ENSG00000245105.1	A2M-AS1	9217773	9220651	+	antisense
ENSG00000073417	ENSG00000073417:1	28	1.105	0.0007151	0.03414	0.03352	15	ENSG00000073417.10	PDE8A	85523671	85682376	+	protein_coding
ENSG00000154134	ENSG00000154134:1	102	1.103	0.003471	0.03662	0.03348	11	ENSG00000154134.10	ROBO3	124735282	124751366	+	protein_coding
ENSG00000118217	ENSG00000118217:2	34	1.498	0.0009723	0.03421	0.03336	1	ENSG00000118217.5	ATF6	161736084	161933860	+	protein_coding
ENSG00000135698	ENSG00000135698:1	24	1.041	0.0007303	0.03399	0.03336	16	ENSG00000135698.5	MPHOSPH6	82181403	82203831	-	protein_coding
ENSG00000112242	ENSG00000112242:1	11	0.9067	0.0005276	0.03379	0.03334	6	ENSG00000112242.10	E2F3	20402398	20493941	+	protein_coding
ENSG00000134779	ENSG00000134779:1	1	1	3.731e-05	0.03332	0.03332	18	ENSG00000134779.10	TPGS2	34359987	34409158	-	protein_coding
ENSG00000108270	ENSG00000108270:1	4	0.3354	0.0004615	0.03368	0.0333	17	ENSG00000108270.6	AATF	35306175	35414171	+	protein_coding
ENSG00000174177	ENSG00000174177:2	2	1.951	3.777e-05	0.0333	0.0333	16	ENSG00000174177.8	CTU2	88772871	88781794	+	protein_coding
ENSG00000169189	ENSG00000169189:1	21	0.9087	0.001142	0.0343	0.03329	16	ENSG00000169189.12	NSMCE1	27236312	27280115	-	protein_coding
ENSG00000152219	ENSG00000152219:2	61	1.002	0.002063	0.03513	0.03328	11	ENSG00000152219.4	ARL14EP	30344598	30359774	+	protein_coding
ENSG00000177600	ENSG00000177600:1	7	0.9993	0.0002169	0.03343	0.03326	11	ENSG00000177600.4	RPLP2	809647	812880	+	protein_coding
ENSG00000125304	ENSG00000125304:1	41	0.1884	0.009599	0.04197	0.03322	13	ENSG00000125304.8	TM9SF2	100153671	100216260	+	protein_coding
ENSG00000188677	ENSG00000188677:1	3	0.3952	0.0002636	0.03343	0.03322	22	ENSG00000188677.10	PARVB	44395091	44568829	+	protein_coding
ENSG00000135766	ENSG00000135766:2	194	0.9483	0.007597	0.04012	0.03321	1	ENSG00000135766.8	EGLN1	231499497	231560790	-	protein_coding
ENSG00000203727	ENSG00000203727:1	4	0.9848	0.0001643	0.03332	0.03321	6	ENSG00000203727.3	SAMD5	147830063	148058683	+	protein_coding
ENSG00000141959	ENSG00000141959:1	7	1.763	0.0001447	0.03329	0.03319	21	ENSG00000141959.12	PFKL	45719934	45747259	+	protein_coding
ENSG00000127946	ENSG00000127946:3	7	1.189	0.0002177	0.03325	0.03308	7	ENSG00000127946.12	HIP1	75162621	75368280	-	protein_coding
ENSG00000170915	ENSG00000170915:2	7	0.9974	0.0002491	0.03327	0.03308	6	ENSG00000170915.8	PAQR8	52226219	52272575	+	protein_coding
ENSG00000024526	ENSG00000024526:1	50	0.7951	0.002556	0.03535	0.03305	1	ENSG00000024526.12	DEPDC1	68939835	68962904	-	protein_coding
ENSG00000106266	ENSG00000106266:1	10	0.9932	0.0003646	0.03334	0.03304	7	ENSG00000106266.4	SNX8	2291405	2393953	-	protein_coding
ENSG00000198133	ENSG00000198133:1	25	1.087	0.0008377	0.03376	0.03302	14	ENSG00000198133.4	TMEM229B	67913801	68000456	-	protein_coding
ENSG00000108797	ENSG00000108797:1	10	0.9862	0.0003367	0.03325	0.03297	17	ENSG00000108797.7	CNTNAP1	40834631	40851832	+	protein_coding
ENSG00000163131	ENSG00000163131:2	1	0.9999	3.69e-05	0.03296	0.03296	1	ENSG00000163131.6	CTSS	150702672	150738433	-	protein_coding
ENSG00000174514	ENSG00000174514:1	2	1.998	3.672e-05	0.03296	0.03296	1	ENSG00000174514.8	MFSD4	205538013	205572046	+	protein_coding
ENSG00000176435	ENSG00000176435:1	11	1.005	0.0003808	0.03315	0.03284	14	ENSG00000176435.6	CLEC14A	38723308	38725574	-	protein_coding
ENSG00000149548	ENSG00000149548:1	8	1.158	0.0002599	0.03298	0.03277	11	ENSG00000149548.10	CCDC15	124824017	124911385	+	protein_coding
ENSG00000107902	ENSG00000107902:2	10	0.9997	0.0004256	0.0331	0.03274	10	ENSG00000107902.9	LHPP	126150403	126306457	+	protein_coding
ENSG00000214194	ENSG00000214194:1	9	1.043	0.0003147	0.03297	0.03272	7	ENSG00000214194.4	LINC00998	112756773	112758668	-	protein_coding
ENSG00000103356	ENSG00000103356:1	11	0.9918	0.0004213	0.03306	0.03271	16	ENSG00000103356.11	EARS2	23533335	23569052	-	protein_coding
ENSG00000135211	ENSG00000135211:2	45	0.9832	0.001662	0.0342	0.03271	7	ENSG00000135211.5	TMEM60	77423045	77427897	-	protein_coding
ENSG00000232453	ENSG00000232453:1	6	1.507	0.0001576	0.03282	0.03271	1	ENSG00000232453.1	RP4-794H19.1	59348540	59362375	-	lincRNA
ENSG00000179698	ENSG00000179698:1	37	0.9697	0.001278	0.03382	0.03269	8	ENSG00000179698.9	KIAA1875	145162629	145173218	+	protein_coding
ENSG00000125966	ENSG00000125966:1	7	0.9845	0.0003127	0.03293	0.03268	20	ENSG00000125966.8	MMP24	33814457	33864801	+	protein_coding
ENSG00000237135	ENSG00000237135:1	102	0.8861	0.003887	0.03619	0.03266	10	ENSG00000237135.1	DDX10P1	31207941	31210164	-	pseudogene
ENSG00000182851	ENSG00000182851:1	3	0.8525	8.994e-05	0.03267	0.03262	8	ENSG00000182851.2	GPIHBP1	144295068	144299044	+	protein_coding
ENSG00000173826	ENSG00000173826:1	9	0.8304	0.0004934	0.03301	0.03259	17	ENSG00000173826.10	KCNH6	61600695	61626338	+	protein_coding
ENSG00000005884	ENSG00000005884:1	6	1.334	0.0001214	0.03265	0.03257	17	ENSG00000005884.13	ITGA3	48133332	48167845	+	protein_coding
ENSG00000271646	ENSG00000271646:1	5	1.861	0.0001113	0.03264	0.03257	4	ENSG00000271646.1	RP11-326I11.3	185395956	185398458	+	lincRNA
ENSG00000259205	ENSG00000259205:2	42	0.618	0.002978	0.03525	0.03256	15	ENSG00000259205.2	PRKXP1	101093734	101099159	-	pseudogene
ENSG00000262061	ENSG00000262061:1	8	1.406	0.0001702	0.03266	0.03254	17	ENSG00000262061.1	RP11-1260E13.4	180996	183279	+	processed_transcript
ENSG00000112210	ENSG00000112210:2	24	0.3207	0.002481	0.03475	0.03251	6	ENSG00000112210.7	RAB23	57053607	57087078	-	protein_coding
ENSG00000204933	ENSG00000204933:2	3	0.9993	0.0001167	0.03258	0.0325	19	ENSG00000204933.2	CD177P1	43876894	43883276	-	pseudogene
ENSG00000128918	ENSG00000128918:1	63	0.8793	0.002702	0.03493	0.03249	15	ENSG00000128918.10	ALDH1A2	58245622	58790065	-	protein_coding
ENSG00000155744	ENSG00000155744:2	127	0.3051	0.01535	0.04647	0.03245	2	ENSG00000155744.5	FAM126B	201838441	201936394	-	protein_coding
ENSG00000110075	ENSG00000110075:1	72	1.01	0.002693	0.03487	0.03244	11	ENSG00000110075.10	PPP6R3	68228186	68382802	+	protein_coding
ENSG00000162994	ENSG00000162994:1	1	0.9983	3.635e-05	0.03243	0.03243	2	ENSG00000162994.11	CLHC1	55401927	55459699	-	protein_coding
ENSG00000184752	ENSG00000184752:3	16	0.52	0.001031	0.03332	0.03241	12	ENSG00000184752.8	NDUFA12	95290831	95397546	-	protein_coding
ENSG00000126934	ENSG00000126934:1	13	1.177	0.0004145	0.03273	0.03238	19	ENSG00000126934.9	MAP2K2	4090319	4124126	-	protein_coding
ENSG00000213949	ENSG00000213949:1	19	0.9914	0.0006594	0.03291	0.03234	5	ENSG00000213949.4	ITGA1	52083730	52255040	+	protein_coding
ENSG00000129911	ENSG00000129911:2	22	0.1031	0.01633	0.04725	0.03233	19	ENSG00000129911.4	KLF16	1852399	1863567	-	protein_coding
ENSG00000175779	ENSG00000175779:1	19	0.9861	0.0006437	0.03287	0.03231	15	ENSG00000175779.1	C15orf53	38988799	38992239	+	protein_coding
ENSG00000155980	ENSG00000155980:1	32	1.136	0.0009914	0.0331	0.03222	12	ENSG00000155980.7	KIF5A	57943781	57980415	+	protein_coding
ENSG00000196427	ENSG00000196427:2	11	0.04521	0.03416	0.06349	0.03221	1	ENSG00000196427.9	NBPF4	108765963	108786689	-	protein_coding
ENSG00000166822	ENSG00000166822:1	7	1.307	0.0001997	0.03235	0.0322	16	ENSG00000166822.8	TMEM170A	75476952	75499395	-	protein_coding
ENSG00000267383	ENSG00000267383:1	38	1.179	0.001357	0.03336	0.03215	19	ENSG00000267383.2	CTC-260E6.6	20236186	20432114	-	antisense
ENSG00000137161	ENSG00000137161:1	24	0.6442	0.01332	0.0443	0.03213	6	ENSG00000137161.12	CNPY3	42896938	42907025	+	protein_coding
ENSG00000167670	ENSG00000167670:1	29	1.921	0.0006142	0.03257	0.03204	19	ENSG00000167670.11	CHAF1A	4402659	4445015	+	protein_coding
ENSG00000162885	ENSG00000162885:2	8	1.475	0.0002209	0.03216	0.03199	1	ENSG00000162885.8	B3GALNT2	235613238	235667781	-	protein_coding
ENSG00000262879	ENSG00000262879:1	23	1.04	0.0007823	0.03267	0.03198	17	ENSG00000262879.1	RP11-156P1.3	45061411	45177689	-	processed_transcript
ENSG00000101751	ENSG00000101751:1	17	1.006	0.0005524	0.03236	0.03189	18	ENSG00000101751.6	POLI	51795774	51847636	+	protein_coding
ENSG00000196535	ENSG00000196535:1	29	1.01	0.0009674	0.03271	0.03186	17	ENSG00000196535.10	MYO18A	27400528	27507430	-	protein_coding
ENSG00000198087	ENSG00000198087:2	57	1.153	0.007763	0.03889	0.03182	6	ENSG00000198087.7	CD2AP	47445525	47594999	+	protein_coding
ENSG00000205822	ENSG00000205822:1	17	1.14	0.0005236	0.03225	0.03181	13	ENSG00000205822.6	TPTE2P6	24982295	25171814	+	pseudogene
ENSG00000139505	ENSG00000139505:1	18	1.067	0.0005693	0.03224	0.03175	13	ENSG00000139505.10	MTMR6	25802307	25862147	-	protein_coding
ENSG00000171130	ENSG00000171130:2	6	0.9987	0.0002043	0.0319	0.03174	7	ENSG00000171130.13	ATP6V0E2	149570057	149577784	+	protein_coding
ENSG00000114107	ENSG00000114107:1	10	0.5092	0.0009771	0.03259	0.03172	3	ENSG00000114107.4	CEP70	138213186	138313380	-	protein_coding
ENSG00000104067	ENSG00000104067:1	30	0.943	0.001152	0.03274	0.03171	15	ENSG00000104067.12	TJP1	29991571	30261068	-	protein_coding
ENSG00000177034	ENSG00000177034:1	3	0.9992	0.0001078	0.03175	0.03169	5	ENSG00000177034.10	MTX3	79275584	79287082	-	protein_coding
ENSG00000165023	ENSG00000165023:1	78	0.9998	0.003919	0.03522	0.03166	9	ENSG00000165023.5	DIRAS2	93372114	93405386	-	protein_coding
ENSG00000131470	ENSG00000131470:1	92	0.8851	0.003685	0.03499	0.03165	17	ENSG00000131470.10	PSMC3IP	40724333	40729849	-	protein_coding
ENSG00000138386	ENSG00000138386:3	3	0.822	0.0001168	0.03172	0.03164	2	ENSG00000138386.12	NAB1	191511472	191557492	+	protein_coding
ENSG00000184840	ENSG00000184840:1	34	0.9912	0.001459	0.03293	0.03163	5	ENSG00000184840.7	TMED9	177019159	177023125	+	protein_coding
ENSG00000158079	ENSG00000158079:1	19	0.9864	0.0006314	0.03216	0.03161	9	ENSG00000158079.10	PTPDC1	96793076	96872138	+	protein_coding
ENSG00000103089	ENSG00000103089:2	3	0.09239	0.002468	0.03382	0.0316	16	ENSG00000103089.4	FA2H	74746853	74808729	-	protein_coding
ENSG00000164975	ENSG00000164975:2	30	0.9804	0.001134	0.03261	0.0316	9	ENSG00000164975.11	SNAPC3	15422702	15465951	+	protein_coding
ENSG00000187951	ENSG00000187951:1	78	0.9803	0.00214	0.03348	0.03155	15	ENSG00000187951.6	ARHGAP11B	30916697	31065196	+	protein_coding
ENSG00000137757	ENSG00000137757:2	17	0.7663	0.0007007	0.03214	0.03154	11	ENSG00000137757.6	CASP5	104864962	104893895	-	protein_coding
ENSG00000134070	ENSG00000134070:2	3	0.3688	0.000255	0.03173	0.03153	3	ENSG00000134070.4	IRAK2	10206549	10285427	+	protein_coding
ENSG00000199347	ENSG00000199347:1	4	1.762	6.829e-05	0.03156	0.03153	1	ENSG00000199347.1	RNU5E-1	11968209	11968328	+	snRNA
ENSG00000160183	ENSG00000160183:2	8	0.994	0.0003869	0.03184	0.03152	21	ENSG00000160183.9	TMPRSS3	43791999	43816955	-	protein_coding
ENSG00000162378	ENSG00000162378:3	17	0.1323	0.007011	0.03791	0.03152	1	ENSG00000162378.8	ZYG11B	53192126	53293014	+	protein_coding
ENSG00000224086	ENSG00000224086:1	6	1.008	0.0001555	0.0316	0.03149	22	ENSG00000224086.3	LL22NC03-86G7.1	22292609	22297799	+	antisense
ENSG00000255284	ENSG00000255284:1	5	1.552	0.0001079	0.03153	0.03146	11	ENSG00000255284.1	AP006621.5	777578	784297	+	protein_coding
ENSG00000213638	ENSG00000213638:2	32	0.1493	0.03426	0.06281	0.03141	19	ENSG00000213638.4	ADAT3	1905377	1913444	+	protein_coding
ENSG00000005421	ENSG00000005421:3	11	0.5212	0.0007274	0.03201	0.03138	7	ENSG00000005421.4	PON1	94926988	95025673	-	protein_coding
ENSG00000185019	ENSG00000185019:1	11	1.058	0.0002947	0.03159	0.03135	20	ENSG00000185019.12	UBOX5	3088219	3140842	-	protein_coding
ENSG00000165487	ENSG00000165487:1	1	0.9843	3.553e-05	0.03128	0.03128	13	ENSG00000165487.9	MICU2	22066836	22178353	-	protein_coding
ENSG00000142961	ENSG00000142961:1	32	0.9979	0.03091	0.0596	0.03127	1	ENSG00000142961.10	MOB3C	47073387	47082563	-	protein_coding
ENSG00000261437	ENSG00000261437:1	1	0.9996	3.496e-05	0.03127	0.03127	8	ENSG00000261437.1	RP11-22C11.2	95649513	95651695	-	antisense
ENSG00000168734	ENSG00000168734:1	33	0.9107	0.00149	0.03256	0.03123	20	ENSG00000168734.9	PKIG	43160426	43252888	+	protein_coding
ENSG00000131558	ENSG00000131558:2	27	1.125	0.0008837	0.03194	0.03117	7	ENSG00000131558.10	EXOC4	132937829	133751342	+	protein_coding
ENSG00000233820	ENSG00000233820:1	37	1.25	0.001078	0.03206	0.0311	9	ENSG00000233820.2	RP11-535M15.2	99488172	99489751	+	pseudogene
ENSG00000179632	ENSG00000179632:1	92	1.003	0.003036	0.03384	0.03109	8	ENSG00000179632.5	MAF1	145159402	145162514	+	protein_coding
ENSG00000118526	ENSG00000118526:1	1	0.9985	3.476e-05	0.03106	0.03106	6	ENSG00000118526.6	TCF21	134210276	134216691	+	protein_coding
ENSG00000240344	ENSG00000240344:1	2	0.9999	6.391e-05	0.03106	0.03103	2	ENSG00000240344.4	PPIL3	201735630	201754026	-	protein_coding
ENSG00000197226	ENSG00000197226:1	1	0.999	3.468e-05	0.03101	0.03101	5	ENSG00000197226.8	TBC1D9B	179289066	179334859	-	protein_coding
ENSG00000108389	ENSG00000108389:1	4	0.7426	0.0001713	0.0311	0.03098	17	ENSG00000108389.5	MTMR4	56566898	56595266	-	protein_coding
ENSG00000242477	ENSG00000242477:2	4	0.03882	0.01434	0.04408	0.03096	5	ENSG00000242477.1	CTD-2161E19.1	86180048	86180698	-	pseudogene
ENSG00000115902	ENSG00000115902:1	34	1.064	0.0009737	0.03181	0.03095	2	ENSG00000115902.6	SLC1A4	65215611	65250999	+	protein_coding
ENSG00000164669	ENSG00000164669:1	342	1.056	0.009963	0.04001	0.03091	7	ENSG00000164669.8	INTS4L1	64601603	64694600	+	pseudogene
ENSG00000182909	ENSG00000182909:1	38	1.017	0.001438	0.03217	0.03089	19	ENSG00000182909.5	LENG9	54972981	54974894	-	protein_coding
ENSG00000139651	ENSG00000139651:1	10	1.086	0.0003006	0.0311	0.03085	12	ENSG00000139651.9	ZNF740	53574484	53584596	+	protein_coding
ENSG00000114744	ENSG00000114744:1	10	0.9868	0.0003193	0.031	0.03074	3	ENSG00000114744.4	COMMD2	149456257	149470286	-	protein_coding
ENSG00000198464	ENSG00000198464:1	2	0.9999	7.26e-05	0.03073	0.03069	19	ENSG00000198464.9	ZNF480	52800430	52829175	+	protein_coding
ENSG00000144792	ENSG00000144792:2	98	1.017	0.003293	0.03367	0.03068	3	ENSG00000144792.5	ZNF660	44619715	44641186	+	protein_coding
ENSG00000149084	ENSG00000149084:2	27	0.5245	0.002218	0.03264	0.03063	11	ENSG00000149084.7	HSD17B12	43577986	43878167	+	protein_coding
ENSG00000119977	ENSG00000119977:3	67	0.5307	0.004398	0.03459	0.03059	10	ENSG00000119977.16	TCTN3	97423158	97453900	-	protein_coding
ENSG00000143799	ENSG00000143799:1	49	1.156	0.001494	0.03187	0.03053	1	ENSG00000143799.8	PARP1	226548392	226595780	-	protein_coding
ENSG00000230487	ENSG00000230487:3	1	0.8295	4.137e-05	0.03054	0.03053	7	ENSG00000230487.3	PSMG3-AS1	1609709	1629262	+	lincRNA
ENSG00000131067	ENSG00000131067:1	90	0.9577	0.003099	0.0333	0.03049	20	ENSG00000131067.12	GGT7	33432523	33460663	-	protein_coding
ENSG00000146587	ENSG00000146587:2	9	0.79	0.0003658	0.0308	0.03049	7	ENSG00000146587.13	RBAK	5085452	5109119	+	protein_coding
ENSG00000167615	ENSG00000167615:1	39	0.981	0.001421	0.03172	0.03045	19	ENSG00000167615.12	LENG8	54960065	54973217	+	protein_coding
ENSG00000169258	ENSG00000169258:1	12	0.9878	0.0003606	0.0307	0.03041	5	ENSG00000169258.6	GPRIN1	176022803	176037134	-	protein_coding
ENSG00000103194	ENSG00000103194:2	45	0.9777	0.001264	0.03153	0.0304	16	ENSG00000103194.11	USP10	84733584	84813528	+	protein_coding
ENSG00000135390	ENSG00000135390:1	12	1.077	0.0003816	0.03071	0.03039	12	ENSG00000135390.13	ATP5G2	54026510	54071192	-	protein_coding
ENSG00000145284	ENSG00000145284:1	3	0.9999	0.0001036	0.03044	0.03038	4	ENSG00000145284.7	SCD5	83550692	83720010	-	protein_coding
ENSG00000233695	ENSG00000233695:1	14	1.206	0.0003947	0.03069	0.03036	13	ENSG00000233695.1	GAS6-AS1	114518603	114542321	+	antisense
ENSG00000148671	ENSG00000148671:3	26	0.5134	0.001598	0.03178	0.03035	10	ENSG00000148671.9	ADIRF	88727949	88743691	+	protein_coding
ENSG00000260597	ENSG00000260597:1	8	0.7933	0.0002836	0.03058	0.03035	12	ENSG00000260597.1	AC012531.25	54413694	54416373	+	lincRNA
ENSG00000174886	ENSG00000174886:1	26	0.9133	0.00115	0.03136	0.03034	19	ENSG00000174886.8	NDUFA11	5891287	5904017	-	protein_coding
ENSG00000087237	ENSG00000087237:1	10	0.9999	0.0003505	0.03058	0.03029	16	ENSG00000087237.6	CETP	56995762	57017757	+	protein_coding
ENSG00000101194	ENSG00000101194:1	2	1.999	3.346e-05	0.03027	0.03027	20	ENSG00000101194.13	SLC17A9	61584052	61599949	+	protein_coding
ENSG00000104687	ENSG00000104687:1	6	1.139	0.0001615	0.03035	0.03024	8	ENSG00000104687.8	GSR	30535583	30585443	-	protein_coding
ENSG00000100983	ENSG00000100983:1	63	0.9852	0.002112	0.03212	0.03021	20	ENSG00000100983.5	GSS	33516236	33543620	-	protein_coding
ENSG00000133983	ENSG00000133983:2	43	1.141	0.001365	0.03143	0.03021	14	ENSG00000133983.10	COX16	70791798	70826448	-	protein_coding
ENSG00000134900	ENSG00000134900:1	6	1.253	0.0001575	0.03032	0.0302	13	ENSG00000134900.7	TPP2	103249353	103331521	+	protein_coding
ENSG00000213413	ENSG00000213413:2	39	0.09625	0.01584	0.04471	0.0302	7	ENSG00000213413.2	PVRIG	99815864	99819113	+	protein_coding
ENSG00000272941	ENSG00000272941:1	21	0.9642	0.0007261	0.03083	0.0302	7	ENSG00000272941.1	RP11-134L10.1	134853155	134854299	+	antisense
ENSG00000100079	ENSG00000100079:1	23	1.017	0.001341	0.03139	0.03019	22	ENSG00000100079.5	LGALS2	37966255	37978623	-	protein_coding
ENSG00000117505	ENSG00000117505:1	17	1.019	0.0005478	0.03064	0.03017	1	ENSG00000117505.8	DR1	93811445	93835055	+	protein_coding
ENSG00000187164	ENSG00000187164:1	16	0.974	0.000519	0.03061	0.03017	10	ENSG00000187164.13	KIAA1598	118643742	118886097	-	protein_coding
ENSG00000035664	ENSG00000035664:1	10	0.7988	0.0004227	0.0305	0.03015	15	ENSG00000035664.7	DAPK2	64199235	64364232	-	protein_coding
ENSG00000271335	ENSG00000271335:1	22	0.9974	0.0007324	0.03072	0.03008	10	ENSG00000271335.1	RP11-324I22.4	35603480	35625329	-	antisense
ENSG00000140553	ENSG00000140553:1	4	0.7314	0.0003672	0.03037	0.03006	15	ENSG00000140553.12	UNC45A	91473410	91497323	+	protein_coding
ENSG00000075234	ENSG00000075234:3	29	0.7195	0.001476	0.03138	0.03005	22	ENSG00000075234.12	TTC38	46663858	46689905	+	protein_coding
ENSG00000110696	ENSG00000110696:1	38	1.096	0.01104	0.04007	0.02997	11	ENSG00000110696.5	C11orf58	16634679	16778428	+	protein_coding
ENSG00000273319	ENSG00000273319:3	15	0.03828	0.3851	0.3906	0.02986	7	ENSG00000273319.1	RP11-138A9.2	130621223	130624420	+	lincRNA
ENSG00000100994	ENSG00000100994:3	156	0.3138	0.01587	0.04437	0.02983	20	ENSG00000100994.7	PYGB	25228705	25278650	+	protein_coding
ENSG00000230524	ENSG00000230524:1	6	0.9849	0.000197	0.02998	0.02983	3	ENSG00000230524.4	COL6A4P1	15193340	15247466	-	pseudogene
ENSG00000053918	ENSG00000053918:1	13	0.9993	0.000371	0.0301	0.02979	11	ENSG00000053918.11	KCNQ1	2465914	2870339	+	protein_coding
ENSG00000186470	ENSG00000186470:1	25	0.9995	0.0008032	0.03036	0.02966	6	ENSG00000186470.9	BTN3A2	26365387	26378546	+	protein_coding
ENSG00000235162	ENSG00000235162:1	55	1.019	0.0014	0.03091	0.02966	12	ENSG00000235162.4	C12orf75	105629068	105789875	+	protein_coding
ENSG00000178573	ENSG00000178573:1	41	1.216	0.001359	0.03085	0.02963	16	ENSG00000178573.6	MAF	79619740	79634611	-	protein_coding
ENSG00000159164	ENSG00000159164:2	104	0.3814	0.01369	0.04216	0.02962	1	ENSG00000159164.5	SV2A	149874870	149889434	-	protein_coding
ENSG00000090006	ENSG00000090006:1	30	1.153	0.00446	0.03367	0.02961	19	ENSG00000090006.13	LTBP4	41098789	41135725	+	protein_coding
ENSG00000182584	ENSG00000182584:1	28	0.9076	0.0006755	0.03007	0.02948	20	ENSG00000182584.4	ACTL10	32254304	32256331	+	protein_coding
ENSG00000123191	ENSG00000123191:1	11	0.9997	0.0003542	0.02973	0.02944	13	ENSG00000123191.9	ATP7B	52506809	52585630	-	protein_coding
ENSG00000122696	ENSG00000122696:1	13	1.212	0.0003387	0.02971	0.02943	9	ENSG00000122696.8	SLC25A51	37879400	37904350	-	protein_coding
ENSG00000189011	ENSG00000189011:1	1	0.9767	3.362e-05	0.02942	0.02942	7	ENSG00000189011.9	AC138783.12	74702428	74714647	-	pseudogene
ENSG00000166848	ENSG00000166848:1	43	0.8705	0.001813	0.03103	0.02939	16	ENSG00000166848.5	TERF2IP	75681684	75795770	+	protein_coding
ENSG00000167671	ENSG00000167671:1	20	1.443	0.00036	0.02965	0.02935	19	ENSG00000167671.7	UBXN6	4444996	4457819	-	protein_coding
ENSG00000025156	ENSG00000025156:2	34	1.111	0.0008836	0.03002	0.02924	6	ENSG00000025156.8	HSF2	122720691	122754264	+	protein_coding
ENSG00000161692	ENSG00000161692:2	8	0.8802	0.0002363	0.02941	0.02922	17	ENSG00000161692.13	DBF4B	42785976	42829632	+	protein_coding
ENSG00000104723	ENSG00000104723:1	12	0.932	0.0003759	0.02951	0.02919	8	ENSG00000104723.16	TUSC3	15274724	15624158	+	protein_coding
ENSG00000151665	ENSG00000151665:2	15	0.4153	0.001028	0.0301	0.02918	2	ENSG00000151665.8	PIGF	46808076	46844258	-	protein_coding
ENSG00000087206	ENSG00000087206:1	16	0.9167	0.0005668	0.02958	0.02909	5	ENSG00000087206.12	UIMC1	176332006	176449634	-	protein_coding
ENSG00000141504	ENSG00000141504:1	5	0.9921	0.0001455	0.02918	0.02908	17	ENSG00000141504.7	SAT2	7529552	7531194	-	protein_coding
ENSG00000152763	ENSG00000152763:1	54	0.7334	0.03097	0.05752	0.02907	1	ENSG00000152763.12	WDR78	67278568	67390570	-	protein_coding
ENSG00000146707	ENSG00000146707:2	16	0.9996	0.0004045	0.02937	0.02903	7	ENSG00000146707.10	POMZP3	76239303	76256578	-	protein_coding
ENSG00000075856	ENSG00000075856:2	15	0.202	0.002447	0.03124	0.02902	12	ENSG00000075856.7	SART3	108916357	108955176	-	protein_coding
ENSG00000214826	ENSG00000214826:2	29	1.346	0.0006749	0.02961	0.02902	12	ENSG00000214826.4	DDX12P	9570309	9600825	-	pseudogene
ENSG00000066248	ENSG00000066248:1	26	0.968	0.0006188	0.02955	0.02901	2	ENSG00000066248.10	NGEF	233743396	233877982	-	protein_coding
ENSG00000118961	ENSG00000118961:2	2	0.9963	5.113e-05	0.02902	0.029	2	ENSG00000118961.10	C2orf43	20883788	21022882	-	protein_coding
ENSG00000116885	ENSG00000116885:1	57	0.5854	0.003191	0.03188	0.02898	1	ENSG00000116885.14	OSCP1	36881428	36916086	-	protein_coding
ENSG00000272010	ENSG00000272010:1	99	1.027	0.003058	0.03172	0.02894	8	ENSG00000272010.1	CTD-3025N20.3	66504085	66504707	-	lincRNA
ENSG00000162601	ENSG00000162601:1	66	1.198	0.001954	0.03068	0.02891	1	ENSG00000162601.5	MYSM1	59120411	59165764	-	protein_coding
ENSG00000183833	ENSG00000183833:1	17	1.183	0.0003333	0.02916	0.02888	3	ENSG00000183833.12	MAATS1	119421869	119485949	+	protein_coding
ENSG00000259706	ENSG00000259706:1	3	0.8363	0.0001264	0.02894	0.02885	15	ENSG00000259706.1	HSP90B2P	99797837	99800220	+	pseudogene
ENSG00000109320	ENSG00000109320:1	40	0.9812	0.001367	0.03004	0.02882	4	ENSG00000109320.7	NFKB1	103422486	103538459	+	protein_coding
ENSG00000161956	ENSG00000161956:2	28	0.406	0.002122	0.03074	0.02882	17	ENSG00000161956.8	SENP3	7465192	7475287	+	protein_coding
ENSG00000260908	ENSG00000260908:1	2	0.9999	6.442e-05	0.02882	0.02879	16	ENSG00000260908.1	CTB-134H23.3	29065053	29119429	-	pseudogene
ENSG00000230658	ENSG00000230658:2	2	1.533	4.152e-05	0.02875	0.02874	7	ENSG00000230658.1	KLHL7-AS1	23140847	23145322	-	lincRNA
ENSG00000133962	ENSG00000133962:2	15	0.8823	0.0005415	0.0292	0.02873	14	ENSG00000133962.3	CATSPERB	92047040	92247051	-	protein_coding
ENSG00000162378	ENSG00000162378:1	27	1.188	0.0007041	0.02932	0.02871	1	ENSG00000162378.8	ZYG11B	53192126	53293014	+	protein_coding
ENSG00000196616	ENSG00000196616:2	34	1.076	0.001169	0.02973	0.02868	4	ENSG00000196616.8	ADH1B	100226121	100242558	-	protein_coding
ENSG00000137648	ENSG00000137648:3	8	0.6879	0.0002725	0.02884	0.02862	11	ENSG00000137648.12	TMPRSS4	117947753	117992605	+	protein_coding
ENSG00000165689	ENSG00000165689:2	33	0.6607	0.001563	0.03	0.02859	9	ENSG00000165689.12	SDCCAG3	139296377	139305061	-	protein_coding
ENSG00000261616	ENSG00000261616:1	12	0.9814	0.0006593	0.02915	0.02857	15	ENSG00000261616.1	RP11-6O2.3	99679522	99685575	+	antisense
ENSG00000100433	ENSG00000100433:1	4	0.977	0.0001673	0.02868	0.02856	14	ENSG00000100433.11	KCNK10	88649113	88793251	-	protein_coding
ENSG00000084731	ENSG00000084731:3	13	0.1411	0.002064	0.03042	0.02855	2	ENSG00000084731.9	KIF3C	26149471	26205618	-	protein_coding
ENSG00000002933	ENSG00000002933:3	2	0.9935	6.245e-05	0.02853	0.0285	7	ENSG00000002933.3	TMEM176A	150497491	150502208	+	protein_coding
ENSG00000111863	ENSG00000111863:2	4	0.9999	0.0001317	0.02858	0.02849	6	ENSG00000111863.8	ADTRP	11712287	11807279	-	protein_coding
ENSG00000141759	ENSG00000141759:2	56	0.6618	0.003483	0.03165	0.02848	18	ENSG00000141759.10	TXNL4A	77732867	77793949	-	protein_coding
ENSG00000215251	ENSG00000215251:1	7	1.356	0.0001987	0.02857	0.02842	20	ENSG00000215251.3	FASTKD5	3127165	3140543	-	protein_coding
ENSG00000181555	ENSG00000181555:1	67	0.981	0.002083	0.03027	0.02839	3	ENSG00000181555.15	SETD2	47057919	47205457	-	protein_coding
ENSG00000074201	ENSG00000074201:1	15	0.9182	0.0005088	0.02881	0.02837	11	ENSG00000074201.4	CLNS1A	77225981	77348850	-	protein_coding
ENSG00000130363	ENSG00000130363:3	34	0.9746	0.001081	0.02934	0.02837	6	ENSG00000130363.7	RSPH3	159393903	159421219	-	protein_coding
ENSG00000123684	ENSG00000123684:1	30	1.23	0.0008831	0.02913	0.02835	1	ENSG00000123684.8	LPGAT1	211916799	212004114	-	protein_coding
ENSG00000116688	ENSG00000116688:1	15	1.027	0.0004633	0.02869	0.0283	1	ENSG00000116688.12	MFN2	12040238	12073571	+	protein_coding
ENSG00000032742	ENSG00000032742:1	58	1.265	0.001343	0.02947	0.02827	13	ENSG00000032742.13	IFT88	21140585	21265503	+	protein_coding
ENSG00000117480	ENSG00000117480:2	14	1.073	0.0004299	0.02863	0.02827	1	ENSG00000117480.11	FAAH	46859937	46879520	+	protein_coding
ENSG00000184939	ENSG00000184939:1	119	1.036	0.003409	0.03138	0.02827	16	ENSG00000184939.11	ZFP90	68563993	68609975	+	protein_coding
ENSG00000125637	ENSG00000125637:2	6	1	0.0001938	0.02841	0.02826	2	ENSG00000125637.11	PSD4	113914902	113966973	+	protein_coding
ENSG00000186468	ENSG00000186468:1	2	0.9998	6.298e-05	0.02829	0.02826	5	ENSG00000186468.8	RPS23	81569177	81574396	-	protein_coding
ENSG00000008516	ENSG00000008516:1	1	0.976	3.225e-05	0.02823	0.02823	16	ENSG00000008516.12	MMP25	3096682	3110727	+	protein_coding
ENSG00000122550	ENSG00000122550:1	155	1.042	0.004559	0.03236	0.0282	7	ENSG00000122550.13	KLHL7	23145353	23217533	+	protein_coding
ENSG00000095110	ENSG00000095110:2	97	1.172	0.002339	0.0303	0.02818	11	ENSG00000095110.3	NXPE1	114392437	114430617	-	protein_coding
ENSG00000242193	ENSG00000242193:1	6	0.9252	0.0001518	0.02827	0.02816	1	ENSG00000242193.5	RP11-568K15.1	177975271	178007085	-	pseudogene
ENSG00000113971	ENSG00000113971:2	25	1.013	0.0007886	0.02878	0.02809	3	ENSG00000113971.14	NPHP3	132276986	132441303	-	protein_coding
ENSG00000226051	ENSG00000226051:2	3	1	8.06e-05	0.02814	0.02809	10	ENSG00000226051.2	ZNF503-AS1	77029577	77133258	+	lincRNA
ENSG00000107854	ENSG00000107854:2	64	0.9866	0.001786	0.02969	0.02808	10	ENSG00000107854.5	TNKS2	93558069	93625033	+	protein_coding
ENSG00000060749	ENSG00000060749:3	49	0.116	0.02555	0.05156	0.02807	11	ENSG00000060749.10	QSER1	32914724	33014862	+	protein_coding
ENSG00000102934	ENSG00000102934:1	5	0.9901	0.0001633	0.02817	0.02805	16	ENSG00000102934.5	PLLP	57290004	57318599	-	protein_coding
ENSG00000182271	ENSG00000182271:1	5	0.9594	0.0001637	0.02816	0.02804	17	ENSG00000182271.8	TMIGD1	28643351	28661077	-	protein_coding
ENSG00000136715	ENSG00000136715:1	20	0.1718	0.004541	0.03213	0.02799	2	ENSG00000136715.13	SAP130	128698791	128785694	-	protein_coding
ENSG00000167671	ENSG00000167671:2	55	1.461	0.001132	0.02899	0.02798	19	ENSG00000167671.7	UBXN6	4444996	4457819	-	protein_coding
ENSG00000036448	ENSG00000036448:1	1	0.9984	3.112e-05	0.02789	0.02789	8	ENSG00000036448.5	MYOM2	1993155	2113475	+	protein_coding
ENSG00000229694	ENSG00000229694:1	12	0.9998	0.0003901	0.0282	0.02787	9	ENSG00000229694.2	RP11-305L7.6	93881344	93945044	+	lincRNA
ENSG00000100883	ENSG00000100883:1	21	0.9953	0.0006382	0.02842	0.02786	14	ENSG00000100883.7	SRP54	35451163	35498773	+	protein_coding
ENSG00000169599	ENSG00000169599:1	138	1.025	0.004393	0.03187	0.02786	2	ENSG00000169599.8	NFU1	69622882	69664760	-	protein_coding
ENSG00000256643	ENSG00000256643:2	4	0.7997	0.0001711	0.02797	0.02784	12	ENSG00000256643.1	RP11-349K16.1	128508333	128511711	-	lincRNA
ENSG00000165119	ENSG00000165119:1	34	1.034	0.0009191	0.02862	0.02781	9	ENSG00000165119.14	HNRNPK	86582998	86595569	-	protein_coding
ENSG00000214888	ENSG00000214888:4	4	0.8028	0.0001164	0.02788	0.0278	9	ENSG00000214888.2	XXyac-YM21GA2.7	90471930	90474314	-	antisense
ENSG00000154930	ENSG00000154930:2	89	0.9172	0.00194	0.02955	0.02779	20	ENSG00000154930.10	ACSS1	24986868	25039616	-	protein_coding
ENSG00000179296	ENSG00000179296:1	11	1.158	0.0002366	0.02795	0.02776	10	ENSG00000179296.9	CTGLF12P	49217898	49239729	-	pseudogene
ENSG00000232759	ENSG00000232759:2	2	0.6167	8.651e-05	0.02782	0.02776	7	ENSG00000232759.1	AC002480.3	22602956	22613615	+	antisense
ENSG00000125968	ENSG00000125968:1	83	0.9841	0.00262	0.03013	0.02775	20	ENSG00000125968.7	ID1	30193086	30194318	+	protein_coding
ENSG00000088448	ENSG00000088448:3	51	0.9193	0.002203	0.02973	0.02773	13	ENSG00000088448.10	ANKRD10	111530887	111567416	-	protein_coding
ENSG00000102699	ENSG00000102699:2	98	1.045	0.002914	0.03033	0.02768	13	ENSG00000102699.5	PARP4	24995064	25086948	-	protein_coding
ENSG00000105483	ENSG00000105483:1	5	0.9996	0.0001541	0.02779	0.02768	19	ENSG00000105483.12	CARD8	48684027	48759203	-	protein_coding
ENSG00000082438	ENSG00000082438:1	17	1.332	0.0007382	0.02832	0.02767	2	ENSG00000082438.11	COBLL1	165510134	165700189	-	protein_coding
ENSG00000173786	ENSG00000173786:1	13	1.274	0.0001797	0.0278	0.02766	17	ENSG00000173786.12	CNP	40118759	40129749	+	protein_coding
ENSG00000223482	ENSG00000223482:2	49	0.2729	0.005757	0.03289	0.02763	10	ENSG00000223482.3	NUTM2A-AS1	88963632	89102369	-	antisense
ENSG00000013561	ENSG00000013561:1	78	1.034	0.002189	0.02957	0.02759	5	ENSG00000013561.13	RNF14	141337893	141369856	+	protein_coding
ENSG00000197043	ENSG00000197043:1	10	0.995	0.0003151	0.02784	0.02758	5	ENSG00000197043.9	ANXA6	150480273	150537443	-	protein_coding
ENSG00000128563	ENSG00000128563:1	5	0.974	0.0001572	0.02766	0.02755	7	ENSG00000128563.9	PRKRIP1	102004319	102067123	+	protein_coding
ENSG00000182224	ENSG00000182224:1	14	1.119	0.0003929	0.02788	0.02755	17	ENSG00000182224.7	CYB5D1	7761064	7765600	+	protein_coding
ENSG00000158669	ENSG00000158669:1	11	0.9984	0.0003539	0.02782	0.02752	8	ENSG00000158669.7	AGPAT6	41434706	41482520	+	protein_coding
ENSG00000251580	ENSG00000251580:3	1	0.4473	7.098e-05	0.02756	0.02752	4	ENSG00000251580.1	RP11-539L10.3	6672452	6675557	-	lincRNA
ENSG00000082213	ENSG00000082213:2	7	0.9968	0.0002332	0.02766	0.02748	5	ENSG00000082213.13	C5orf22	31532373	31555165	+	protein_coding
ENSG00000115816	ENSG00000115816:1	29	1.001	0.0007006	0.02804	0.02742	2	ENSG00000115816.9	CEBPZ	37428755	37458856	-	protein_coding
ENSG00000243302	ENSG00000243302:2	45	0.4644	0.003047	0.03018	0.0274	7	ENSG00000243302.3	RP11-274B21.2	128291239	128292388	+	pseudogene
ENSG00000257743	ENSG00000257743:1	14	1.058	0.0003996	0.02773	0.02739	7	ENSG00000257743.4	RP11-1220K2.2	141811549	141922124	+	protein_coding
ENSG00000149100	ENSG00000149100:1	31	0.8477	0.0013	0.02852	0.02735	11	ENSG00000149100.8	EIF3M	32605344	32627808	+	protein_coding
ENSG00000187987	ENSG00000187987:2	78	0.2524	0.01193	0.03827	0.02732	6	ENSG00000187987.5	ZSCAN23	28399707	28411279	-	protein_coding
ENSG00000173898	ENSG00000173898:1	1	0.9988	3.044e-05	0.02731	0.02731	11	ENSG00000173898.7	SPTBN2	66452719	66496697	-	protein_coding
ENSG00000245958	ENSG00000245958:2	27	1.079	0.000755	0.02795	0.02728	4	ENSG00000245958.2	RP11-33B1.1	120375946	120473180	+	pseudogene
ENSG00000109270	ENSG00000109270:2	38	0.7825	0.001338	0.02848	0.02727	4	ENSG00000109270.8	LAMTOR3	100799493	100815647	-	protein_coding
ENSG00000170624	ENSG00000170624:3	12	0.1003	0.004345	0.03122	0.02725	5	ENSG00000170624.9	SGCD	155297354	156194799	+	protein_coding
ENSG00000261019	ENSG00000261019:1	68	0.9214	0.002286	0.02933	0.02725	7	ENSG00000261019.1	RP11-111K18.2	42940871	42942238	-	lincRNA
ENSG00000136999	ENSG00000136999:1	94	1.024	0.003051	0.03001	0.02723	8	ENSG00000136999.4	NOV	120428546	120436593	+	protein_coding
ENSG00000091972	ENSG00000091972:1	1	0.9991	3.032e-05	0.02722	0.02722	3	ENSG00000091972.14	CD200	112051194	112081659	+	protein_coding
ENSG00000196517	ENSG00000196517:2	5	1.57	7.231e-05	0.02725	0.02722	1	ENSG00000196517.7	SLC6A9	44457172	44497139	-	protein_coding
ENSG00000255529	ENSG00000255529:2	14	0.4566	0.0008681	0.02798	0.02721	15	ENSG00000255529.3	POLR2M	57884231	58074960	+	protein_coding
ENSG00000104321	ENSG00000104321:2	1	0.9712	3.117e-05	0.02718	0.02718	8	ENSG00000104321.6	TRPA1	72932152	72987852	-	protein_coding
ENSG00000196335	ENSG00000196335:2	4	0.9999	0.0001336	0.02727	0.02717	7	ENSG00000196335.8	STK31	23749786	23872132	+	protein_coding
ENSG00000268362	ENSG00000268362:2	58	1.078	0.001688	0.02867	0.02715	19	ENSG00000268362.1	CTD-2017D11.1	24216247	24249711	+	lincRNA
ENSG00000049860	ENSG00000049860:1	2	1.782	3.351e-05	0.02714	0.02714	5	ENSG00000049860.9	HEXB	73935848	74018472	+	protein_coding
ENSG00000255545	ENSG00000255545:4	10	0.527	0.0004346	0.02746	0.02709	11	ENSG00000255545.3	RP11-627G23.1	134306367	134375555	+	processed_transcript
ENSG00000261716	ENSG00000261716:1	4	0.2445	0.0005955	0.02761	0.02709	1	ENSG00000261716.1	RP11-196G18.22	149816065	149820591	-	sense_overlapping
ENSG00000100473	ENSG00000100473:1	1	0.9409	3.209e-05	0.02708	0.02708	14	ENSG00000100473.11	COCH	31343720	31364271	+	protein_coding
ENSG00000116198	ENSG00000116198:2	30	0.7923	0.001196	0.02809	0.02702	1	ENSG00000116198.8	CEP104	3728645	3773778	-	protein_coding
ENSG00000168575	ENSG00000168575:1	49	1.001	0.001309	0.02817	0.027	8	ENSG00000168575.5	SLC20A2	42273993	42397069	-	protein_coding
ENSG00000273192	ENSG00000273192:1	101	0.9436	0.003261	0.02997	0.027	22	ENSG00000273192.1	CITF22-1A6.3	50295876	50298224	+	lincRNA
ENSG00000246790	ENSG00000246790:1	2	0.9966	5.173e-05	0.02701	0.02699	11	ENSG00000246790.2	RP11-730K11.1	121318040	121323722	-	antisense
ENSG00000168234	ENSG00000168234:1	4	0.9025	0.0001793	0.02712	0.02698	18	ENSG00000168234.8	TTC39C	21572737	21715574	+	protein_coding
ENSG00000180771	ENSG00000180771:1	16	0.9976	0.0005012	0.0274	0.02697	11	ENSG00000180771.10	SRSF8	94800056	94804388	+	pseudogene
ENSG00000149262	ENSG00000149262:1	23	1.086	0.0006336	0.0275	0.02694	11	ENSG00000149262.12	INTS4	77589766	77705724	-	protein_coding
ENSG00000187764	ENSG00000187764:4	8	0.2169	0.001117	0.02794	0.02694	9	ENSG00000187764.7	SEMA4D	91975702	92113045	-	protein_coding
ENSG00000070019	ENSG00000070019:1	39	1.026	0.00104	0.02785	0.02692	12	ENSG00000070019.3	GUCY2C	14765576	14849519	-	protein_coding
ENSG00000148120	ENSG00000148120:1	9	1.444	0.0001879	0.02706	0.02692	9	ENSG00000148120.10	C9orf3	97488983	97849441	+	protein_coding
ENSG00000100350	ENSG00000100350:1	15	0.906	0.000319	0.02718	0.02691	22	ENSG00000100350.10	FOXRED2	36883237	36903148	-	protein_coding
ENSG00000119326	ENSG00000119326:2	4	0.9973	0.0001216	0.027	0.02691	9	ENSG00000119326.10	CTNNAL1	111704851	111775809	-	protein_coding
ENSG00000231160	ENSG00000231160:3	13	1.156	0.000286	0.02712	0.02688	4	ENSG00000231160.5	RP11-617D20.1	38614322	38666504	-	antisense
ENSG00000170632	ENSG00000170632:1	1	0.8147	3.688e-05	0.02685	0.02684	7	ENSG00000170632.9	ARMC10	102715328	102740205	+	protein_coding
ENSG00000174944	ENSG00000174944:1	9	0.8925	0.0003278	0.02711	0.02684	3	ENSG00000174944.4	P2RY14	150929905	150996255	-	protein_coding
ENSG00000142082	ENSG00000142082:2	9	0.799	0.0002668	0.02705	0.02683	11	ENSG00000142082.10	SIRT3	215458	236931	-	protein_coding
ENSG00000074319	ENSG00000074319:1	40	1.107	0.03215	0.05639	0.02678	11	ENSG00000074319.8	TSG101	18489883	18548779	-	protein_coding
ENSG00000137727	ENSG00000137727:2	15	0.4107	0.001131	0.02779	0.02678	11	ENSG00000137727.8	ARHGAP20	110447766	110583912	-	protein_coding
ENSG00000260423	ENSG00000260423:2	29	1.292	0.0006749	0.02738	0.02678	12	ENSG00000260423.1	RP13-735L24.1	9520060	9550213	+	lincRNA
ENSG00000168661	ENSG00000168661:1	13	1.081	0.0003429	0.02706	0.02677	19	ENSG00000168661.10	ZNF30	35417807	35436074	+	protein_coding
ENSG00000138760	ENSG00000138760:1	25	1.137	0.0006599	0.02734	0.02676	4	ENSG00000138760.4	SCARB2	77079890	77135046	-	protein_coding
ENSG00000258302	ENSG00000258302:1	52	0.9957	0.001444	0.02806	0.02675	12	ENSG00000258302.1	RP11-981P6.1	89954906	89987798	+	antisense
ENSG00000260265	ENSG00000260265:3	88	0.9917	0.002689	0.0292	0.02675	4	ENSG00000260265.1	RP11-44F21.5	76006912	76009927	-	lincRNA
ENSG00000271615	ENSG00000271615:1	76	1.144	0.001722	0.02829	0.02674	2	ENSG00000271615.1	CTD-2026C7.1	57982563	57993187	+	pseudogene
ENSG00000163811	ENSG00000163811:2	36	0.7408	0.001564	0.02814	0.02673	2	ENSG00000163811.7	WDR43	29117509	29171088	+	protein_coding
ENSG00000141985	ENSG00000141985:1	43	1.159	0.000893	0.02751	0.02672	19	ENSG00000141985.5	SH3GL1	4360367	4400544	-	protein_coding
ENSG00000162430	ENSG00000162430:1	17	0.9348	0.0008245	0.02745	0.02672	1	ENSG00000162430.12	SEPN1	26126667	26144713	+	protein_coding
ENSG00000196236	ENSG00000196236:2	1	0.5341	5.7e-05	0.02674	0.02672	22	ENSG00000196236.8	XPNPEP3	41253081	41363838	+	protein_coding
ENSG00000103196	ENSG00000103196:2	11	0.7881	0.0004004	0.02704	0.0267	16	ENSG00000103196.7	CRISPLD2	84853590	84954374	+	protein_coding
ENSG00000117151	ENSG00000117151:2	31	1.403	0.0007061	0.02732	0.0267	1	ENSG00000117151.8	CTBS	85015289	85040163	-	protein_coding
ENSG00000173457	ENSG00000173457:2	2	0.4149	0.0001556	0.02677	0.02665	11	ENSG00000173457.6	PPP1R14B	64011956	64014413	-	protein_coding
ENSG00000145782	ENSG00000145782:1	1	0.9855	3.001e-05	0.02658	0.02658	5	ENSG00000145782.8	ATG12	115163893	115177555	-	protein_coding
ENSG00000066382	ENSG00000066382:1	27	0.4649	0.001946	0.02833	0.02657	11	ENSG00000066382.12	MPPED2	30406040	30608419	-	protein_coding
ENSG00000156170	ENSG00000156170:4	131	0.61	0.00482	0.03098	0.02657	8	ENSG00000156170.8	NDUFAF6	95907995	96128683	+	protein_coding
ENSG00000117500	ENSG00000117500:1	58	0.9905	0.03055	0.05465	0.02652	1	ENSG00000117500.8	TMED5	93615299	93646285	-	protein_coding
ENSG00000242086	ENSG00000242086:3	2	0.9993	5.903e-05	0.02655	0.02652	3	ENSG00000242086.4	LINC00969	195384933	195460422	+	lincRNA
ENSG00000105251	ENSG00000105251:1	54	1.073	0.001404	0.02776	0.02649	19	ENSG00000105251.6	SHD	4278598	4290721	+	protein_coding
ENSG00000128604	ENSG00000128604:1	7	1	0.0001814	0.02662	0.02648	7	ENSG00000128604.14	IRF5	128577666	128590089	+	protein_coding
ENSG00000139428	ENSG00000139428:2	38	1.067	0.0009909	0.02736	0.02647	12	ENSG00000139428.7	MMAB	109991542	110011679	-	protein_coding
ENSG00000174579	ENSG00000174579:1	17	0.9789	0.0005068	0.02687	0.02643	3	ENSG00000174579.3	MSL2	135867764	135916083	-	protein_coding
ENSG00000113580	ENSG00000113580:1	29	1.04	0.0008503	0.02715	0.0264	5	ENSG00000113580.10	NR3C1	142657496	142815077	-	protein_coding
ENSG00000197555	ENSG00000197555:1	38	1.017	0.0009581	0.02724	0.02639	14	ENSG00000197555.5	SIPA1L1	71787166	72207946	+	protein_coding
ENSG00000183844	ENSG00000183844:2	8	1.358	0.000169	0.0265	0.02638	21	ENSG00000183844.12	FAM3B	42676139	42729358	+	protein_coding
ENSG00000042429	ENSG00000042429:1	3	1.826	5.073e-05	0.02633	0.02631	11	ENSG00000042429.6	MED17	93517393	93547861	+	protein_coding
ENSG00000136261	ENSG00000136261:2	19	0.9044	0.0005376	0.02678	0.02631	7	ENSG00000136261.10	BZW2	16685756	16746148	+	protein_coding
ENSG00000163684	ENSG00000163684:1	1	0.9989	2.926e-05	0.02628	0.02628	3	ENSG00000163684.7	RPP14	58291974	58310422	+	protein_coding
ENSG00000170915	ENSG00000170915:1	15	1.03	0.01302	0.03825	0.02628	6	ENSG00000170915.8	PAQR8	52226219	52272575	+	protein_coding
ENSG00000263603	ENSG00000263603:1	3	2.925	2.944e-05	0.02627	0.02627	17	ENSG00000263603.1	CTD-2349P21.5	29056487	29058220	+	lincRNA
ENSG00000171596	ENSG00000171596:1	37	0.9983	0.001065	0.02721	0.02626	2	ENSG00000171596.6	NMUR1	232387871	232395206	-	protein_coding
ENSG00000122783	ENSG00000122783:1	155	1.017	0.003774	0.02967	0.02622	7	ENSG00000122783.12	C7orf49	134777115	134855547	-	protein_coding
ENSG00000168763	ENSG00000168763:1	49	0.9853	0.00138	0.02746	0.02622	2	ENSG00000168763.11	CNNM3	97481982	97499648	+	protein_coding
ENSG00000253878	ENSG00000253878:1	50	1.125	0.001485	0.02753	0.02619	8	ENSG00000253878.1	RP11-347C18.3	95962265	95963624	+	sense_intronic
ENSG00000244474	ENSG00000244474:1	16	0.9226	0.000552	0.02664	0.02616	2	ENSG00000244474.1	UGT1A4	234627424	234681945	+	protein_coding
ENSG00000005075	ENSG00000005075:1	30	1.076	0.0006523	0.02673	0.02615	7	ENSG00000005075.11	POLR2J	102113565	102119354	-	protein_coding
ENSG00000135917	ENSG00000135917:1	8	1.155	0.0001892	0.02629	0.02615	2	ENSG00000135917.9	SLC19A3	228549926	228582728	-	protein_coding
ENSG00000111731	ENSG00000111731:1	106	1.034	0.002897	0.02878	0.02614	12	ENSG00000111731.8	C2CD5	22601517	22697480	-	protein_coding
ENSG00000186812	ENSG00000186812:2	23	0.09431	0.006208	0.03182	0.02613	18	ENSG00000186812.8	ZNF397	32820994	32847097	+	protein_coding
ENSG00000213967	ENSG00000213967:2	9	0.9993	0.0001092	0.0262	0.02613	19	ENSG00000213967.6	ZNF726	24097678	24127961	+	protein_coding
ENSG00000115425	ENSG00000115425:2	20	1.094	0.0005609	0.02661	0.02612	2	ENSG00000115425.9	PECR	216861052	216947678	-	protein_coding
ENSG00000168781	ENSG00000168781:1	43	0.9658	0.001294	0.02728	0.02611	15	ENSG00000168781.17	PPIP5K1	43825660	43882430	-	protein_coding
ENSG00000258525	ENSG00000258525:2	20	0.7468	0.001111	0.0271	0.0261	14	ENSG00000258525.1	RP11-829H16.3	31345385	31359014	-	antisense
ENSG00000072201	ENSG00000072201:1	15	0.1949	0.002311	0.02819	0.02609	4	ENSG00000072201.9	LNX1	54325468	54567572	-	protein_coding
ENSG00000172785	ENSG00000172785:1	1	0.9998	2.901e-05	0.02609	0.02609	9	ENSG00000172785.14	CBWD1	121041	188979	-	protein_coding
ENSG00000139835	ENSG00000139835:1	3	0.9982	8.841e-05	0.02612	0.02607	13	ENSG00000139835.9	GRTP1	113978505	114018446	-	protein_coding
ENSG00000119139	ENSG00000119139:2	32	0.7487	0.001003	0.02696	0.02606	9	ENSG00000119139.12	TJP2	71736209	71870124	+	protein_coding
ENSG00000185818	ENSG00000185818:1	53	0.9958	0.001419	0.0273	0.02602	4	ENSG00000185818.7	NAT8L	2061239	2070816	+	protein_coding
ENSG00000243449	ENSG00000243449:1	52	0.8365	0.002232	0.02805	0.02602	4	ENSG00000243449.2	C4orf48	2043689	2045697	+	protein_coding
ENSG00000156170	ENSG00000156170:2	63	1.086	0.001814	0.02765	0.02601	8	ENSG00000156170.8	NDUFAF6	95907995	96128683	+	protein_coding
ENSG00000186908	ENSG00000186908:1	82	1.151	0.001562	0.0274	0.02599	12	ENSG00000186908.10	ZDHHC17	77157368	77247476	+	protein_coding
ENSG00000140043	ENSG00000140043:3	48	0.9997	0.001335	0.02718	0.02598	14	ENSG00000140043.7	PTGR2	74318547	74353530	+	protein_coding
ENSG00000100505	ENSG00000100505:3	17	0.9994	0.0005023	0.02641	0.02597	14	ENSG00000100505.9	TRIM9	51441980	51562779	-	protein_coding
ENSG00000130544	ENSG00000130544:1	13	1.142	0.0003145	0.02622	0.02596	19	ENSG00000130544.7	ZNF557	7069455	7087979	+	protein_coding
ENSG00000138801	ENSG00000138801:2	10	0.1121	0.003406	0.02905	0.02594	4	ENSG00000138801.4	PAPSS1	108511433	108641608	-	protein_coding
ENSG00000172748	ENSG00000172748:2	6	1.87	6.396e-05	0.02594	0.02591	8	ENSG00000172748.8	ZNF596	182137	197342	+	protein_coding
ENSG00000125818	ENSG00000125818:1	1	0.9938	2.896e-05	0.02589	0.02589	20	ENSG00000125818.13	PSMF1	1093906	1160596	+	protein_coding
ENSG00000138115	ENSG00000138115:2	134	1.175	0.002844	0.02849	0.02589	10	ENSG00000138115.9	CYP2C8	96796530	96829254	-	protein_coding
ENSG00000129465	ENSG00000129465:2	13	1.134	0.0003376	0.02616	0.02588	14	ENSG00000129465.11	RIPK3	24805227	24809251	-	protein_coding
ENSG00000225138	ENSG00000225138:2	6	0.9958	0.000182	0.02601	0.02587	5	ENSG00000225138.3	CTD-2228K2.7	473351	480999	+	processed_transcript
ENSG00000259087	ENSG00000259087:2	36	0.4174	0.002785	0.02841	0.02587	14	ENSG00000259087.1	RP11-356O9.2	38025363	38036300	-	lincRNA
ENSG00000181315	ENSG00000181315:2	28	0.9947	0.0008512	0.02661	0.02586	6	ENSG00000181315.6	ZNF322	26636518	26659980	-	protein_coding
ENSG00000186951	ENSG00000186951:1	68	0.7004	0.003076	0.02866	0.02585	22	ENSG00000186951.12	PPARA	46546424	46639653	+	protein_coding
ENSG00000048392	ENSG00000048392:1	48	1	0.001308	0.02702	0.02584	8	ENSG00000048392.7	RRM2B	103216730	103251346	-	protein_coding
ENSG00000002726	ENSG00000002726:3	2	0.7483	7.673e-05	0.02586	0.02582	7	ENSG00000002726.15	AOC1	150521715	150558592	+	protein_coding
ENSG00000103811	ENSG00000103811:2	1	0.9998	2.87e-05	0.02582	0.02582	15	ENSG00000103811.11	CTSH	79213400	79241916	-	protein_coding
ENSG00000213096	ENSG00000213096:1	56	1.07	0.00166	0.02728	0.02578	19	ENSG00000213096.5	ZNF254	24216276	24312654	+	protein_coding
ENSG00000174175	ENSG00000174175:1	28	0.989	0.0007016	0.02639	0.02577	1	ENSG00000174175.12	SELP	169558087	169599431	-	protein_coding
ENSG00000038532	ENSG00000038532:1	10	1.326	0.0002159	0.02593	0.02575	16	ENSG00000038532.10	CLEC16A	11038345	11276046	+	protein_coding
ENSG00000110665	ENSG00000110665:1	2	0.9968	5.326e-05	0.02577	0.02575	11	ENSG00000110665.7	C11orf21	2316875	2324279	-	protein_coding
ENSG00000138018	ENSG00000138018:1	28	1.082	0.001122	0.02676	0.02575	2	ENSG00000138018.13	EPT1	26531415	26618759	+	protein_coding
ENSG00000237513	ENSG00000237513:1	45	1.037	0.001362	0.02695	0.02572	7	ENSG00000237513.1	RP11-325F22.2	104581510	104602781	+	lincRNA
ENSG00000107438	ENSG00000107438:1	19	1.072	0.0483	0.07029	0.02571	10	ENSG00000107438.4	PDLIM1	96997329	97050781	-	protein_coding
ENSG00000137135	ENSG00000137135:1	13	0.8991	0.0003399	0.026	0.02571	9	ENSG00000137135.13	ARHGEF39	35658872	35675863	-	protein_coding
ENSG00000227354	ENSG00000227354:1	24	1.848	0.000295	0.02595	0.0257	13	ENSG00000227354.2	RBM26-AS1	79980444	79998463	+	antisense
ENSG00000219481	ENSG00000219481:1	4	0.871	0.0001244	0.02578	0.02569	1	ENSG00000219481.6	NBPF1	16888814	16940057	-	protein_coding
ENSG00000154370	ENSG00000154370:1	36	0.9233	0.001043	0.0266	0.02567	1	ENSG00000154370.9	TRIM11	228581374	228594541	-	protein_coding
ENSG00000204164	ENSG00000204164:1	3	0.1932	0.0003413	0.02596	0.02567	10	ENSG00000204164.6	BMS1P5	48901102	48950972	-	pseudogene
ENSG00000106069	ENSG00000106069:1	1	0.9626	2.965e-05	0.02566	0.02566	7	ENSG00000106069.16	CHN2	29161890	29553944	+	protein_coding
ENSG00000112290	ENSG00000112290:1	68	1.014	0.001698	0.0272	0.02566	6	ENSG00000112290.8	WASF1	110421022	110501207	-	protein_coding
ENSG00000157353	ENSG00000157353:1	83	0.8378	0.002698	0.02811	0.02565	16	ENSG00000157353.12	FUK	70488324	70514177	+	protein_coding
ENSG00000269397	ENSG00000269397:1	58	1.094	0.001688	0.02717	0.02565	19	ENSG00000269397.1	CTB-92J24.2	24110590	24112089	+	sense_intronic
ENSG00000064270	ENSG00000064270:1	7	0.8856	0.0002181	0.02582	0.02564	16	ENSG00000064270.8	ATP2C2	84402133	84497793	+	protein_coding
ENSG00000149292	ENSG00000149292:1	6	1.525	0.0001111	0.02571	0.02563	11	ENSG00000149292.12	TTC12	113185251	113254266	+	protein_coding
ENSG00000216813	ENSG00000216813:1	67	0.9391	0.01444	0.03891	0.02563	6	ENSG00000216813.1	RP11-812I20.2	47530358	47530754	+	pseudogene
ENSG00000111788	ENSG00000111788:1	22	1.336	0.0005375	0.02609	0.02562	12	ENSG00000111788.9	RP11-22B23.1	9429831	9466684	+	pseudogene
ENSG00000123689	ENSG00000123689:1	12	1.071	0.0004015	0.02593	0.02559	1	ENSG00000123689.5	G0S2	209848765	209849733	+	protein_coding
ENSG00000146909	ENSG00000146909:1	60	1.14	0.001456	0.0269	0.02558	7	ENSG00000146909.3	NOM1	156742417	156765876	+	protein_coding
ENSG00000188580	ENSG00000188580:1	2	0.9874	4.998e-05	0.0256	0.02558	6	ENSG00000188580.9	NKAIN2	124125286	125146803	+	protein_coding
ENSG00000130208	ENSG00000130208:1	7	1.763	0.0001348	0.02564	0.02554	19	ENSG00000130208.5	APOC1	45417504	45422606	+	protein_coding
ENSG00000209582	ENSG00000209582:1	33	0.378	0.002625	0.02793	0.02554	17	ENSG00000209582.1	SNORA48	7478031	7478165	+	snoRNA
ENSG00000170954	ENSG00000170954:1	5	0.9961	0.0001485	0.02559	0.02548	19	ENSG00000170954.7	ZNF415	53611132	53636330	-	protein_coding
ENSG00000198586	ENSG00000198586:1	86	0.4632	0.006073	0.03103	0.02546	2	ENSG00000198586.9	TLK1	171847333	172087824	-	protein_coding
ENSG00000156869	ENSG00000156869:1	113	1.143	0.00282	0.02797	0.02539	1	ENSG00000156869.8	FRRS1	100174259	100232187	-	protein_coding
ENSG00000213240	ENSG00000213240:1	25	0.9682	0.000678	0.02597	0.02538	1	ENSG00000213240.7	NOTCH2NL	145209119	145291972	+	protein_coding
ENSG00000185684	ENSG00000185684:1	19	0.9985	0.0005107	0.02582	0.02537	12	ENSG00000185684.8	EP400NL	132568828	132613029	+	protein_coding
ENSG00000112685	ENSG00000112685:1	2	1.999	2.78e-05	0.02534	0.02534	6	ENSG00000112685.9	EXOC2	485133	693117	-	protein_coding
ENSG00000213279	ENSG00000213279:1	27	0.9955	0.0008115	0.02602	0.0253	22	ENSG00000213279.2	RP1-29C18.9	49965912	49969074	-	sense_intronic
ENSG00000149231	ENSG00000149231:3	12	0.8596	0.0005423	0.02574	0.02527	11	ENSG00000149231.7	CCDC82	96085933	96123087	-	protein_coding
ENSG00000176473	ENSG00000176473:1	5	1.017	0.02913	0.05212	0.02526	14	ENSG00000176473.9	WDR25	100842755	100996640	+	protein_coding
ENSG00000136514	ENSG00000136514:1	12	0.6337	0.0005143	0.0257	0.02525	3	ENSG00000136514.2	RTP4	187086120	187089864	+	protein_coding
ENSG00000119725	ENSG00000119725:1	55	0.9834	0.001473	0.02657	0.02524	14	ENSG00000119725.13	ZNF410	74353320	74399214	+	protein_coding
ENSG00000188549	ENSG00000188549:1	11	1	0.0002993	0.02549	0.02524	15	ENSG00000188549.8	C15orf52	40623653	40633168	-	protein_coding
ENSG00000152583	ENSG00000152583:1	19	1.029	0.0005644	0.02572	0.02523	4	ENSG00000152583.8	SPARCL1	88394487	88452213	-	protein_coding
ENSG00000155016	ENSG00000155016:1	60	1.005	0.001591	0.02665	0.02521	4	ENSG00000155016.13	CYP2U1	108852525	108874613	+	protein_coding
ENSG00000127863	ENSG00000127863:1	7	0.6435	0.0002761	0.02543	0.0252	13	ENSG00000127863.11	TNFRSF19	24144509	24250232	+	protein_coding
ENSG00000159267	ENSG00000159267:1	32	1.034	0.001304	0.02636	0.02519	21	ENSG00000159267.10	HLCS	38123189	38362536	-	protein_coding
ENSG00000240356	ENSG00000240356:1	1	0.9999	2.797e-05	0.02518	0.02518	2	ENSG00000240356.2	RPL23AP7	114368079	114384667	-	pseudogene
ENSG00000055147	ENSG00000055147:1	116	0.9967	0.003191	0.02805	0.02514	5	ENSG00000055147.13	FAM114A2	153369688	153418496	-	protein_coding
ENSG00000139323	ENSG00000139323:1	73	0.9973	0.002109	0.02704	0.02512	12	ENSG00000139323.9	POC1B	89813495	89919801	-	protein_coding
ENSG00000134452	ENSG00000134452:1	10	0.9955	0.0002341	0.02527	0.02508	10	ENSG00000134452.15	FBXO18	5931535	5979556	+	protein_coding
ENSG00000117640	ENSG00000117640:1	1	0.9987	2.787e-05	0.02506	0.02506	1	ENSG00000117640.13	MTFR1L	26145131	26159432	+	protein_coding
ENSG00000141469	ENSG00000141469:1	27	1.041	0.0007906	0.02576	0.02506	18	ENSG00000141469.12	SLC14A1	43304092	43332485	+	protein_coding
ENSG00000163382	ENSG00000163382:1	14	0.9991	0.0003759	0.02538	0.02506	1	ENSG00000163382.7	APOA1BP	156561554	156564091	+	protein_coding
ENSG00000186205	ENSG00000186205:1	1	0.9987	2.784e-05	0.02503	0.02503	1	ENSG00000186205.8	MARC1	220960101	220987735	+	protein_coding
ENSG00000267147	ENSG00000267147:1	22	1.286	0.0005452	0.02548	0.02501	19	ENSG00000267147.1	CTC-548K16.1	14444555	14454725	+	lincRNA
ENSG00000007255	ENSG00000007255:2	17	0.3718	0.001171	0.02605	0.02499	19	ENSG00000007255.6	TRAPPC6A	45666186	45681495	-	protein_coding
ENSG00000172159	ENSG00000172159:1	23	0.685	0.001251	0.02612	0.02499	9	ENSG00000172159.11	FRMD3	85857905	86153461	-	protein_coding
ENSG00000131778	ENSG00000131778:3	50	0.5775	0.001836	0.02665	0.02498	1	ENSG00000131778.13	CHD1L	146714291	146767443	+	protein_coding
ENSG00000177283	ENSG00000177283:1	2	0.9959	5.619e-05	0.025	0.02497	10	ENSG00000177283.4	FZD8	35927177	35930362	-	protein_coding
ENSG00000177494	ENSG00000177494:1	17	0.9981	0.000502	0.0254	0.02496	3	ENSG00000177494.5	ZBED2	111311747	111314290	-	protein_coding
ENSG00000111666	ENSG00000111666:3	3	0.9998	8.462e-05	0.02501	0.02495	12	ENSG00000111666.6	CHPT1	102090725	102137918	+	protein_coding
ENSG00000126432	ENSG00000126432:1	10	1	0.0002635	0.02517	0.02495	11	ENSG00000126432.9	PRDX5	64085560	64089283	+	protein_coding
ENSG00000106100	ENSG00000106100:1	12	0.9983	0.0003399	0.02522	0.02494	7	ENSG00000106100.6	NOD1	30464143	30518400	-	protein_coding
ENSG00000169689	ENSG00000169689:1	3	0.9832	8.986e-05	0.025	0.02494	17	ENSG00000169689.10	STRA13	79976578	79981983	-	protein_coding
ENSG00000246877	ENSG00000246877:1	19	0.6567	0.000823	0.02567	0.02494	15	ENSG00000246877.1	DNM1P35	76020011	76030964	-	antisense
ENSG00000103227	ENSG00000103227:2	55	0.4276	0.003636	0.02825	0.02492	16	ENSG00000103227.14	LMF1	903634	1031318	-	protein_coding
ENSG00000198160	ENSG00000198160:1	53	0.8728	0.03071	0.05323	0.02489	1	ENSG00000198160.10	MIER1	67390578	67454302	+	protein_coding
ENSG00000261003	ENSG00000261003:2	22	1.022	0.0005807	0.02535	0.02484	6	ENSG00000261003.1	RP1-140C12.2	170723227	170728413	+	sense_overlapping
ENSG00000127364	ENSG00000127364:2	31	0.6335	0.001428	0.02613	0.02483	7	ENSG00000127364.2	TAS2R4	141478242	141479235	+	protein_coding
ENSG00000171428	ENSG00000171428:1	15	1.447	0.0003133	0.02509	0.02482	8	ENSG00000171428.9	NAT1	18027986	18081198	+	protein_coding
ENSG00000168936	ENSG00000168936:1	29	1.047	0.0007677	0.02549	0.02481	4	ENSG00000168936.6	TMEM129	1717679	1723085	-	protein_coding
ENSG00000176209	ENSG00000176209:1	68	0.9955	0.001842	0.02648	0.02481	8	ENSG00000176209.7	SMIM19	42396298	42409603	+	protein_coding
ENSG00000182511	ENSG00000182511:1	7	0.9776	0.0002215	0.02498	0.0248	15	ENSG00000182511.7	FES	91426925	91439006	+	protein_coding
ENSG00000099797	ENSG00000099797:1	22	1.106	0.0004709	0.0252	0.02479	19	ENSG00000099797.7	TECR	14627897	14676792	+	protein_coding
ENSG00000234741	ENSG00000234741:2	14	0.9994	0.0004242	0.02514	0.02477	1	ENSG00000234741.3	GAS5	173833038	173838020	-	processed_transcript
ENSG00000153208	ENSG00000153208:2	7	0.9995	0.0001948	0.02488	0.02473	2	ENSG00000153208.12	MERTK	112656056	112787138	+	protein_coding
ENSG00000243081	ENSG00000243081:1	6	0.8228	0.0002715	0.02493	0.02471	3	ENSG00000243081.2	RP11-231E6.1	112115494	112127981	-	lincRNA
ENSG00000106771	ENSG00000106771:1	20	1.189	0.0003278	0.02495	0.02468	9	ENSG00000106771.8	TMEM245	111777432	111882225	-	protein_coding
ENSG00000172243	ENSG00000172243:1	1	0.8284	3.323e-05	0.02467	0.02467	12	ENSG00000172243.13	CLEC7A	10269376	10282857	-	protein_coding
ENSG00000211455	ENSG00000211455:1	54	0.9907	0.001545	0.02604	0.02464	12	ENSG00000211455.3	STK38L	27396901	27478892	+	protein_coding
ENSG00000235111	ENSG00000235111:2	38	1.017	0.001013	0.02554	0.02463	22	ENSG00000235111.1	RP1-29C18.8	50006305	50009364	-	sense_intronic
ENSG00000243179	ENSG00000243179:1	32	1.13	0.0007944	0.02534	0.02463	2	ENSG00000243179.1	AC110769.3	114737486	114740835	+	lincRNA
ENSG00000261476	ENSG00000261476:1	70	0.9699	0.003443	0.02778	0.02463	16	ENSG00000261476.1	RP11-77K12.3	75492150	75493915	-	sense_intronic
ENSG00000136689	ENSG00000136689:2	37	0.04638	0.08969	0.1077	0.02462	2	ENSG00000136689.14	IL1RN	113864791	113891593	+	protein_coding
ENSG00000005421	ENSG00000005421:2	2	0.9997	5.46e-05	0.02461	0.02459	7	ENSG00000005421.4	PON1	94926988	95025673	-	protein_coding
ENSG00000137571	ENSG00000137571:2	29	0.9683	0.0008607	0.02535	0.02458	8	ENSG00000137571.6	SLCO5A1	70579282	70747299	-	protein_coding
ENSG00000140941	ENSG00000140941:2	48	0.6167	0.001872	0.02627	0.02457	16	ENSG00000140941.8	MAP1LC3B	87417601	87438385	+	protein_coding
ENSG00000189120	ENSG00000189120:1	3	0.9961	7.303e-05	0.02461	0.02457	17	ENSG00000189120.3	SP6	45922279	45933240	-	protein_coding
ENSG00000100554	ENSG00000100554:1	93	1.042	0.08817	0.1062	0.02455	14	ENSG00000100554.7	ATP6V1D	67761088	67826982	-	protein_coding
ENSG00000111670	ENSG00000111670:2	3	0.9983	8.462e-05	0.0246	0.02455	12	ENSG00000111670.10	GNPTAB	102139275	102224716	-	protein_coding
ENSG00000141380	ENSG00000141380:1	6	1.035	0.0001343	0.02464	0.02454	18	ENSG00000141380.9	SS18	23596578	23671181	-	protein_coding
ENSG00000272990	ENSG00000272990:1	10	0.7694	0.0004418	0.0249	0.02452	3	ENSG00000272990.1	RP11-305K5.1	156241529	156242036	-	antisense
ENSG00000236008	ENSG00000236008:1	9	0.998	0.0002226	0.02468	0.0245	2	ENSG00000236008.1	AC011747.4	8699963	8723922	-	lincRNA
ENSG00000134460	ENSG00000134460:1	3	0.99	9.295e-05	0.02455	0.02449	10	ENSG00000134460.11	IL2RA	6052652	6104288	-	protein_coding
ENSG00000149218	ENSG00000149218:1	3	0.2387	0.0004012	0.02483	0.02448	11	ENSG00000149218.4	ENDOD1	94822974	94865809	+	protein_coding
ENSG00000136819	ENSG00000136819:1	17	1.237	0.000342	0.02476	0.02447	9	ENSG00000136819.10	C9orf78	132589569	132598142	-	protein_coding
ENSG00000186567	ENSG00000186567:1	3	1.615	5.241e-05	0.02448	0.02446	19	ENSG00000186567.8	CEACAM19	45165545	45187631	+	protein_coding
ENSG00000158773	ENSG00000158773:1	10	0.9612	0.0002856	0.02467	0.02443	1	ENSG00000158773.10	USF1	161009041	161015767	-	protein_coding
ENSG00000163389	ENSG00000163389:2	5	1.717	7.712e-05	0.02445	0.0244	3	ENSG00000163389.6	POGLUT1	119187785	119213555	+	protein_coding
ENSG00000073605	ENSG00000073605:2	41	0.5595	0.001787	0.02602	0.02439	17	ENSG00000073605.14	GSDMB	38060848	38076107	-	protein_coding
ENSG00000168143	ENSG00000168143:4	21	0.3842	0.001532	0.02577	0.02439	6	ENSG00000168143.8	FAM83B	54711569	54806820	+	protein_coding
ENSG00000169925	ENSG00000169925:1	7	0.9981	0.0001891	0.02453	0.02438	9	ENSG00000169925.12	BRD3	136895427	136933657	-	protein_coding
ENSG00000259030	ENSG00000259030:1	38	1.235	0.0008767	0.02516	0.02438	1	ENSG00000259030.2	FPGT-TNNI3K	74663919	75009666	+	protein_coding
ENSG00000260316	ENSG00000260316:2	76	1.003	0.009097	0.03275	0.02438	16	ENSG00000260316.1	LA16c-306A4.2	950520	955224	-	sense_intronic
ENSG00000241356	ENSG00000241356:2	39	1.075	0.001	0.02527	0.02437	11	ENSG00000241356.1	OR5G3	56587052	56587980	-	polymorphic_pseudogene
ENSG00000140153	ENSG00000140153:1	39	0.9742	0.001053	0.0253	0.02436	14	ENSG00000140153.13	WDR20	102605840	102691184	+	protein_coding
ENSG00000171530	ENSG00000171530:1	39	0.9997	0.001062	0.02528	0.02432	5	ENSG00000171530.9	TBCA	76986991	77164604	-	protein_coding
ENSG00000204237	ENSG00000204237:1	92	0.9564	0.002872	0.0269	0.02428	17	ENSG00000204237.4	OXLD1	79632066	79633665	-	protein_coding
ENSG00000161643	ENSG00000161643:1	73	1.105	0.001795	0.02591	0.02427	19	ENSG00000161643.8	SIGLEC16	50472857	50479071	+	pseudogene
ENSG00000155974	ENSG00000155974:2	86	0.1104	0.02621	0.04845	0.02426	12	ENSG00000155974.7	GRIP1	66741211	67197966	-	protein_coding
ENSG00000157379	ENSG00000157379:1	2	0.9996	5.378e-05	0.02428	0.02426	14	ENSG00000157379.9	DHRS1	24759804	24769039	-	protein_coding
ENSG00000187607	ENSG00000187607:2	5	1.195	0.0001194	0.02433	0.02424	17	ENSG00000187607.11	ZNF286A	15602891	15640874	+	protein_coding
ENSG00000155542	ENSG00000155542:2	4	0.9999	0.0001077	0.02431	0.02423	5	ENSG00000155542.7	SETD9	56205087	56221359	+	protein_coding
ENSG00000258366	ENSG00000258366:5	6	0.03438	0.09436	0.1117	0.02423	20	ENSG00000258366.3	RTEL1	62289163	62328416	+	protein_coding
ENSG00000174885	ENSG00000174885:1	26	1.011	0.000908	0.02503	0.02422	11	ENSG00000174885.8	NLRP6	278365	285359	+	protein_coding
ENSG00000113758	ENSG00000113758:1	41	0.9827	0.001171	0.02526	0.02421	5	ENSG00000113758.9	DBN1	176883609	176901402	-	protein_coding
ENSG00000165115	ENSG00000165115:1	113	1.062	0.003063	0.02698	0.02418	9	ENSG00000165115.10	KIF27	86451613	86536342	-	protein_coding
ENSG00000117479	ENSG00000117479:2	39	0.7911	0.00087	0.02494	0.02416	1	ENSG00000117479.8	SLC19A2	169433147	169455241	-	protein_coding
ENSG00000117448	ENSG00000117448:1	50	0.7549	0.001563	0.02557	0.02415	1	ENSG00000117448.9	AKR1A1	46016215	46035721	+	protein_coding
ENSG00000198039	ENSG00000198039:2	3	0.9998	6.843e-05	0.02418	0.02415	7	ENSG00000198039.7	ZNF273	64330550	64391344	+	protein_coding
ENSG00000230074	ENSG00000230074:1	5	0.9981	0.0001357	0.02421	0.02411	9	ENSG00000230074.1	RP11-195F19.9	34665662	34681295	+	antisense
ENSG00000256731	ENSG00000256731:1	2	0.9989	5.275e-05	0.02414	0.02411	6	ENSG00000256731.1	AL591069.1	160824666	160825898	+	pseudogene
ENSG00000161551	ENSG00000161551:1	50	0.9621	0.001312	0.02528	0.0241	19	ENSG00000161551.8	ZNF577	52359055	52394203	-	protein_coding
ENSG00000132825	ENSG00000132825:1	14	0.8943	0.0004732	0.02451	0.02409	20	ENSG00000132825.5	PPP1R3D	58511894	58515352	-	protein_coding
ENSG00000251595	ENSG00000251595:2	43	0.8075	0.00146	0.02541	0.02408	4	ENSG00000251595.3	ABCA11P	419224	467918	-	pseudogene
ENSG00000001084	ENSG00000001084:1	17	0.9919	0.000431	0.02443	0.02406	6	ENSG00000001084.6	GCLC	53362139	53481768	-	protein_coding
ENSG00000140564	ENSG00000140564:1	13	1.203	0.0003195	0.02433	0.02406	15	ENSG00000140564.6	FURIN	91411822	91426688	+	protein_coding
ENSG00000119632	ENSG00000119632:1	2	1.999	2.639e-05	0.02405	0.02405	14	ENSG00000119632.3	IFI27L2	94594116	94596590	-	protein_coding
ENSG00000186188	ENSG00000186188:1	10	1.138	0.000226	0.02422	0.02404	10	ENSG00000186188.6	FFAR4	95326422	95364237	+	protein_coding
ENSG00000138600	ENSG00000138600:1	30	0.9947	0.001111	0.02503	0.02403	15	ENSG00000138600.5	SPPL2A	50999506	51058005	-	protein_coding
ENSG00000131127	ENSG00000131127:1	48	1.062	0.001166	0.02504	0.02399	4	ENSG00000131127.9	ZNF141	331603	378653	+	protein_coding
ENSG00000239900	ENSG00000239900:1	52	1.069	0.001281	0.02515	0.02399	22	ENSG00000239900.7	ADSL	40742507	40786467	+	protein_coding
ENSG00000264635	ENSG00000264635:1	54	1.085	0.002558	0.02631	0.02398	18	ENSG00000264635.1	RP11-769O8.3	738058	739662	-	sense_intronic
ENSG00000225733	ENSG00000225733:2	94	1.454	0.001701	0.0255	0.02396	3	ENSG00000225733.1	FGD5-AS1	14961854	14989931	-	antisense
ENSG00000214922	ENSG00000214922:3	18	0.8147	0.001168	0.025	0.02395	6	ENSG00000214922.5	HLA-F-AS1	29694378	29716826	-	processed_transcript
ENSG00000136689	ENSG00000136689:1	25	1.058	0.0006487	0.02451	0.02394	2	ENSG00000136689.14	IL1RN	113864791	113891593	+	protein_coding
ENSG00000235111	ENSG00000235111:1	25	1	0.0007536	0.02459	0.02392	22	ENSG00000235111.1	RP1-29C18.8	50006305	50009364	-	sense_intronic
ENSG00000248632	ENSG00000248632:1	58	0.9893	0.00149	0.02525	0.0239	4	ENSG00000248632.1	RP11-366M4.11	165889739	165891154	-	pseudogene
ENSG00000093010	ENSG00000093010:1	4	0.999	0.0001063	0.02396	0.02389	22	ENSG00000093010.7	COMT	19929130	19957498	+	protein_coding
ENSG00000101361	ENSG00000101361:3	5	0.9902	0.0001682	0.02402	0.02389	20	ENSG00000101361.10	NOP56	2632791	2639039	+	protein_coding
ENSG00000165832	ENSG00000165832:1	13	1.633	0.0001955	0.02403	0.02388	10	ENSG00000165832.4	TRUB1	116697952	116737430	+	protein_coding
ENSG00000079332	ENSG00000079332:1	18	0.97	0.0004967	0.02431	0.02387	10	ENSG00000079332.10	SAR1A	71907045	71930279	-	protein_coding
ENSG00000109133	ENSG00000109133:2	26	0.9396	0.000674	0.02446	0.02387	4	ENSG00000109133.8	TMEM33	41937137	41962589	+	protein_coding
ENSG00000135093	ENSG00000135093:1	9	0.3117	0.0008077	0.02459	0.02387	12	ENSG00000135093.8	USP30	109460894	109525831	+	protein_coding
ENSG00000185475	ENSG00000185475:3	10	0.7517	0.0002947	0.02411	0.02387	11	ENSG00000185475.4	TMEM179B	62554887	62557877	+	protein_coding
ENSG00000154380	ENSG00000154380:4	13	0.5159	0.0007076	0.02449	0.02386	1	ENSG00000154380.12	ENAH	225674537	225840844	-	protein_coding
ENSG00000168778	ENSG00000168778:1	119	1.058	0.002826	0.02644	0.02386	12	ENSG00000168778.7	TCTN2	124155660	124192948	+	protein_coding
ENSG00000175376	ENSG00000175376:1	29	1.135	0.0003744	0.02418	0.02386	11	ENSG00000175376.4	EIF1AD	65764016	65769647	-	protein_coding
ENSG00000163827	ENSG00000163827:1	41	1.029	0.001017	0.02477	0.02385	3	ENSG00000163827.8	LRRC2	46556913	46621589	-	protein_coding
ENSG00000170949	ENSG00000170949:3	13	0.7578	0.0003702	0.02416	0.02385	19	ENSG00000170949.13	ZNF160	53569859	53606689	-	protein_coding
ENSG00000176105	ENSG00000176105:1	20	1.097	0.0004631	0.02426	0.02385	18	ENSG00000176105.9	YES1	721588	812547	-	protein_coding
ENSG00000253944	ENSG00000253944:1	40	0.945	0.001073	0.02482	0.02385	8	ENSG00000253944.1	RP11-156K13.1	17658854	17718578	+	antisense
ENSG00000264247	ENSG00000264247:1	6	0.9048	0.0001755	0.02396	0.02382	18	ENSG00000264247.1	LINC00909	72259010	72265744	-	lincRNA
ENSG00000163320	ENSG00000163320:1	3	0.9952	8.466e-05	0.02386	0.0238	3	ENSG00000163320.6	CGGBP1	88101094	88199035	-	protein_coding
ENSG00000005206	ENSG00000005206:1	17	1.745	0.0002419	0.02398	0.02378	19	ENSG00000005206.12	SPPL2B	2328614	2355099	+	processed_transcript
ENSG00000105447	ENSG00000105447:1	22	1.546	0.0002573	0.024	0.02378	19	ENSG00000105447.8	GRWD1	48949030	48960279	+	protein_coding
ENSG00000264575	ENSG00000264575:1	6	0.9219	0.0001743	0.02392	0.02378	18	ENSG00000264575.1	LINC00526	5236723	5238597	-	lincRNA
ENSG00000114107	ENSG00000114107:2	54	0.1544	0.011	0.03388	0.02374	3	ENSG00000114107.4	CEP70	138213186	138313380	-	protein_coding
ENSG00000172456	ENSG00000172456:2	18	0.2648	0.000817	0.02447	0.02374	1	ENSG00000172456.12	FGGY	59762310	60233347	+	protein_coding
ENSG00000204991	ENSG00000204991:3	14	0.6646	0.0005883	0.02423	0.02372	16	ENSG00000204991.6	SPIRE2	89884587	89937727	+	protein_coding
ENSG00000102893	ENSG00000102893:1	5	0.7962	0.0001545	0.02383	0.02371	16	ENSG00000102893.11	PHKB	47495034	47735434	+	protein_coding
ENSG00000215788	ENSG00000215788:1	4	0.1577	0.0007444	0.02437	0.0237	1	ENSG00000215788.5	TNFRSF25	6521211	6526255	-	protein_coding
ENSG00000166268	ENSG00000166268:3	55	0.3958	0.003247	0.02667	0.02369	12	ENSG00000166268.6	MYRFL	70219084	70352877	+	protein_coding
ENSG00000116918	ENSG00000116918:1	30	0.6848	0.001575	0.02511	0.02368	1	ENSG00000116918.9	TSNAX	231664399	231702270	+	protein_coding
ENSG00000204934	ENSG00000204934:1	6	0.8458	0.0002043	0.02384	0.02367	7	ENSG00000204934.6	ATP6V0E2-AS1	149564786	149577699	-	antisense
ENSG00000122484	ENSG00000122484:1	35	0.891	0.001044	0.0246	0.02366	1	ENSG00000122484.8	RPAP2	92764522	92867613	+	protein_coding
ENSG00000223474	ENSG00000223474:1	9	0.9073	0.0003089	0.02392	0.02366	1	ENSG00000223474.2	AL020996.1	26145212	26147288	-	protein_coding
ENSG00000100796	ENSG00000100796:1	60	0.8943	0.001741	0.02521	0.02363	14	ENSG00000100796.13	SMEK1	91923955	91976898	-	protein_coding
ENSG00000267547	ENSG00000267547:1	24	1.289	0.00043	0.024	0.02363	17	ENSG00000267547.1	RP11-686D22.4	33730856	33731392	-	lincRNA
ENSG00000139899	ENSG00000139899:1	12	1.557	0.0001994	0.02375	0.02359	14	ENSG00000139899.6	CBLN3	24895738	24900160	-	protein_coding
ENSG00000160818	ENSG00000160818:1	11	0.9577	0.0003098	0.02385	0.02359	1	ENSG00000160818.12	GPATCH4	156564279	156571288	-	protein_coding
ENSG00000174607	ENSG00000174607:1	103	0.7495	0.003572	0.02685	0.02357	4	ENSG00000174607.6	UGT8	115519611	115599380	+	protein_coding
ENSG00000181638	ENSG00000181638:1	41	0.9492	0.0009843	0.02445	0.02356	8	ENSG00000181638.13	ZFP41	144328991	144344875	+	protein_coding
ENSG00000100483	ENSG00000100483:1	43	0.9823	0.001203	0.02464	0.02355	14	ENSG00000100483.9	VCPKMT	50575350	50583318	-	protein_coding
ENSG00000104537	ENSG00000104537:1	5	0.7216	0.0001768	0.02367	0.02353	8	ENSG00000104537.12	ANXA13	124693034	124749647	-	protein_coding
ENSG00000116005	ENSG00000116005:1	88	1.032	0.005089	0.02821	0.02353	2	ENSG00000116005.7	PCYOX1	70484518	70508323	+	protein_coding
ENSG00000231028	ENSG00000231028:1	25	0.6953	0.0008131	0.02424	0.02352	6	ENSG00000231028.4	LINC00271	135818489	136037193	+	lincRNA
ENSG00000165661	ENSG00000165661:1	22	0.9941	0.0004538	0.02388	0.02348	9	ENSG00000165661.11	QSOX2	139098179	139137687	-	protein_coding
ENSG00000196345	ENSG00000196345:1	48	0.9923	0.00129	0.02463	0.02346	3	ENSG00000196345.8	ZKSCAN7	44596685	44624975	+	protein_coding
ENSG00000259328	ENSG00000259328:3	21	0.9999	0.0004724	0.02387	0.02345	15	ENSG00000259328.1	RP11-152F13.7	82944773	82974312	+	pseudogene
ENSG00000185436	ENSG00000185436:1	4	0.9971	0.0001296	0.02353	0.02344	1	ENSG00000185436.7	IFNLR1	24480647	24514449	-	protein_coding
ENSG00000215182	ENSG00000215182:1	46	0.996	0.001082	0.02441	0.02344	11	ENSG00000215182.6	MUC5AC	1151580	1222364	+	protein_coding
ENSG00000227379	ENSG00000227379:1	184	0.4339	0.01129	0.03383	0.02342	20	ENSG00000227379.2	PPIAP2	25348911	25349402	-	pseudogene
ENSG00000243708	ENSG00000243708:1	31	0.8925	0.0008793	0.02419	0.0234	15	ENSG00000243708.4	PLA2G4B	42120283	42140345	+	protein_coding
ENSG00000249267	ENSG00000249267:1	8	0.9996	0.0001675	0.02352	0.02339	12	ENSG00000249267.2	LINC00939	126443234	126467920	-	lincRNA
ENSG00000147457	ENSG00000147457:1	3	0.8984	9.038e-05	0.02344	0.02338	8	ENSG00000147457.9	CHMP7	23101150	23119512	+	protein_coding
ENSG00000173548	ENSG00000173548:1	9	1.104	0.0004147	0.02374	0.02338	15	ENSG00000173548.8	SNX33	75940247	75954642	+	protein_coding
ENSG00000272356	ENSG00000272356:1	18	0.9993	0.0004944	0.02379	0.02336	6	ENSG00000272356.1	RP5-1112D6.8	111630406	111634720	+	antisense
ENSG00000166225	ENSG00000166225:2	20	0.1572	0.003064	0.02615	0.02334	12	ENSG00000166225.4	FRS2	69864129	69973562	+	protein_coding
ENSG00000158163	ENSG00000158163:1	11	1.053	0.0002715	0.02352	0.02329	3	ENSG00000158163.10	DZIP1L	137780832	137834660	-	protein_coding
ENSG00000101158	ENSG00000101158:1	1	0.9999	2.58e-05	0.02327	0.02327	20	ENSG00000101158.8	NELFCD	57556263	57570188	+	protein_coding
ENSG00000238121	ENSG00000238121:2	28	1.229	0.000443	0.02366	0.02327	13	ENSG00000238121.1	LINC00426	30914407	30951282	-	lincRNA
ENSG00000164989	ENSG00000164989:1	6	0.9672	0.0001737	0.02339	0.02325	9	ENSG00000164989.11	CCDC171	15552895	16061661	+	protein_coding
ENSG00000169251	ENSG00000169251:1	2	1.957	2.608e-05	0.02324	0.02324	3	ENSG00000169251.8	NMD3	160822484	160971320	+	protein_coding
ENSG00000079691	ENSG00000079691:1	15	0.9999	0.0003899	0.02354	0.02321	6	ENSG00000079691.15	LRRC16A	25279306	25620758	+	protein_coding
ENSG00000187189	ENSG00000187189:2	2	0.4991	0.0001074	0.02329	0.02321	6	ENSG00000187189.9	TSPYL4	116571151	116575261	-	protein_coding
ENSG00000126432	ENSG00000126432:2	4	0.9999	0.0001057	0.02328	0.0232	11	ENSG00000126432.9	PRDX5	64085560	64089283	+	protein_coding
ENSG00000197451	ENSG00000197451:1	3	0.9975	7.733e-05	0.02325	0.0232	5	ENSG00000197451.6	HNRNPAB	177631508	177638164	+	protein_coding
ENSG00000246082	ENSG00000246082:2	5	1.027	0.0001554	0.02332	0.0232	3	ENSG00000246082.2	NUDT16P	131080742	131083966	+	pseudogene
ENSG00000177556	ENSG00000177556:1	135	1.089	0.004052	0.02691	0.02319	5	ENSG00000177556.7	ATOX1	151121877	151152093	-	protein_coding
ENSG00000236935	ENSG00000236935:1	14	0.9293	0.0003622	0.0235	0.02319	11	ENSG00000236935.1	AP003774.1	64092522	64096976	-	antisense
ENSG00000065809	ENSG00000065809:1	37	1.013	0.0008423	0.02393	0.02318	10	ENSG00000065809.9	FAM107B	14560556	14816896	-	protein_coding
ENSG00000123700	ENSG00000123700:1	5	0.9815	0.0001341	0.02324	0.02314	17	ENSG00000123700.4	KCNJ2	68164814	68176189	+	protein_coding
ENSG00000135631	ENSG00000135631:1	70	1.055	0.001724	0.02467	0.0231	2	ENSG00000135631.11	RAB11FIP5	73300510	73383849	-	protein_coding
ENSG00000060656	ENSG00000060656:1	2	0.6202	7.738e-05	0.02313	0.02309	1	ENSG00000060656.15	PTPRU	29563028	29653325	+	protein_coding
ENSG00000259905	ENSG00000259905:1	3	0.8147	9.44e-05	0.02315	0.02309	15	ENSG00000259905.1	PWRN1	24738284	24897277	+	lincRNA
ENSG00000249395	ENSG00000249395:1	3	1.923	4.911e-05	0.02306	0.02304	8	ENSG00000249395.2	CASC9	76135639	76236976	-	lincRNA
ENSG00000151148	ENSG00000151148:1	19	0.9976	0.0004831	0.02345	0.02302	12	ENSG00000151148.9	UBE3B	109915207	109974507	+	protein_coding
ENSG00000253671	ENSG00000253671:1	30	0.9864	0.0008081	0.02372	0.023	8	ENSG00000253671.1	RP11-806O11.1	17666450	17678377	+	processed_transcript
ENSG00000269930	ENSG00000269930:1	9	0.9657	0.0002385	0.02319	0.02299	15	ENSG00000269930.1	RP11-932O9.9	30909161	30909952	+	lincRNA
ENSG00000101470	ENSG00000101470:1	12	0.9536	0.0003331	0.02327	0.02298	20	ENSG00000101470.5	TNNC2	44451853	44462384	-	protein_coding
ENSG00000197586	ENSG00000197586:3	2	0.9242	4.402e-05	0.023	0.02298	20	ENSG00000197586.8	ENTPD6	25176329	25207365	+	protein_coding
ENSG00000203797	ENSG00000203797:2	3	0.9964	7.095e-05	0.02302	0.02298	6	ENSG00000203797.5	DDO	110712974	110736765	-	protein_coding
ENSG00000146555	ENSG00000146555:2	57	1.29	0.001287	0.02414	0.02297	7	ENSG00000146555.14	SDK1	3341080	4308632	+	protein_coding
ENSG00000148110	ENSG00000148110:1	16	0.9992	0.0003943	0.02331	0.02297	9	ENSG00000148110.11	HIATL1	97136833	97223324	+	protein_coding
ENSG00000133067	ENSG00000133067:1	1	0.9762	2.607e-05	0.02296	0.02296	1	ENSG00000133067.13	LGR6	202163029	202288909	+	protein_coding
ENSG00000137700	ENSG00000137700:1	11	0.7081	0.0003205	0.02323	0.02296	11	ENSG00000137700.12	SLC37A4	118894824	118901616	-	protein_coding
ENSG00000151376	ENSG00000151376:1	38	1.074	0.0009169	0.02376	0.02294	11	ENSG00000151376.12	ME3	86152150	86383678	-	protein_coding
ENSG00000140993	ENSG00000140993:1	22	1.083	0.000459	0.0233	0.0229	16	ENSG00000140993.6	TIGD7	3348832	3355729	-	protein_coding
ENSG00000198518	ENSG00000198518:1	43	1.089	0.00101	0.02381	0.0229	6	ENSG00000198518.5	HIST1H4E	26204858	26206266	+	protein_coding
ENSG00000144674	ENSG00000144674:1	68	1.194	0.001344	0.02411	0.02289	3	ENSG00000144674.12	GOLGA4	37284668	37408242	+	protein_coding
ENSG00000136816	ENSG00000136816:2	2	1.998	2.538e-05	0.02288	0.02288	9	ENSG00000136816.11	TOR1B	132565432	132573560	+	protein_coding
ENSG00000186615	ENSG00000186615:1	241	1.055	0.009679	0.03179	0.02287	14	ENSG00000186615.6	KTN1-AS1	55965996	56046828	-	antisense
ENSG00000123179	ENSG00000123179:1	2	1.992	2.515e-05	0.02286	0.02286	13	ENSG00000123179.9	EBPL	50234859	50265611	-	protein_coding
ENSG00000231770	ENSG00000231770:2	3	0.9999	9.262e-05	0.02289	0.02283	3	ENSG00000231770.1	TMEM44-AS1	194304740	194310989	+	antisense
ENSG00000259891	ENSG00000259891:1	22	1.137	0.0004481	0.02321	0.02282	8	ENSG00000259891.1	CTA-204B4.2	141515912	141518142	-	antisense
ENSG00000078674	ENSG00000078674:1	61	1.101	0.001227	0.02387	0.02276	8	ENSG00000078674.13	PCM1	17780349	17885478	+	protein_coding
ENSG00000158816	ENSG00000158816:1	17	0.82	0.000516	0.02321	0.02276	1	ENSG00000158816.11	VWA5B1	20617412	20681387	+	protein_coding
ENSG00000170175	ENSG00000170175:2	33	0.3546	0.002625	0.02517	0.02276	17	ENSG00000170175.6	CHRNB1	7348380	7361026	+	protein_coding
ENSG00000111696	ENSG00000111696:2	1	0.28	9.574e-05	0.02281	0.02275	12	ENSG00000111696.7	NT5DC3	104164231	104234975	-	protein_coding
ENSG00000214770	ENSG00000214770:1	22	0.39	0.001291	0.0239	0.02273	14	ENSG00000214770.2	RP11-544I20.2	64796149	64805317	-	antisense
ENSG00000041802	ENSG00000041802:1	3	0.9996	7.508e-05	0.02277	0.02272	3	ENSG00000041802.6	LSG1	194361517	194393206	-	protein_coding
ENSG00000167258	ENSG00000167258:1	41	0.4412	0.002245	0.02477	0.02272	17	ENSG00000167258.9	CDK12	37617764	37721160	+	protein_coding
ENSG00000175874	ENSG00000175874:1	31	0.8234	0.0009459	0.02357	0.02272	2	ENSG00000175874.5	CREG2	101962013	102004057	-	protein_coding
ENSG00000167674	ENSG00000167674:1	6	0.9475	0.000291	0.02295	0.0227	19	ENSG00000167674.10	HDGFRP2	4472284	4502223	+	protein_coding
ENSG00000235513	ENSG00000235513:1	63	1.035	0.001452	0.024	0.02269	22	ENSG00000235513.1	RP4-756G23.5	41605126	41613631	-	antisense
ENSG00000088053	ENSG00000088053:1	25	0.8468	0.0005388	0.02311	0.02264	19	ENSG00000088053.7	GP6	55525073	55549632	-	protein_coding
ENSG00000198468	ENSG00000198468:1	20	0.9985	0.0005255	0.0231	0.02264	1	ENSG00000198468.3	FLVCR1-AS1	213025450	213031430	-	lincRNA
ENSG00000084073	ENSG00000084073:1	8	1.138	0.0001824	0.02273	0.02259	1	ENSG00000084073.4	ZMPSTE24	40723779	40759856	+	protein_coding
ENSG00000086475	ENSG00000086475:1	22	1.197	0.0004026	0.02293	0.02259	10	ENSG00000086475.10	SEPHS1	13359424	13390297	-	protein_coding
ENSG00000110395	ENSG00000110395:1	43	0.9419	0.001129	0.0236	0.02258	11	ENSG00000110395.4	CBL	119076752	119178859	+	protein_coding
ENSG00000128829	ENSG00000128829:3	26	0.7191	0.0007904	0.02329	0.02258	15	ENSG00000128829.7	EIF2AK4	40226347	40327797	+	protein_coding
ENSG00000205269	ENSG00000205269:1	61	1.024	0.001456	0.0239	0.02258	6	ENSG00000205269.4	TMEM170B	11537938	11583757	+	protein_coding
ENSG00000213199	ENSG00000213199:1	10	1.13	0.0002292	0.02276	0.02257	7	ENSG00000213199.3	ASIC3	150745379	150749843	+	protein_coding
ENSG00000140950	ENSG00000140950:1	3	1.887	3.943e-05	0.02257	0.02256	16	ENSG00000140950.11	TLDC1	84511681	84587639	-	protein_coding
ENSG00000171282	ENSG00000171282:1	39	0.9889	0.0008723	0.02334	0.02255	17	ENSG00000171282.9	RP11-1055B8.7	79373540	79433357	+	protein_coding
ENSG00000250208	ENSG00000250208:2	5	0.4956	0.000295	0.0228	0.02255	12	ENSG00000250208.2	FZD10-AS1	130634894	130646801	-	processed_transcript
ENSG00000128218	ENSG00000128218:1	7	1.158	0.0001605	0.02266	0.02254	22	ENSG00000128218.7	VPREB3	24094930	24096655	-	protein_coding
ENSG00000176834	ENSG00000176834:2	3	0.9987	7.5e-05	0.02257	0.02252	12	ENSG00000176834.9	VSIG10	118501398	118573831	-	protein_coding
ENSG00000119004	ENSG00000119004:1	57	0.7205	0.00199	0.02429	0.02248	2	ENSG00000119004.10	CYP20A1	204103663	204163009	+	protein_coding
ENSG00000163618	ENSG00000163618:1	36	1.085	0.001016	0.02339	0.02247	3	ENSG00000163618.13	CADPS	62384022	62861054	-	protein_coding
ENSG00000143297	ENSG00000143297:1	59	1.026	0.001413	0.02375	0.02246	1	ENSG00000143297.14	FCRL5	157483167	157522310	-	protein_coding
ENSG00000187792	ENSG00000187792:1	8	0.9052	0.0002129	0.02263	0.02246	22	ENSG00000187792.3	ZNF70	24083769	24093279	-	protein_coding
ENSG00000204616	ENSG00000204616:5	10	0.4117	0.0004986	0.02287	0.02244	6	ENSG00000204616.6	TRIM31	30070674	30080883	-	protein_coding
ENSG00000184305	ENSG00000184305:1	54	1.105	0.001206	0.02352	0.02243	4	ENSG00000184305.10	CCSER1	91048686	92523064	+	protein_coding
ENSG00000036054	ENSG00000036054:2	5	0.9649	0.0001112	0.0225	0.02242	3	ENSG00000036054.8	TBC1D23	99979844	100044095	+	protein_coding
ENSG00000167553	ENSG00000167553:2	46	1.031	0.0006131	0.02297	0.02242	12	ENSG00000167553.10	TUBA1C	49582519	49667114	+	protein_coding
ENSG00000102189	ENSG00000102189:1	17	0.6275	0.0005952	0.02293	0.0224	12	ENSG00000102189.12	EEA1	93164413	93323107	-	protein_coding
ENSG00000180828	ENSG00000180828:1	5	0.1413	0.001021	0.02332	0.0224	8	ENSG00000180828.1	BHLHE22	65492814	65496181	+	protein_coding
ENSG00000099785	ENSG00000099785:1	29	0.9795	0.0007568	0.02306	0.02239	19	ENSG00000099785.6	MARCH2	8478154	8503901	+	protein_coding
ENSG00000178295	ENSG00000178295:3	3	0.9534	4.228e-05	0.02241	0.02239	2	ENSG00000178295.10	GEN1	17935125	17966632	+	protein_coding
ENSG00000262877	ENSG00000262877:1	37	1.026	0.0008344	0.02313	0.02238	17	ENSG00000262877.3	RP11-1055B8.4	79361930	79364056	-	lincRNA
ENSG00000141404	ENSG00000141404:1	14	1	0.0003731	0.02268	0.02236	18	ENSG00000141404.11	GNAL	11688955	11885684	+	protein_coding
ENSG00000187953	ENSG00000187953:1	13	0.975	0.000286	0.02259	0.02235	7	ENSG00000187953.6	PMS2CL	6749759	6793493	+	pseudogene
ENSG00000168903	ENSG00000168903:1	14	0.9995	0.0003472	0.02263	0.02234	5	ENSG00000168903.8	BTNL3	180415845	180433727	+	protein_coding
ENSG00000175611	ENSG00000175611:1	1	0.9996	2.475e-05	0.02234	0.02234	9	ENSG00000175611.7	LINC00476	98521513	98638259	-	processed_transcript
ENSG00000196196	ENSG00000196196:2	1	0.9781	2.531e-05	0.02235	0.02234	9	ENSG00000196196.2	HRCT1	35906189	35907138	+	protein_coding
ENSG00000112308	ENSG00000112308:1	3	0.9959	7.528e-05	0.02237	0.02233	6	ENSG00000112308.8	C6orf62	24705089	24721064	-	protein_coding
ENSG00000113303	ENSG00000113303:1	14	1	0.0003472	0.02263	0.02233	5	ENSG00000113303.7	BTNL8	180326077	180377906	+	protein_coding
ENSG00000182636	ENSG00000182636:1	14	0.9979	0.0003428	0.02263	0.02233	15	ENSG00000182636.4	NDN	23930565	23932450	-	protein_coding
ENSG00000110063	ENSG00000110063:2	8	0.9998	0.0001457	0.02243	0.02232	11	ENSG00000110063.4	DCPS	126173647	126215644	+	protein_coding
ENSG00000122490	ENSG00000122490:1	8	1.999	8.828e-05	0.02238	0.02232	18	ENSG00000122490.14	PQLC1	77662420	77711664	-	protein_coding
ENSG00000151025	ENSG00000151025:1	17	1	0.0004337	0.02269	0.02231	10	ENSG00000151025.9	GPR158	25463991	25891155	+	protein_coding
ENSG00000028839	ENSG00000028839:1	10	0.9987	0.0002926	0.02254	0.02229	6	ENSG00000028839.5	TBPL1	134273308	134311570	+	protein_coding
ENSG00000187242	ENSG00000187242:2	20	1.028	0.0004757	0.02271	0.02229	17	ENSG00000187242.4	KRT12	39017555	39023462	-	protein_coding
ENSG00000157152	ENSG00000157152:2	89	0.3283	0.007065	0.02879	0.02228	3	ENSG00000157152.12	SYN2	12045876	12232900	+	processed_transcript
ENSG00000036054	ENSG00000036054:1	56	1.196	0.001075	0.02324	0.02227	3	ENSG00000036054.8	TBC1D23	99979844	100044095	+	protein_coding
ENSG00000141295	ENSG00000141295:1	6	1.648	7.118e-05	0.02232	0.02227	17	ENSG00000141295.9	SCRN2	45915058	45918699	-	protein_coding
ENSG00000214113	ENSG00000214113:1	14	1.153	0.0002774	0.02251	0.02227	6	ENSG00000214113.6	LYRM4	5102827	5261172	-	protein_coding
ENSG00000116857	ENSG00000116857:2	2	1.998	2.444e-05	0.02226	0.02226	1	ENSG00000116857.12	TMEM9	201103900	201140702	-	protein_coding
ENSG00000143195	ENSG00000143195:2	12	1.779	0.0001694	0.0224	0.02226	1	ENSG00000143195.8	ILDR2	166882443	166944719	-	protein_coding
ENSG00000189223	ENSG00000189223:1	1	0.9998	2.465e-05	0.02226	0.02226	2	ENSG00000189223.9	AC016683.6	113969099	114034158	+	processed_transcript
ENSG00000156398	ENSG00000156398:2	6	0.9994	0.0001363	0.02235	0.02225	10	ENSG00000156398.8	SFXN2	104474295	104503249	+	protein_coding
ENSG00000177191	ENSG00000177191:2	21	0.6666	0.0009628	0.02311	0.02225	19	ENSG00000177191.2	B3GNT8	41931264	41934635	-	protein_coding
ENSG00000196126	ENSG00000196126:3	14	1.143	0.0002375	0.02245	0.02225	6	ENSG00000196126.6	HLA-DRB1	32546546	32557625	-	protein_coding
ENSG00000258395	ENSG00000258395:1	1	0.9995	2.465e-05	0.02225	0.02225	2	ENSG00000258395.1	RP11-65I12.1	113998307	113998987	+	antisense
ENSG00000125618	ENSG00000125618:1	1	0.9981	2.465e-05	0.02222	0.02222	2	ENSG00000125618.12	PAX8	113973574	114036527	-	protein_coding
ENSG00000087338	ENSG00000087338:1	55	0.9901	0.001391	0.02346	0.02219	2	ENSG00000087338.4	GMCL1	70056774	70108528	+	protein_coding
ENSG00000174007	ENSG00000174007:1	11	0.982	0.0003562	0.0225	0.02219	3	ENSG00000174007.7	CEP19	196433148	196439164	-	protein_coding
ENSG00000138376	ENSG00000138376:2	15	1.112	0.0003781	0.02251	0.02218	2	ENSG00000138376.6	BARD1	215590370	215674428	-	protein_coding
ENSG00000198171	ENSG00000198171:2	1	0.9964	2.464e-05	0.02217	0.02217	20	ENSG00000198171.8	DDRGK1	3170996	3185331	-	protein_coding
ENSG00000111364	ENSG00000111364:2	39	1.049	0.001338	0.02338	0.02216	12	ENSG00000111364.11	DDX55	124086624	124105488	+	protein_coding
ENSG00000137634	ENSG00000137634:1	19	1.18	0.0003607	0.02247	0.02216	11	ENSG00000137634.5	NXPE4	114441313	114466484	-	protein_coding
ENSG00000143537	ENSG00000143537:2	5	1.256	0.000116	0.02223	0.02214	1	ENSG00000143537.9	ADAM15	155023042	155035252	+	protein_coding
ENSG00000135605	ENSG00000135605:1	18	1.339	0.0003539	0.02244	0.02213	4	ENSG00000135605.8	TEC	48137800	48271881	-	protein_coding
ENSG00000130203	ENSG00000130203:1	10	1.4	0.0002024	0.02227	0.02211	19	ENSG00000130203.5	APOE	45409011	45412650	+	protein_coding
ENSG00000152990	ENSG00000152990:2	5	0.9994	0.0001229	0.02219	0.0221	4	ENSG00000152990.9	GPR125	22346694	22517677	-	protein_coding
ENSG00000070759	ENSG00000070759:1	83	1.077	0.001871	0.02377	0.02207	1	ENSG00000070759.12	TESK2	45809555	45956872	-	protein_coding
ENSG00000107959	ENSG00000107959:6	12	0.6545	0.000442	0.02244	0.02206	10	ENSG00000107959.11	PITRM1	3179920	3215003	-	protein_coding
ENSG00000235621	ENSG00000235621:1	4	0.6544	0.0001602	0.02219	0.02206	20	ENSG00000235621.4	LINC00494	46988693	46999372	+	lincRNA
ENSG00000104805	ENSG00000104805:1	22	1.08	0.0005217	0.02251	0.02205	19	ENSG00000104805.11	NUCB1	49403307	49426629	+	protein_coding
ENSG00000272235	ENSG00000272235:1	14	0.9342	0.0003683	0.02235	0.02203	1	ENSG00000272235.1	RP11-22L13.1	3223200	3226660	-	lincRNA
ENSG00000071073	ENSG00000071073:1	4	0.9507	0.000114	0.0221	0.02202	2	ENSG00000071073.8	MGAT4A	99235569	99347589	-	protein_coding
ENSG00000103365	ENSG00000103365:1	25	0.7456	0.0009713	0.02289	0.02201	16	ENSG00000103365.11	GGA2	23474863	23533316	-	protein_coding
ENSG00000146830	ENSG00000146830:2	35	0.937	0.000889	0.02276	0.02196	7	ENSG00000146830.9	GIGYF1	100277130	100287071	-	protein_coding
ENSG00000163605	ENSG00000163605:1	97	1.039	0.002246	0.02401	0.02195	3	ENSG00000163605.10	PPP4R2	73045936	73118350	+	protein_coding
ENSG00000172830	ENSG00000172830:1	32	0.3443	0.001936	0.02371	0.02194	11	ENSG00000172830.8	SSH3	67070919	67080078	+	protein_coding
ENSG00000173295	ENSG00000173295:1	16	0.9998	0.000387	0.02224	0.02191	8	ENSG00000173295.3	FAM86B3P	8086117	8102387	+	pseudogene
ENSG00000198035	ENSG00000198035:1	17	1.131	0.0002844	0.02215	0.02191	10	ENSG00000198035.9	AGAP9	48189612	48237508	+	protein_coding
ENSG00000107731	ENSG00000107731:1	2	0.9993	4.686e-05	0.02191	0.02189	10	ENSG00000107731.8	UNC5B	72972327	73062621	+	protein_coding
ENSG00000023191	ENSG00000023191:1	13	1.568	0.0001587	0.022	0.02188	11	ENSG00000023191.12	RNH1	494512	507300	-	protein_coding
ENSG00000116783	ENSG00000116783:1	28	1.143	0.0006277	0.02244	0.02188	1	ENSG00000116783.10	TNNI3K	74663947	75010112	+	protein_coding
ENSG00000163453	ENSG00000163453:1	9	0.8323	0.0003211	0.02216	0.02188	4	ENSG00000163453.7	IGFBP7	57896939	57976551	-	protein_coding
ENSG00000095002	ENSG00000095002:1	14	1.01	0.0003495	0.02215	0.02185	2	ENSG00000095002.8	MSH2	47630108	47789450	+	protein_coding
ENSG00000120742	ENSG00000120742:1	17	1.565	0.0002256	0.02204	0.02185	3	ENSG00000120742.6	SERP1	150259781	150321015	-	protein_coding
ENSG00000225217	ENSG00000225217:2	8	0.9999	0.0001856	0.022	0.02185	1	ENSG00000225217.1	HSPA7	161576081	161578007	+	pseudogene
ENSG00000088970	ENSG00000088970:2	27	0.9846	0.0006959	0.02244	0.02182	20	ENSG00000088970.11	PLK1S1	21106624	21227260	+	processed_transcript
ENSG00000049323	ENSG00000049323:1	5	1.97	4.904e-05	0.02184	0.02181	2	ENSG00000049323.11	LTBP1	33172039	33624576	+	protein_coding
ENSG00000230658	ENSG00000230658:1	52	1.134	0.001114	0.02281	0.0218	7	ENSG00000230658.1	KLHL7-AS1	23140847	23145322	-	lincRNA
ENSG00000106367	ENSG00000106367:1	5	0.9969	0.0001229	0.02188	0.02179	7	ENSG00000106367.9	AP1S1	100797678	100804877	+	protein_coding
ENSG00000175920	ENSG00000175920:1	3	0.995	7.281e-05	0.02183	0.02179	4	ENSG00000175920.11	DOK7	3465033	3503200	+	protein_coding
ENSG00000104660	ENSG00000104660:1	47	1.054	0.001282	0.02293	0.02177	8	ENSG00000104660.13	LEPROTL1	29952914	30034724	+	protein_coding
ENSG00000167800	ENSG00000167800:1	14	0.9988	0.0003385	0.02206	0.02177	11	ENSG00000167800.9	TBX10	67398774	67407031	-	protein_coding
ENSG00000104154	ENSG00000104154:1	5	2.782	4.196e-05	0.02178	0.02176	15	ENSG00000104154.5	SLC30A4	45771809	45815005	-	protein_coding
ENSG00000178980	ENSG00000178980:1	17	0.843	0.000452	0.02214	0.02175	19	ENSG00000178980.10	SEPW1	48281829	48287943	+	protein_coding
ENSG00000163053	ENSG00000163053:1	2	0.9976	5.372e-05	0.02176	0.02173	2	ENSG00000163053.6	SLC16A14	230899698	230933715	-	protein_coding
ENSG00000178386	ENSG00000178386:2	55	0.6916	0.001778	0.02334	0.02172	19	ENSG00000178386.8	ZNF223	44555520	44572144	+	protein_coding
ENSG00000250312	ENSG00000250312:1	17	0.9991	0.0003986	0.02207	0.02172	4	ENSG00000250312.2	ZNF718	124386	157779	+	lincRNA
ENSG00000151353	ENSG00000151353:2	4	1.382	6.963e-05	0.02175	0.02171	2	ENSG00000151353.10	TMEM18	667335	677439	-	protein_coding
ENSG00000237438	ENSG00000237438:1	3	0.9968	6.805e-05	0.02175	0.02171	22	ENSG00000237438.2	CECR7	17517460	17541715	+	lincRNA
ENSG00000108465	ENSG00000108465:2	14	1.369	0.0002201	0.02189	0.0217	17	ENSG00000108465.10	CDK5RAP3	46045176	46059140	+	protein_coding
ENSG00000139351	ENSG00000139351:1	14	0.9688	0.0008238	0.02243	0.02169	12	ENSG00000139351.10	SYCP3	102122426	102133250	-	protein_coding
ENSG00000189120	ENSG00000189120:2	18	0.9367	0.0005879	0.02221	0.02169	17	ENSG00000189120.3	SP6	45922279	45933240	-	protein_coding
ENSG00000243135	ENSG00000243135:2	41	0.617	0.001518	0.02302	0.02164	2	ENSG00000243135.1	UGT1A3	234637754	234681945	+	protein_coding
ENSG00000104497	ENSG00000104497:1	50	0.9984	0.001193	0.02271	0.02163	8	ENSG00000104497.9	SNX16	82711816	82755101	-	protein_coding
ENSG00000227258	ENSG00000227258:2	4	2	4.05e-05	0.02165	0.02163	13	ENSG00000227258.1	SMIM2-AS1	44716682	44813010	+	antisense
ENSG00000261597	ENSG00000261597:1	84	0.68	0.003037	0.02441	0.02162	15	ENSG00000261597.1	RP11-353B9.1	49944336	49948429	+	sense_overlapping
ENSG00000172954	ENSG00000172954:1	35	1.175	0.0006787	0.02221	0.02161	2	ENSG00000172954.9	LCLAT1	30670092	30867091	+	protein_coding
ENSG00000214049	ENSG00000214049:1	26	0.9931	0.0006245	0.02217	0.02161	19	ENSG00000214049.6	UCA1	15939771	15947130	+	processed_transcript
ENSG00000169733	ENSG00000169733:1	14	0.9972	0.0003392	0.02189	0.0216	17	ENSG00000169733.7	RFNG	80005778	80009707	-	protein_coding
ENSG00000111670	ENSG00000111670:1	3	0.9984	7.209e-05	0.02163	0.02159	12	ENSG00000111670.10	GNPTAB	102139275	102224716	-	protein_coding
ENSG00000092036	ENSG00000092036:1	30	1.065	0.0006287	0.02213	0.02157	14	ENSG00000092036.12	HAUS4	23415437	23426370	-	protein_coding
ENSG00000106829	ENSG00000106829:2	19	0.5118	0.000636	0.02213	0.02157	9	ENSG00000106829.14	TLE4	82186688	82341658	+	protein_coding
ENSG00000146757	ENSG00000146757:1	120	1.102	0.002608	0.02395	0.02156	7	ENSG00000146757.9	ZNF92	64838712	64866038	+	protein_coding
ENSG00000100395	ENSG00000100395:1	112	1.026	0.002423	0.02375	0.02153	22	ENSG00000100395.10	L3MBTL2	41601209	41627275	+	protein_coding
ENSG00000185522	ENSG00000185522:1	2	1.996	2.359e-05	0.0215	0.0215	11	ENSG00000185522.4	C11orf35	554855	560779	-	protein_coding
ENSG00000167220	ENSG00000167220:1	57	1.064	0.001332	0.0227	0.02149	18	ENSG00000167220.7	HDHD2	44633774	44676891	-	protein_coding
ENSG00000258738	ENSG00000258738:1	16	1.111	0.0003348	0.02178	0.02149	14	ENSG00000258738.1	RP11-73E17.2	35343549	35345665	+	antisense
ENSG00000261126	ENSG00000261126:1	39	1.012	0.0008429	0.02223	0.02148	18	ENSG00000261126.3	RBFADN	77806900	77853362	+	processed_transcript
ENSG00000152404	ENSG00000152404:1	91	1.4	0.001632	0.02296	0.02147	11	ENSG00000152404.11	CWF19L2	107197071	107328572	-	protein_coding
ENSG00000162738	ENSG00000162738:1	10	0.9983	0.0002337	0.02167	0.02147	1	ENSG00000162738.5	VANGL2	160370376	160398468	+	protein_coding
ENSG00000101236	ENSG00000101236:2	32	0.2062	0.003602	0.02477	0.02146	20	ENSG00000101236.12	RNF24	3907956	3996229	-	protein_coding
ENSG00000129187	ENSG00000129187:2	6	1	0.0001463	0.02157	0.02146	4	ENSG00000129187.10	DCTD	183811213	183839089	-	protein_coding
ENSG00000198089	ENSG00000198089:3	2	1.975	2.381e-05	0.02145	0.02145	22	ENSG00000198089.10	SFI1	31884674	32014572	+	protein_coding
ENSG00000244165	ENSG00000244165:2	15	1.103	0.0003214	0.02171	0.02143	19	ENSG00000244165.1	P2RY11	10222214	10226048	+	protein_coding
ENSG00000138670	ENSG00000138670:3	4	2	4.609e-05	0.02145	0.02142	4	ENSG00000138670.12	RASGEF1B	82347547	82965397	-	protein_coding
ENSG00000171126	ENSG00000171126:1	58	1.087	0.001481	0.02277	0.02142	2	ENSG00000171126.7	KCNG3	42669157	42721237	-	protein_coding
ENSG00000256450	ENSG00000256450:2	11	1.266	0.000152	0.02154	0.02142	12	ENSG00000256450.1	RP11-424M22.1	16666379	16667305	+	pseudogene
ENSG00000120675	ENSG00000120675:2	29	1.304	0.0006141	0.02196	0.02141	13	ENSG00000120675.4	DNAJC15	43597339	43683045	+	protein_coding
ENSG00000135114	ENSG00000135114:2	2	1.998	2.354e-05	0.0214	0.0214	12	ENSG00000135114.8	OASL	121458095	121477045	-	protein_coding
ENSG00000148541	ENSG00000148541:1	16	0.7084	0.0005601	0.02189	0.0214	10	ENSG00000148541.8	FAM13C	61005890	61122939	-	protein_coding
ENSG00000187862	ENSG00000187862:1	20	0.9488	0.0005056	0.02184	0.0214	1	ENSG00000187862.7	TTC24	156549519	156556562	+	protein_coding
ENSG00000095932	ENSG00000095932:2	6	1.373	8.632e-05	0.02144	0.02139	19	ENSG00000095932.5	C19orf77	3474405	3480540	-	protein_coding
ENSG00000165795	ENSG00000165795:1	1	0.9999	2.366e-05	0.02138	0.02138	14	ENSG00000165795.16	NDRG2	21484922	21539031	-	protein_coding
ENSG00000204642	ENSG00000204642:1	7	0.9991	0.0001656	0.02151	0.02138	6	ENSG00000204642.9	HLA-F	29690552	29706305	+	protein_coding
ENSG00000095139	ENSG00000095139:1	132	1.427	0.002081	0.02326	0.02136	11	ENSG00000095139.9	ARCN1	118443105	118473748	+	protein_coding
ENSG00000116691	ENSG00000116691:1	10	0.8621	0.000382	0.02169	0.02136	1	ENSG00000116691.6	MIIP	12079523	12092102	+	protein_coding
ENSG00000136732	ENSG00000136732:1	14	1.203	0.0002663	0.02159	0.02136	2	ENSG00000136732.10	GYPC	127413509	127454246	+	protein_coding
ENSG00000185112	ENSG00000185112:2	18	1.015	0.0004137	0.02171	0.02135	3	ENSG00000185112.4	FAM43A	194406622	194409762	+	protein_coding
ENSG00000170827	ENSG00000170827:1	2	1	4.764e-05	0.02136	0.02134	9	ENSG00000170827.5	CELP	135957926	135962742	+	pseudogene
ENSG00000162779	ENSG00000162779:1	4	0.9999	9.439e-05	0.02138	0.02131	1	ENSG00000162779.16	AXDND1	179334855	179523870	+	protein_coding
ENSG00000165863	ENSG00000165863:4	1	0.4125	5.897e-05	0.02134	0.02131	10	ENSG00000165863.12	C10orf82	118423207	118429775	-	protein_coding
ENSG00000090661	ENSG00000090661:1	6	0.6	0.0003204	0.02157	0.0213	19	ENSG00000090661.7	CERS4	8271620	8327305	+	protein_coding
ENSG00000154309	ENSG00000154309:1	66	0.6695	0.002314	0.02341	0.02129	1	ENSG00000154309.7	DISP1	222988406	223179337	+	protein_coding
ENSG00000244682	ENSG00000244682:2	8	1	0.0001856	0.02144	0.02129	1	ENSG00000244682.3	FCGR2C	161551129	161575452	+	polymorphic_pseudogene
ENSG00000105514	ENSG00000105514:2	12	0.5315	0.0003876	0.0216	0.02126	19	ENSG00000105514.3	RAB3D	11432722	11456946	-	protein_coding
ENSG00000118004	ENSG00000118004:1	58	0.9829	0.001276	0.02242	0.02126	2	ENSG00000118004.13	COLEC11	3642426	3692048	+	protein_coding
ENSG00000219607	ENSG00000219607:1	11	0.86	0.0002544	0.02144	0.02123	6	ENSG00000219607.2	PPP1R3G	5085720	5087455	+	protein_coding
ENSG00000138193	ENSG00000138193:1	30	1.014	0.0007336	0.02188	0.02122	10	ENSG00000138193.10	PLCE1	95753746	96092580	+	protein_coding
ENSG00000181619	ENSG00000181619:2	18	1.093	0.0003292	0.02151	0.02122	14	ENSG00000181619.11	GPR135	59895740	59932060	-	protein_coding
ENSG00000135318	ENSG00000135318:2	17	0.9994	0.0004992	0.02164	0.0212	6	ENSG00000135318.7	NT5E	86159809	86205500	+	protein_coding
ENSG00000135828	ENSG00000135828:1	6	1.137	0.0001264	0.0213	0.0212	1	ENSG00000135828.7	RNASEL	182542769	182558391	-	protein_coding
ENSG00000172292	ENSG00000172292:1	1	0.9548	2.458e-05	0.0212	0.0212	2	ENSG00000172292.10	CERS6	169312372	169631644	+	protein_coding
ENSG00000188906	ENSG00000188906:1	5	1.789	0.0001268	0.02129	0.0212	12	ENSG00000188906.9	LRRK2	40590546	40763087	+	protein_coding
ENSG00000213967	ENSG00000213967:1	58	1.218	0.001688	0.02274	0.0212	19	ENSG00000213967.6	ZNF726	24097678	24127961	+	protein_coding
ENSG00000112763	ENSG00000112763:1	5	1.955	4.635e-05	0.02121	0.02119	6	ENSG00000112763.11	BTN2A1	26458150	26476849	+	protein_coding
ENSG00000225969	ENSG00000225969:2	21	0.1409	0.003772	0.02466	0.02119	7	ENSG00000225969.1	LINC00035	73149368	73150384	+	antisense
ENSG00000156345	ENSG00000156345:1	4	1.468	5.453e-05	0.02121	0.02118	9	ENSG00000156345.13	CDK20	90581356	90589668	-	protein_coding
ENSG00000225032	ENSG00000225032:1	19	1.429	0.000376	0.0215	0.02118	9	ENSG00000225032.1	RP11-228B15.4	130578345	130584799	+	antisense
ENSG00000121898	ENSG00000121898:1	4	0.9968	8.06e-05	0.0212	0.02115	10	ENSG00000121898.8	CPXM2	125465723	125699783	-	protein_coding
ENSG00000030110	ENSG00000030110:1	3	0.9937	7.032e-05	0.02118	0.02113	6	ENSG00000030110.8	BAK1	33540329	33548019	-	protein_coding
ENSG00000196284	ENSG00000196284:2	44	0.1049	0.01985	0.03948	0.02111	6	ENSG00000196284.9	SUPT3H	44777054	45345690	-	protein_coding
ENSG00000251061	ENSG00000251061:3	13	0.9883	0.0003015	0.02137	0.02111	4	ENSG00000251061.2	RP11-789C1.2	171264240	171293462	+	lincRNA
ENSG00000101546	ENSG00000101546:1	33	1.106	0.0008112	0.02183	0.0211	18	ENSG00000101546.8	RBFA	77794358	77806397	+	protein_coding
ENSG00000226742	ENSG00000226742:1	8	1.997	8.828e-05	0.02116	0.0211	18	ENSG00000226742.3	HSBP1L1	77724561	77730822	+	protein_coding
ENSG00000120262	ENSG00000120262:1	2	0.998	5.278e-05	0.02112	0.02109	6	ENSG00000120262.8	CCDC170	151815165	151942328	+	protein_coding
ENSG00000159267	ENSG00000159267:2	42	1.184	0.0008419	0.02185	0.02109	21	ENSG00000159267.10	HLCS	38123189	38362536	-	protein_coding
ENSG00000138029	ENSG00000138029:2	99	1.029	0.001476	0.02242	0.02108	2	ENSG00000138029.9	HADHB	26466038	26513336	+	protein_coding
ENSG00000170340	ENSG00000170340:1	2	0.9902	4.85e-05	0.02109	0.02107	2	ENSG00000170340.10	B3GNT2	62423248	62451866	+	protein_coding
ENSG00000261455	ENSG00000261455:1	7	0.9824	0.0001645	0.0212	0.02107	7	ENSG00000261455.1	LINC01003	152160871	152162634	+	lincRNA
ENSG00000211890	ENSG00000211890:1	9	0.2032	0.0005839	0.02158	0.02106	14	ENSG00000211890.3	IGHA2	106053226	106054732	-	IG_C_gene
ENSG00000122477	ENSG00000122477:1	35	0.2166	0.003833	0.02456	0.02104	1	ENSG00000122477.8	LRRC39	100614409	100643771	-	protein_coding
ENSG00000162998	ENSG00000162998:2	19	0.4816	0.0009383	0.02188	0.02104	2	ENSG00000162998.4	FRZB	183698002	183731890	-	protein_coding
ENSG00000170430	ENSG00000170430:4	1	0.9984	2.331e-05	0.02104	0.02104	10	ENSG00000170430.9	MGMT	131265448	131566271	+	protein_coding
ENSG00000242435	ENSG00000242435:1	5	1.91	7.086e-05	0.02108	0.02104	7	ENSG00000242435.1	UPK3BP1	76633979	76635091	+	pseudogene
ENSG00000227141	ENSG00000227141:1	7	0.9848	0.0001697	0.02115	0.02102	1	ENSG00000227141.2	RP11-545A16.3	179555840	179558310	+	pseudogene
ENSG00000163743	ENSG00000163743:1	1	0.9987	2.326e-05	0.021	0.021	4	ENSG00000163743.9	RCHY1	76404247	76439974	-	protein_coding
ENSG00000164535	ENSG00000164535:1	27	1.003	0.0005518	0.02149	0.021	7	ENSG00000164535.10	DAGLB	6448757	6523821	-	protein_coding
ENSG00000087266	ENSG00000087266:3	11	0.77	0.0004363	0.02137	0.02099	4	ENSG00000087266.11	SH3BP2	2794750	2842825	+	protein_coding
ENSG00000120889	ENSG00000120889:1	7	0.9719	0.0001638	0.02112	0.02099	8	ENSG00000120889.8	TNFRSF10B	22877646	22926692	-	protein_coding
ENSG00000170482	ENSG00000170482:1	38	0.9078	0.001052	0.02194	0.02099	5	ENSG00000170482.12	SLC23A1	138702885	138720242	-	protein_coding
ENSG00000266753	ENSG00000266753:2	55	0.06203	0.02963	0.04843	0.02098	17	ENSG00000266753.2	RP11-690G19.3	37408897	37410550	-	lincRNA
ENSG00000135945	ENSG00000135945:1	81	0.9807	0.001759	0.02258	0.02097	2	ENSG00000135945.5	REV1	100016938	100106497	-	protein_coding
ENSG00000144648	ENSG00000144648:2	6	1.025	0.0001129	0.02105	0.02097	3	ENSG00000144648.10	ACKR2	42846244	42929466	+	protein_coding
ENSG00000175928	ENSG00000175928:1	2	0.945	4.823e-05	0.02099	0.02097	3	ENSG00000175928.5	LRRN1	3841121	3889387	+	protein_coding
ENSG00000172482	ENSG00000172482:2	98	1.162	0.001078	0.02193	0.02096	2	ENSG00000172482.4	AGXT	241807896	241819919	+	protein_coding
ENSG00000231312	ENSG00000231312:1	4	0.7822	0.0001518	0.02106	0.02094	2	ENSG00000231312.2	AC007246.3	39663778	39892483	+	antisense
ENSG00000084463	ENSG00000084463:1	32	0.8221	0.0009168	0.02176	0.02093	12	ENSG00000084463.3	WBP11	14939410	14956474	-	protein_coding
ENSG00000166349	ENSG00000166349:2	24	0.9322	0.0005527	0.02142	0.02093	11	ENSG00000166349.5	RAG1	36532259	36614706	+	protein_coding
ENSG00000260459	ENSG00000260459:1	2	0.9683	4.702e-05	0.02096	0.02093	16	ENSG00000260459.2	FTLP14	68856490	68856973	+	pseudogene
ENSG00000132321	ENSG00000132321:1	6	0.9547	0.0001557	0.02105	0.02092	2	ENSG00000132321.12	IQCA1	237232794	237416185	-	protein_coding
ENSG00000152527	ENSG00000152527:1	6	1.45	7.36e-05	0.02095	0.0209	2	ENSG00000152527.9	PLEKHH2	43864412	43995126	+	protein_coding
ENSG00000158457	ENSG00000158457:1	16	1.592	0.0001819	0.02103	0.02089	7	ENSG00000158457.4	TSPAN33	128784712	128808671	+	protein_coding
ENSG00000175893	ENSG00000175893:1	22	0.9375	0.0005463	0.02137	0.02088	9	ENSG00000175893.7	ZDHHC21	14611069	14693469	-	protein_coding
ENSG00000247157	ENSG00000247157:1	27	1.185	0.0005192	0.02134	0.02088	12	ENSG00000247157.2	RP11-434C1.1	11700964	11743303	+	lincRNA
ENSG00000148180	ENSG00000148180:1	43	0.9934	0.0009142	0.02169	0.02087	9	ENSG00000148180.12	GSN	123970072	124095121	+	protein_coding
ENSG00000258708	ENSG00000258708:1	43	1.001	0.03005	0.04872	0.02087	14	ENSG00000258708.1	SLC25A21-AS1	37641093	37643016	+	protein_coding
ENSG00000104472	ENSG00000104472:1	23	1.244	0.0004994	0.02128	0.02084	8	ENSG00000104472.5	CHRAC1	141521397	141527236	+	protein_coding
ENSG00000147789	ENSG00000147789:1	104	0.4732	0.005133	0.02557	0.02084	8	ENSG00000147789.11	ZNF7	146052849	146072894	+	protein_coding
ENSG00000163161	ENSG00000163161:2	21	0.8999	0.0004936	0.02128	0.02084	2	ENSG00000163161.8	ERCC3	128014866	128051752	-	protein_coding
ENSG00000165934	ENSG00000165934:1	34	1.061	0.0008097	0.02156	0.02083	14	ENSG00000165934.8	CPSF2	92588281	92630755	+	protein_coding
ENSG00000070371	ENSG00000070371:2	2	0.997	4.974e-05	0.02084	0.02081	22	ENSG00000070371.11	CLTCL1	19166986	19279239	-	protein_coding
ENSG00000022567	ENSG00000022567:1	20	0.9415	0.0003092	0.02106	0.02079	8	ENSG00000022567.5	SLC45A4	142217265	142318404	-	protein_coding
ENSG00000246090	ENSG00000246090:5	6	0.9981	9.006e-05	0.02085	0.02079	4	ENSG00000246090.2	RP11-696N14.1	100010008	100222513	+	antisense
ENSG00000157873	ENSG00000157873:2	41	0.4225	0.002524	0.02309	0.02078	1	ENSG00000157873.13	TNFRSF14	2487078	2496821	+	protein_coding
ENSG00000111875	ENSG00000111875:1	2	0.9729	4.7e-05	0.02079	0.02077	6	ENSG00000111875.7	ASF1A	119215384	119230332	+	protein_coding
ENSG00000114395	ENSG00000114395:1	3	0.9929	7.085e-05	0.02081	0.02077	3	ENSG00000114395.6	CYB561D2	50388126	50395891	+	protein_coding
ENSG00000138075	ENSG00000138075:2	13	1.192	0.0002513	0.02098	0.02077	2	ENSG00000138075.7	ABCG5	44039611	44066004	-	protein_coding
ENSG00000225361	ENSG00000225361:1	19	0.7264	0.0006494	0.02134	0.02076	9	ENSG00000225361.3	PPP1R26-AS1	138354573	138372623	-	antisense
ENSG00000129467	ENSG00000129467:1	15	0.8386	0.000402	0.0211	0.02075	14	ENSG00000129467.9	ADCY4	24787555	24804299	-	protein_coding
ENSG00000197928	ENSG00000197928:1	6	0.9961	0.0001331	0.02085	0.02075	19	ENSG00000197928.6	ZNF677	53731577	53758151	-	protein_coding
ENSG00000171658	ENSG00000171658:2	11	0.4149	0.0005488	0.0212	0.02072	3	ENSG00000171658.4	RP11-443P15.2	185677732	185698658	+	pseudogene
ENSG00000120708	ENSG00000120708:1	10	0.785	0.0002711	0.02094	0.02071	5	ENSG00000120708.12	TGFBI	135364584	135399507	+	protein_coding
ENSG00000237248	ENSG00000237248:1	79	1.099	0.001847	0.0224	0.02071	12	ENSG00000237248.3	LINC00987	9392599	9395635	+	lincRNA
ENSG00000108349	ENSG00000108349:1	11	0.3214	0.0008754	0.02148	0.0207	17	ENSG00000108349.10	CASC3	38296571	38328436	+	protein_coding
ENSG00000143248	ENSG00000143248:1	5	1.146	0.000108	0.02078	0.0207	1	ENSG00000143248.8	RGS5	163080911	163291577	-	protein_coding
ENSG00000198496	ENSG00000198496:1	121	0.9664	0.002737	0.02321	0.0207	17	ENSG00000198496.6	NBR2	41277627	41305688	+	pseudogene
ENSG00000131508	ENSG00000131508:1	22	1.067	0.0003421	0.02098	0.02069	5	ENSG00000131508.11	UBE2D2	138906016	139008018	+	protein_coding
ENSG00000136160	ENSG00000136160:1	1	0.994	2.301e-05	0.02069	0.02069	13	ENSG00000136160.10	EDNRB	78469616	78493903	-	protein_coding
ENSG00000178974	ENSG00000178974:2	89	0.5961	0.003931	0.02431	0.02069	14	ENSG00000178974.5	FBXO34	55738021	55828636	+	protein_coding
ENSG00000165794	ENSG00000165794:1	2	0.9971	3.395e-05	0.02069	0.02068	14	ENSG00000165794.5	SLC39A2	21467414	21470030	+	protein_coding
ENSG00000169918	ENSG00000169918:1	7	0.9508	0.0001211	0.02077	0.02068	15	ENSG00000169918.5	OTUD7A	31775329	32162992	-	protein_coding
ENSG00000136152	ENSG00000136152:1	14	0.8698	0.0003854	0.021	0.02067	13	ENSG00000136152.10	COG3	46039060	46110765	+	protein_coding
ENSG00000179546	ENSG00000179546:2	29	0.7234	0.0009818	0.02156	0.02067	1	ENSG00000179546.3	HTR1D	23516993	23521222	-	protein_coding
ENSG00000235888	ENSG00000235888:2	1	0.3217	7.421e-05	0.02068	0.02064	21	ENSG00000235888.1	AF064858.8	40360633	40378079	-	lincRNA
ENSG00000228716	ENSG00000228716:1	176	0.9997	0.004108	0.0244	0.02062	5	ENSG00000228716.2	DHFR	79922047	79950802	-	protein_coding
ENSG00000138078	ENSG00000138078:1	33	1.083	0.0006381	0.02118	0.02061	2	ENSG00000138078.11	PREPL	44543420	44589001	-	protein_coding
ENSG00000255198	ENSG00000255198:1	9	0.8151	0.0002464	0.02081	0.02061	16	ENSG00000255198.3	SNHG9	2014960	2015510	+	lincRNA
ENSG00000163412	ENSG00000163412:1	12	1.355	0.0001629	0.02072	0.02059	3	ENSG00000163412.8	EIF4E3	71724567	71803924	-	protein_coding
ENSG00000272604	ENSG00000272604:1	3	0.9622	7.139e-05	0.02063	0.02059	7	ENSG00000272604.1	RP11-251G23.5	105211530	105214107	+	antisense
ENSG00000158966	ENSG00000158966:1	20	0.6694	0.0006174	0.02113	0.02058	1	ENSG00000158966.9	CACHD1	64936428	65158741	+	protein_coding
ENSG00000138744	ENSG00000138744:1	32	1	0.0006497	0.02115	0.02057	4	ENSG00000138744.10	NAAA	76831809	76862204	-	protein_coding
ENSG00000176624	ENSG00000176624:1	30	1.015	0.0005979	0.0211	0.02057	18	ENSG00000176624.9	MEX3C	48700920	48744674	-	protein_coding
ENSG00000226741	ENSG00000226741:2	24	0.4495	0.001247	0.02171	0.02057	22	ENSG00000226741.1	CTA-929C8.6	27706612	27713417	+	lincRNA
ENSG00000205758	ENSG00000205758:2	8	0.1121	0.002248	0.02261	0.02055	21	ENSG00000205758.7	CRYZL1	34961647	35016232	-	protein_coding
ENSG00000119326	ENSG00000119326:1	8	0.9973	0.0001827	0.02069	0.02054	9	ENSG00000119326.10	CTNNAL1	111704851	111775809	-	protein_coding
ENSG00000158406	ENSG00000158406:1	2	0.9998	4.542e-05	0.02056	0.02054	6	ENSG00000158406.2	HIST1H4H	26281283	26285762	-	protein_coding
ENSG00000144746	ENSG00000144746:2	4	0.9985	0.0002048	0.02068	0.02052	3	ENSG00000144746.6	ARL6IP5	69134095	69155217	+	protein_coding
ENSG00000064201	ENSG00000064201:1	6	0.9985	0.0001492	0.02062	0.02051	11	ENSG00000064201.11	TSPAN32	2323227	2339430	+	protein_coding
ENSG00000163618	ENSG00000163618:2	88	1.046	0.001908	0.02223	0.02048	3	ENSG00000163618.13	CADPS	62384022	62861054	-	protein_coding
ENSG00000185298	ENSG00000185298:1	60	0.8282	0.001747	0.02208	0.02048	17	ENSG00000185298.8	CCDC137	79633394	79640934	+	protein_coding
ENSG00000200259	ENSG00000200259:1	46	0.9786	0.001137	0.0215	0.02047	19	ENSG00000200259.1	SNORD35A	49994432	49994517	+	snoRNA
ENSG00000100100	ENSG00000100100:1	37	0.579	0.001602	0.02192	0.02046	22	ENSG00000100100.8	PIK3IP1	31677579	31688520	-	protein_coding
ENSG00000173218	ENSG00000173218:2	69	1.022	0.001517	0.02185	0.02046	1	ENSG00000173218.10	VANGL1	116184574	116240845	+	protein_coding
ENSG00000145730	ENSG00000145730:2	81	1.038	0.001703	0.022	0.02045	5	ENSG00000145730.16	PAM	102089685	102366809	+	protein_coding
ENSG00000171103	ENSG00000171103:1	12	0.9691	0.000263	0.02066	0.02044	2	ENSG00000171103.6	TRMT61B	29072687	29093167	-	protein_coding
ENSG00000155158	ENSG00000155158:1	10	0.9987	0.0003354	0.02071	0.02042	9	ENSG00000155158.16	TTC39B	15163620	15307358	-	protein_coding
ENSG00000245750	ENSG00000245750:1	39	0.4481	0.001918	0.02217	0.02042	15	ENSG00000245750.3	RP11-279F6.1	69755365	69863775	+	lincRNA
ENSG00000163009	ENSG00000163009:1	9	1.004	0.0002303	0.02059	0.0204	2	ENSG00000163009.4	C2orf48	10281509	10351851	+	protein_coding
ENSG00000239713	ENSG00000239713:1	15	1.596	0.0002028	0.02056	0.02039	22	ENSG00000239713.3	APOBEC3G	39436924	39483748	+	protein_coding
ENSG00000240694	ENSG00000240694:1	6	0.9984	0.0001161	0.02046	0.02038	8	ENSG00000240694.4	PNMA2	26362202	26371608	-	protein_coding
ENSG00000116688	ENSG00000116688:3	27	0.1822	0.003991	0.02405	0.02037	1	ENSG00000116688.12	MFN2	12040238	12073571	+	protein_coding
ENSG00000261451	ENSG00000261451:2	7	1	0.0001395	0.02048	0.02037	8	ENSG00000261451.1	RP11-981G7.1	10291182	10295822	+	sense_overlapping
ENSG00000006194	ENSG00000006194:1	40	1.06	0.0007928	0.02107	0.02035	16	ENSG00000006194.6	ZNF263	3313743	3351401	+	protein_coding
ENSG00000259132	ENSG00000259132:1	75	0.9842	0.001357	0.02159	0.02035	14	ENSG00000259132.1	RP11-298I3.5	23415479	23451467	-	protein_coding
ENSG00000113448	ENSG00000113448:1	23	0.9964	0.0004893	0.02078	0.02034	5	ENSG00000113448.12	PDE4D	58264865	59817947	-	protein_coding
ENSG00000064666	ENSG00000064666:2	1	0.6608	3.437e-05	0.02034	0.02033	19	ENSG00000064666.10	CNN2	1026298	1039068	+	protein_coding
ENSG00000100376	ENSG00000100376:4	24	0.0215	0.622	0.6166	0.02033	22	ENSG00000100376.7	FAM118A	45704849	45737836	+	protein_coding
ENSG00000115598	ENSG00000115598:1	31	0.968	0.0007298	0.02099	0.02033	2	ENSG00000115598.5	IL1RL2	102803433	102856462	+	protein_coding
ENSG00000145743	ENSG00000145743:1	71	1.063	0.001538	0.02172	0.02032	5	ENSG00000145743.11	FBXL17	107194736	107717799	-	protein_coding
ENSG00000258701	ENSG00000258701:1	8	0.9951	0.0001969	0.02048	0.02032	14	ENSG00000258701.1	LINC00638	105287538	105290055	+	lincRNA
ENSG00000270863	ENSG00000270863:1	31	1.224	0.0005718	0.02082	0.02031	12	ENSG00000270863.1	RP11-434C1.3	11665657	11667070	+	pseudogene
ENSG00000232995	ENSG00000232995:2	15	1.134	0.0003486	0.0206	0.0203	1	ENSG00000232995.3	RP11-267N12.3	163214295	163291684	-	antisense
ENSG00000011376	ENSG00000011376:2	18	1.012	0.0003681	0.02059	0.02027	3	ENSG00000011376.5	LARS2	45429998	45590913	+	protein_coding
ENSG00000113361	ENSG00000113361:2	19	1.013	0.0005508	0.02076	0.02027	5	ENSG00000113361.8	CDH6	31193857	31329253	+	protein_coding
ENSG00000143162	ENSG00000143162:1	23	0.9986	0.0004557	0.02067	0.02027	1	ENSG00000143162.7	CREG1	167498914	167523004	-	protein_coding
ENSG00000160199	ENSG00000160199:2	99	1.081	0.002025	0.02213	0.02027	21	ENSG00000160199.10	PKNOX1	44394620	44453691	+	protein_coding
ENSG00000090989	ENSG00000090989:1	2	1	4.495e-05	0.02028	0.02026	4	ENSG00000090989.13	EXOC1	56719782	56771200	+	protein_coding
ENSG00000159110	ENSG00000159110:2	31	0.8692	0.004704	0.02459	0.02025	21	ENSG00000159110.15	IFNAR2	34602206	34637980	+	protein_coding
ENSG00000118094	ENSG00000118094:2	137	1.009	0.003222	0.02319	0.02022	11	ENSG00000118094.7	TREH	118528026	118550399	-	protein_coding
ENSG00000215022	ENSG00000215022:1	1	0.2116	0.0001143	0.02029	0.0202	6	ENSG00000215022.3	RP1-257A7.4	13265093	13295818	-	antisense
ENSG00000035115	ENSG00000035115:1	11	1.523	0.0001079	0.02026	0.02018	2	ENSG00000035115.17	SH3YL1	217730	266398	-	protein_coding
ENSG00000164393	ENSG00000164393:2	76	1.033	0.001452	0.02149	0.02017	6	ENSG00000164393.4	GPR111	47624172	47665533	+	protein_coding
ENSG00000228049	ENSG00000228049:2	26	1.114	0.0005976	0.0207	0.02017	7	ENSG00000228049.5	POLR2J2	102277474	102312076	-	protein_coding
ENSG00000255545	ENSG00000255545:3	3	0.8763	7.194e-05	0.02022	0.02017	11	ENSG00000255545.3	RP11-627G23.1	134306367	134375555	+	processed_transcript
ENSG00000224093	ENSG00000224093:1	10	0.8785	0.0002596	0.02038	0.02016	1	ENSG00000224093.1	RP5-1033H22.2	94057756	94071130	+	antisense
ENSG00000150667	ENSG00000150667:1	26	1.002	0.0005674	0.02065	0.02015	15	ENSG00000150667.6	FSIP1	39892232	40075031	-	protein_coding
ENSG00000214796	ENSG00000214796:2	30	0.3922	0.002751	0.02268	0.02015	1	ENSG00000214796.4	RP11-480I12.5	202820956	202830748	-	pseudogene
ENSG00000162377	ENSG00000162377:1	77	0.9597	0.001743	0.02173	0.02014	1	ENSG00000162377.4	SELRC1	53152508	53164038	-	protein_coding
ENSG00000180914	ENSG00000180914:1	139	1.055	0.003363	0.02324	0.02014	3	ENSG00000180914.6	OXTR	8792094	8811314	-	protein_coding
ENSG00000187741	ENSG00000187741:1	81	1.023	0.001662	0.02164	0.02012	16	ENSG00000187741.10	FANCA	89803957	89883065	-	protein_coding
ENSG00000058063	ENSG00000058063:1	25	0.9996	0.0005355	0.02057	0.0201	3	ENSG00000058063.11	ATP11B	182511288	182639423	+	protein_coding
ENSG00000269896	ENSG00000269896:2	15	1	0.0003265	0.02036	0.02008	1	ENSG00000269896.1	RP4-740C4.6	2281853	2284259	-	processed_transcript
ENSG00000187260	ENSG00000187260:2	15	0.6787	0.0004114	0.02039	0.02003	7	ENSG00000187260.11	WDR86	151072995	151107813	-	protein_coding
ENSG00000006695	ENSG00000006695:1	13	0.8911	0.0003217	0.0203	0.02002	17	ENSG00000006695.6	COX10	13972813	14111994	+	protein_coding
ENSG00000230438	ENSG00000230438:4	1	0.5067	4.452e-05	0.02004	0.02002	6	ENSG00000230438.5	RP11-420G6.4	2854896	2881641	-	lincRNA
ENSG00000180113	ENSG00000180113:1	3	0.9999	6.406e-05	0.02005	0.02001	6	ENSG00000180113.11	TDRD6	46655612	46672056	+	protein_coding
ENSG00000100241	ENSG00000100241:1	12	1.009	0.0002641	0.02022	0.02	22	ENSG00000100241.16	SBF1	50883429	50913454	-	protein_coding
ENSG00000104427	ENSG00000104427:1	58	0.5313	0.002427	0.02222	0.01999	8	ENSG00000104427.7	ZC2HC1A	79578282	79632000	+	protein_coding
ENSG00000142089	ENSG00000142089:2	5	1	0.0001066	0.02007	0.01999	11	ENSG00000142089.11	IFITM3	319669	327537	-	protein_coding
ENSG00000171115	ENSG00000171115:2	17	0.7385	0.0005032	0.02043	0.01999	7	ENSG00000171115.3	GIMAP8	150147718	150176480	+	protein_coding
ENSG00000172061	ENSG00000172061:1	7	1.113	0.0001481	0.0201	0.01998	3	ENSG00000172061.7	LRRC15	194075976	194090472	-	protein_coding
ENSG00000212126	ENSG00000212126:1	30	1.135	0.0005597	0.02047	0.01998	12	ENSG00000212126.3	TAS2R50	11138512	11139511	-	protein_coding
ENSG00000015133	ENSG00000015133:1	11	1.019	0.0002293	0.02016	0.01997	14	ENSG00000015133.14	CCDC88C	91737667	91884188	-	protein_coding
ENSG00000185885	ENSG00000185885:1	5	0.9979	0.0001066	0.02005	0.01997	11	ENSG00000185885.11	IFITM1	313506	315272	+	protein_coding
ENSG00000169242	ENSG00000169242:1	25	0.3462	0.00124	0.02109	0.01996	1	ENSG00000169242.7	EFNA1	155099936	155107333	+	protein_coding
ENSG00000173486	ENSG00000173486:2	30	1.05	0.0007204	0.0206	0.01995	11	ENSG00000173486.8	FKBP2	64008475	64011604	+	protein_coding
ENSG00000228445	ENSG00000228445:2	38	0.8491	0.001092	0.02094	0.01995	2	ENSG00000228445.1	UGT1A2P	234655860	234656725	+	pseudogene
ENSG00000255871	ENSG00000255871:1	11	1.301	0.0001492	0.02006	0.01995	12	ENSG00000255871.2	RP11-69C13.1	16846734	16848911	+	lincRNA
ENSG00000166349	ENSG00000166349:1	6	1.637	5.806e-05	0.01998	0.01994	11	ENSG00000166349.5	RAG1	36532259	36614706	+	protein_coding
ENSG00000196418	ENSG00000196418:2	9	0.9972	0.0002025	0.0201	0.01994	1	ENSG00000196418.8	ZNF124	247285277	247335318	-	protein_coding
ENSG00000257556	ENSG00000257556:2	78	0.64	0.002554	0.02229	0.01994	14	ENSG00000257556.1	RP11-44N21.1	105559946	105565341	+	lincRNA
ENSG00000116106	ENSG00000116106:2	26	0.9344	0.0006175	0.02047	0.01992	2	ENSG00000116106.7	EPHA4	222282747	222438922	-	protein_coding
ENSG00000215908	ENSG00000215908:2	4	0.7136	0.0001244	0.02	0.01991	1	ENSG00000215908.5	CROCCP2	16944751	16971178	-	lincRNA
ENSG00000070669	ENSG00000070669:2	42	1.204	0.0007589	0.02057	0.01989	7	ENSG00000070669.12	ASNS	97481430	97501854	-	protein_coding
ENSG00000112977	ENSG00000112977:1	8	0.9999	0.000205	0.02006	0.01989	5	ENSG00000112977.11	DAP	10679342	10761384	-	protein_coding
ENSG00000141429	ENSG00000141429:1	2	0.997	4.418e-05	0.01991	0.01989	18	ENSG00000141429.9	GALNT1	33161081	33291798	+	protein_coding
ENSG00000184207	ENSG00000184207:2	3	0.5082	0.0001318	0.01999	0.01989	16	ENSG00000184207.8	PGP	2261998	2264808	-	protein_coding
ENSG00000173327	ENSG00000173327:1	6	0.444	0.0003709	0.0202	0.01988	11	ENSG00000173327.3	MAP3K11	65365226	65382853	-	protein_coding
ENSG00000068615	ENSG00000068615:1	51	1.059	0.001154	0.02092	0.01987	2	ENSG00000068615.12	REEP1	86441116	86565206	-	protein_coding
ENSG00000140943	ENSG00000140943:1	6	0.9913	0.0001768	0.02002	0.01987	16	ENSG00000140943.12	MBTPS1	84087368	84150511	-	protein_coding
ENSG00000170037	ENSG00000170037:1	12	0.9707	0.000265	0.0201	0.01987	17	ENSG00000170037.9	CNTROB	7835419	7853236	+	protein_coding
ENSG00000132906	ENSG00000132906:2	75	0.9863	0.001637	0.02136	0.01986	1	ENSG00000132906.13	CASP9	15817327	15853029	-	protein_coding
ENSG00000140945	ENSG00000140945:1	1	0.7846	2.812e-05	0.01987	0.01986	16	ENSG00000140945.11	CDH13	82660408	83830204	+	protein_coding
ENSG00000164638	ENSG00000164638:4	7	0.8905	0.0001415	0.01995	0.01984	7	ENSG00000164638.6	SLC29A4	5314000	5346501	+	protein_coding
ENSG00000115648	ENSG00000115648:1	19	1.021	0.000448	0.02023	0.01983	2	ENSG00000115648.9	MLPH	238394071	238463961	+	protein_coding
ENSG00000138036	ENSG00000138036:2	16	1.12	0.0003031	0.02009	0.01983	2	ENSG00000138036.14	DYNC2LI1	44001178	44037149	+	protein_coding
[truncated: 23,396 more rows]

## Sheet: inflammatory_bowel_disease
ensembl_gene	cluster_name	n_SNPs	PIP_eQTLs	PIP_GWAS_no_prior	PIP_GWAS_prior	RCP	chr	gene_id	gene_name	start	end	strand	gene_type
ENSG00000140968	ENSG00000140968:1	2	0.9969	0.9643	0.999	0.9799	16	ENSG00000140968.6	IRF8	85932409	85956215	+	protein_coding
ENSG00000169220	ENSG00000169220:1	1	0.9991	0.2548	0.9791	0.9788	5	ENSG00000169220.13	RGS14	176784838	176799602	+	protein_coding
ENSG00000211677	ENSG00000211677:1	1	0.9998	0.08298	0.9273	0.9272	22	ENSG00000211677.2	IGLC2	23243156	23243617	+	IG_C_gene
ENSG00000211685	ENSG00000211685:2	6	0.9969	0.6807	0.9703	0.9151	22	ENSG00000211685.2	IGLC7	23264766	23265203	+	IG_C_gene
ENSG00000138448	ENSG00000138448:1	16	1.058	0.8052	0.9809	0.9103	2	ENSG00000138448.7	ITGAV	187454792	187545628	+	protein_coding
ENSG00000174514	ENSG00000174514:1	2	1.998	0.05806	0.902	0.9023	1	ENSG00000174514.8	MFSD4	205538013	205572046	+	protein_coding
ENSG00000162552	ENSG00000162552:2	19	1.021	0.9935	0.9992	0.8805	1	ENSG00000162552.10	WNT4	22443798	22470462	-	protein_coding
ENSG00000176920	ENSG00000176920:1	1	0.9917	0.05276	0.8803	0.8799	19	ENSG00000176920.10	FUT2	49199228	49209207	+	protein_coding
ENSG00000211679	ENSG00000211679:1	6	0.8817	0.6807	0.9379	0.8149	22	ENSG00000211679.2	IGLC3	23248512	23248973	+	IG_C_gene
ENSG00000185499	ENSG00000185499:1	16	0.9548	0.6538	0.9291	0.8046	1	ENSG00000185499.12	MUC1	155158300	155162707	-	protein_coding
ENSG00000137634	ENSG00000137634:1	19	1.18	0.3326	0.841	0.7694	11	ENSG00000137634.5	NXPE4	114441313	114466484	-	protein_coding
ENSG00000104343	ENSG00000104343:1	2	0.9996	0.04549	0.7707	0.7653	8	ENSG00000104343.15	UBE2W	74692332	74791145	-	protein_coding
ENSG00000076043	ENSG00000076043:1	21	1.053	0.4083	0.8437	0.7441	11	ENSG00000076043.5	REXO2	114310108	114321001	+	protein_coding
ENSG00000130511	ENSG00000130511:1	6	1.072	0.1779	0.7763	0.7343	19	ENSG00000130511.11	SSBP4	18529674	18545372	+	protein_coding
ENSG00000200169	ENSG00000200169:2	10	1.831	0.07743	0.7335	0.7167	1	ENSG00000200169.1	RNU5D-1	45196727	45196842	-	snRNA
ENSG00000100304	ENSG00000100304:1	12	1	0.1463	0.7382	0.6995	22	ENSG00000100304.12	TTLL12	43562628	43583139	-	protein_coding
ENSG00000095110	ENSG00000095110:1	16	1.003	0.2941	0.7759	0.69	11	ENSG00000095110.3	NXPE1	114392437	114430617	-	protein_coding
ENSG00000164062	ENSG00000164062:1	26	0.8498	0.9051	0.9678	0.6743	3	ENSG00000164062.8	APEH	49711435	49721396	+	protein_coding
ENSG00000174175	ENSG00000174175:1	28	0.989	0.5095	0.8321	0.6675	1	ENSG00000174175.12	SELP	169558087	169599431	-	protein_coding
ENSG00000117505	ENSG00000117505:1	17	1.019	0.184	0.7167	0.6591	1	ENSG00000117505.8	DR1	93811445	93835055	+	protein_coding
ENSG00000260872	ENSG00000260872:1	32	1.017	0.6481	0.8754	0.6572	16	ENSG00000260872.1	RP11-680G24.5	15111963	15114345	-	antisense
ENSG00000198742	ENSG00000198742:1	7	0.8255	0.6252	0.8653	0.6516	7	ENSG00000198742.5	SMURF1	98625061	98741723	-	protein_coding
ENSG00000164116	ENSG00000164116:2	17	1.219	0.191	0.7065	0.6437	4	ENSG00000164116.12	GUCY1A3	156587863	156653501	+	protein_coding
ENSG00000111725	ENSG00000111725:1	1	0.9046	0.01605	0.6325	0.631	12	ENSG00000111725.6	PRKAB1	120105558	120119435	+	protein_coding
ENSG00000137571	ENSG00000137571:1	17	1.197	0.2013	0.6903	0.6188	8	ENSG00000137571.6	SLCO5A1	70579282	70747299	-	protein_coding
ENSG00000165617	ENSG00000165617:2	2	2	0.01097	0.6125	0.6125	14	ENSG00000165617.10	DACT1	59100685	59115039	+	protein_coding
ENSG00000117280	ENSG00000117280:1	4	0.9985	0.03206	0.6129	0.6046	1	ENSG00000117280.8	RAB7L1	205737114	205744588	-	protein_coding
ENSG00000214982	ENSG00000214982:1	6	1	0.06374	0.6214	0.6005	10	ENSG00000214982.6	PARGP1	51623417	51732824	+	pseudogene
ENSG00000172543	ENSG00000172543:2	14	0.7763	0.1055	0.637	0.5995	11	ENSG00000172543.3	CTSW	65647280	65651212	+	protein_coding
ENSG00000134460	ENSG00000134460:2	6	0.8857	0.1023	0.6343	0.598	10	ENSG00000134460.11	IL2RA	6052652	6104288	-	protein_coding
ENSG00000013288	ENSG00000013288:2	4	0.9814	0.04531	0.6062	0.5921	4	ENSG00000013288.4	MAN2B2	6576902	6625089	+	protein_coding
ENSG00000179889	ENSG00000179889:1	32	1.002	0.6481	0.8504	0.5869	16	ENSG00000179889.14	PDXDC1	15068448	15233196	+	protein_coding
ENSG00000111725	ENSG00000111725:2	3	0.9129	0.03092	0.5831	0.5741	12	ENSG00000111725.6	PRKAB1	120105558	120119435	+	protein_coding
ENSG00000225784	ENSG00000225784:1	6	0.953	0.06374	0.5937	0.5708	10	ENSG00000225784.5	RP11-592B15.4	51287081	51371070	-	pseudogene
ENSG00000233858	ENSG00000233858:1	20	1.016	0.299	0.6869	0.5612	8	ENSG00000233858.4	AC026904.1	49502961	49507181	+	lincRNA
ENSG00000106077	ENSG00000106077:1	5	0.789	0.07123	0.5751	0.5472	7	ENSG00000106077.14	ABHD11	73150424	73153197	-	protein_coding
ENSG00000167193	ENSG00000167193:1	6	0.95	0.06316	0.5689	0.5444	17	ENSG00000167193.7	CRK	1323983	1366456	-	protein_coding
ENSG00000078369	ENSG00000078369:1	39	1.026	0.2875	0.6613	0.5322	1	ENSG00000078369.13	GNB1	1716729	1822495	-	protein_coding
ENSG00000215790	ENSG00000215790:2	51	1.004	0.3124	0.6635	0.5187	1	ENSG00000215790.2	SLC35E2	1656277	1677431	-	protein_coding
ENSG00000117281	ENSG00000117281:1	33	0.9934	0.3125	0.6634	0.5185	1	ENSG00000117281.11	CD160	145695798	145715614	-	protein_coding
ENSG00000252010	ENSG00000252010:1	67	0.848	0.9643	0.982	0.5137	2	ENSG00000252010.1	SCARNA5	234184373	234184648	+	snoRNA
ENSG00000138796	ENSG00000138796:1	21	0.7307	0.5104	0.7533	0.5072	4	ENSG00000138796.11	HADH	108910870	108956331	+	protein_coding
ENSG00000175164	ENSG00000175164:4	5	0.7365	0.07501	0.5361	0.503	9	ENSG00000175164.9	ABO	136125788	136150617	-	processed_transcript
ENSG00000162302	ENSG00000162302:1	27	0.9706	0.1722	0.5819	0.5009	11	ENSG00000162302.8	RPS6KA4	64126620	64139687	+	protein_coding
ENSG00000146535	ENSG00000146535:2	97	1.079	1	1	0.499	7	ENSG00000146535.9	GNA12	2767746	2883958	-	protein_coding
ENSG00000127054	ENSG00000127054:1	13	0.7411	0.2251	0.6059	0.4982	1	ENSG00000127054.14	CPSF3L	1246965	1260071	-	protein_coding
ENSG00000162407	ENSG00000162407:1	10	0.8896	0.2103	0.5961	0.495	1	ENSG00000162407.8	PPAP2B	56960419	57110974	-	protein_coding
ENSG00000170802	ENSG00000170802:1	5	0.9498	0.04519	0.5071	0.4878	2	ENSG00000170802.11	FOXN2	48541776	48606433	+	protein_coding
ENSG00000196517	ENSG00000196517:2	5	1.57	0.03858	0.502	0.486	1	ENSG00000196517.7	SLC6A9	44457172	44497139	-	protein_coding
ENSG00000086544	ENSG00000086544:1	16	1.121	0.1188	0.5396	0.4827	19	ENSG00000086544.2	ITPKC	41223008	41246765	+	protein_coding
ENSG00000257859	ENSG00000257859:2	2	0.9908	0.0131	0.4833	0.48	12	ENSG00000257859.1	RP11-266E14.1	106097981	106137840	+	lincRNA
ENSG00000258395	ENSG00000258395:2	5	0.5057	0.3995	0.6801	0.4768	2	ENSG00000258395.1	RP11-65I12.1	113998307	113998987	+	antisense
ENSG00000162552	ENSG00000162552:1	5	2.11	0.03857	0.4902	0.4736	1	ENSG00000162552.10	WNT4	22443798	22470462	-	protein_coding
ENSG00000164308	ENSG00000164308:1	2	0.9977	0.01201	0.4616	0.4584	5	ENSG00000164308.12	ERAP2	96211643	96255420	+	protein_coding
ENSG00000149292	ENSG00000149292:1	6	1.525	0.07718	0.4884	0.4499	11	ENSG00000149292.12	TTC12	113185251	113254266	+	protein_coding
ENSG00000141480	ENSG00000141480:1	23	0.9482	0.1184	0.5072	0.446	17	ENSG00000141480.13	ARRB2	4613784	4624794	+	protein_coding
ENSG00000176046	ENSG00000176046:1	125	1.109	0.6535	0.803	0.4454	16	ENSG00000176046.7	NUPR1	28548606	28550495	-	protein_coding
ENSG00000211673	ENSG00000211673:1	6	0.4835	0.6807	0.8176	0.443	22	ENSG00000211673.2	IGLV3-1	23222886	23223576	+	IG_V_gene
ENSG00000158292	ENSG00000158292:1	8	0.9988	0.04231	0.4618	0.4417	1	ENSG00000158292.6	GPR153	6307406	6321035	-	protein_coding
ENSG00000168071	ENSG00000168071:2	31	1.013	0.1797	0.5321	0.4356	11	ENSG00000168071.17	CCDC88B	64107695	64125006	+	protein_coding
ENSG00000137648	ENSG00000137648:1	3	1.502	0.03861	0.4497	0.4312	11	ENSG00000137648.12	TMPRSS4	117947753	117992605	+	protein_coding
ENSG00000082212	ENSG00000082212:1	52	0.9508	0.2805	0.5704	0.4107	18	ENSG00000082212.7	ME2	48405419	48474691	+	protein_coding
ENSG00000152527	ENSG00000152527:1	6	1.45	0.05802	0.438	0.4072	2	ENSG00000152527.9	PLEKHH2	43864412	43995126	+	protein_coding
ENSG00000184939	ENSG00000184939:1	119	1.036	0.5548	0.7295	0.4051	16	ENSG00000184939.11	ZFP90	68563993	68609975	+	protein_coding
ENSG00000166165	ENSG00000166165:1	34	0.8709	0.2736	0.5616	0.4041	14	ENSG00000166165.8	CKB	103985996	103989448	-	protein_coding
ENSG00000188322	ENSG00000188322:1	78	1.006	0.4039	0.6271	0.3845	16	ENSG00000188322.4	SBK1	28303840	28335170	+	protein_coding
ENSG00000127080	ENSG00000127080:1	49	0.7135	0.3474	0.5886	0.3786	9	ENSG00000127080.5	IPPK	95375466	95432547	-	protein_coding
ENSG00000133742	ENSG00000133742:1	10	1.392	0.02655	0.3882	0.3746	8	ENSG00000133742.9	CA1	86239837	86291243	-	protein_coding
ENSG00000130948	ENSG00000130948:1	38	1.198	0.118	0.4369	0.3663	9	ENSG00000130948.5	HSD17B3	98997588	99064434	-	protein_coding
ENSG00000187017	ENSG00000187017:1	6	0.7209	0.05436	0.3938	0.3625	1	ENSG00000187017.10	ESPN	6484848	6521430	+	protein_coding
ENSG00000160796	ENSG00000160796:1	12	1.11	0.03642	0.3785	0.3582	3	ENSG00000160796.12	NBEAL2	47021173	47051193	+	protein_coding
ENSG00000221990	ENSG00000221990:1	15	0.8169	0.0694	0.3975	0.3563	5	ENSG00000221990.2	C5orf55	441645	443258	-	protein_coding
ENSG00000134962	ENSG00000134962:1	13	1.108	0.04588	0.3792	0.3526	4	ENSG00000134962.6	KLB	39408473	39453156	+	protein_coding
ENSG00000124097	ENSG00000124097:1	17	1.39	0.1162	0.4228	0.3515	20	ENSG00000124097.7	HMGB1P1	56063448	56064083	-	pseudogene
ENSG00000174194	ENSG00000174194:1	1	0.9981	0.003799	0.3495	0.3495	10	ENSG00000174194.11	AGAP8	51224681	51371321	-	protein_coding
ENSG00000127081	ENSG00000127081:1	7	1.259	0.0198	0.3586	0.3484	9	ENSG00000127081.9	ZNF484	95607874	95640304	-	protein_coding
ENSG00000152404	ENSG00000152404:1	91	1.4	1	1	0.3411	11	ENSG00000152404.11	CWF19L2	107197071	107328572	-	protein_coding
ENSG00000099956	ENSG00000099956:1	18	0.9379	0.08161	0.3894	0.339	22	ENSG00000099956.13	SMARCB1	24129150	24176703	+	protein_coding
ENSG00000126003	ENSG00000126003:1	28	0.8222	0.1403	0.4248	0.336	20	ENSG00000126003.6	PLAGL2	30780306	30795594	-	protein_coding
ENSG00000231050	ENSG00000231050:1	47	1.1	0.2302	0.483	0.3352	1	ENSG00000231050.1	RP1-140A9.1	1822910	1824097	+	antisense
ENSG00000095139	ENSG00000095139:1	132	1.427	1	1	0.3339	11	ENSG00000095139.9	ARCN1	118443105	118473748	+	protein_coding
ENSG00000160766	ENSG00000160766:1	10	1.178	0.04375	0.3594	0.3332	1	ENSG00000160766.10	GBAP1	155183616	155197214	-	pseudogene
ENSG00000130475	ENSG00000130475:1	25	0.9968	0.089	0.388	0.3322	19	ENSG00000130475.10	FCHO1	17858527	17899377	+	protein_coding
ENSG00000196167	ENSG00000196167:2	7	1.385	0.03868	0.3531	0.3301	11	ENSG00000196167.5	COLCA1	111164114	111175770	-	protein_coding
ENSG00000121848	ENSG00000121848:1	41	0.8143	0.3165	0.5354	0.3288	1	ENSG00000121848.9	RNF115	145611036	145696218	+	protein_coding
ENSG00000226721	ENSG00000226721:1	7	1.377	0.0198	0.336	0.3252	9	ENSG00000226721.2	EEF1DP2	95599108	95599950	-	pseudogene
ENSG00000163682	ENSG00000163682:1	13	1.054	0.04588	0.3513	0.3232	4	ENSG00000163682.11	RPL9	39455744	39460568	-	protein_coding
ENSG00000233184	ENSG00000233184:1	30	1.058	0.1135	0.3898	0.3161	1	ENSG00000233184.2	RP11-421L21.3	101491434	101552821	+	antisense
ENSG00000023516	ENSG00000023516:1	67	1.025	0.2258	0.4632	0.3134	13	ENSG00000023516.7	AKAP11	42846289	42897396	+	protein_coding
ENSG00000184730	ENSG00000184730:1	115	0.889	0.6914	0.7826	0.312	16	ENSG00000184730.6	APOBR	28505970	28510291	+	protein_coding
ENSG00000153774	ENSG00000153774:1	23	0.5609	0.1323	0.3968	0.3096	16	ENSG00000153774.4	CFDP1	75327596	75467383	-	protein_coding
ENSG00000113249	ENSG00000113249:2	6	0.9948	0.009905	0.3139	0.3094	5	ENSG00000113249.8	HAVCR1	156456424	156486130	-	protein_coding
ENSG00000197083	ENSG00000197083:1	10	0.9971	0.1651	0.4168	0.3069	5	ENSG00000197083.7	ZNF300P1	150310207	150325851	-	pseudogene
ENSG00000133704	ENSG00000133704:1	49	1.098	0.1072	0.3766	0.3061	12	ENSG00000133704.5	IPO8	30781922	30848920	-	protein_coding
ENSG00000163735	ENSG00000163735:1	15	1.047	0.0305	0.3233	0.3047	4	ENSG00000163735.6	CXCL5	74861359	74864496	-	protein_coding
ENSG00000108669	ENSG00000108669:1	21	0.9583	0.06093	0.3429	0.3036	17	ENSG00000108669.12	CYTH1	76670130	76778379	-	protein_coding
ENSG00000095932	ENSG00000095932:2	6	1.373	0.02686	0.3182	0.302	19	ENSG00000095932.5	C19orf77	3474405	3480540	-	protein_coding
ENSG00000116833	ENSG00000116833:2	17	0.3641	0.937	0.9543	0.2961	1	ENSG00000116833.9	NR5A2	199996730	200146552	+	protein_coding
ENSG00000198890	ENSG00000198890:1	9	0.9928	0.02424	0.3035	0.2887	1	ENSG00000198890.6	PRMT6	107599267	107601916	+	protein_coding
ENSG00000214290	ENSG00000214290:1	6	1.332	0.03867	0.313	0.2881	11	ENSG00000214290.3	COLCA2	111169565	111179460	+	protein_coding
ENSG00000129625	ENSG00000129625:1	2	1.994	0.002797	0.2845	0.2845	5	ENSG00000129625.8	REEP5	112212084	112258236	-	protein_coding
ENSG00000198108	ENSG00000198108:1	117	0.9851	0.2514	0.4575	0.2825	5	ENSG00000198108.3	CHSY3	129240165	129522327	+	protein_coding
ENSG00000114796	ENSG00000114796:1	6	1.577	0.01186	0.2857	0.2793	3	ENSG00000114796.11	KLHL24	183353356	183402265	+	protein_coding
ENSG00000138744	ENSG00000138744:1	32	1	0.178	0.402	0.2782	4	ENSG00000138744.10	NAAA	76831809	76862204	-	protein_coding
ENSG00000169967	ENSG00000169967:1	30	1.023	0.07861	0.3312	0.2777	2	ENSG00000169967.12	MAP3K2	128056306	128146041	-	protein_coding
ENSG00000253438	ENSG00000253438:1	6	1.147	0.03232	0.2979	0.2771	8	ENSG00000253438.2	PCAT1	127859300	128033259	+	lincRNA
ENSG00000176909	ENSG00000176909:1	51	0.653	0.4931	0.6256	0.2739	19	ENSG00000176909.7	MAMSTR	49215999	49222978	-	protein_coding
ENSG00000176209	ENSG00000176209:1	68	0.9955	0.1966	0.4115	0.2735	8	ENSG00000176209.7	SMIM19	42396298	42409603	+	protein_coding
ENSG00000079156	ENSG00000079156:1	12	1.339	0.03873	0.2973	0.2716	2	ENSG00000079156.12	OSBPL6	179059208	179264160	+	protein_coding
ENSG00000233232	ENSG00000233232:1	159	0.9794	0.8005	0.8506	0.2706	16	ENSG00000233232.2	NPIPB7	28467693	28481868	-	protein_coding
ENSG00000122490	ENSG00000122490:1	8	1.999	0.007826	0.266	0.2622	18	ENSG00000122490.14	PQLC1	77662420	77711664	-	protein_coding
ENSG00000176715	ENSG00000176715:3	2	0.6071	0.03858	0.2851	0.259	16	ENSG00000176715.11	ACSF3	89154783	89222254	+	protein_coding
ENSG00000126005	ENSG00000126005:1	21	0.997	0.05428	0.293	0.2554	20	ENSG00000126005.11	MMP24-AS1	33804265	33865934	-	antisense
ENSG00000198729	ENSG00000198729:1	10	1.301	0.06484	0.2987	0.2532	6	ENSG00000198729.4	PPP1R14C	150464212	150571493	+	protein_coding
ENSG00000159658	ENSG00000159658:2	25	1.292	0.07757	0.3065	0.2516	1	ENSG00000159658.6	EFCAB14	47124366	47184824	-	protein_coding
ENSG00000177628	ENSG00000177628:1	16	0.6263	0.6568	0.7359	0.2469	1	ENSG00000177628.11	GBA	155204243	155214490	-	protein_coding
ENSG00000186174	ENSG00000186174:1	9	0.7503	0.03576	0.269	0.2444	11	ENSG00000186174.8	BCL9L	118764584	118796317	-	protein_coding
ENSG00000235217	ENSG00000235217:1	30	0.5746	0.1637	0.3594	0.2394	20	ENSG00000235217.5	TSPY26P	30774280	30778330	-	pseudogene
ENSG00000248734	ENSG00000248734:3	5	1.829	0.002776	0.2386	0.2382	5	ENSG00000248734.2	CTD-2260A17.1	96120481	96121703	+	antisense
ENSG00000176749	ENSG00000176749:1	9	1.091	0.01769	0.2493	0.2378	17	ENSG00000176749.4	CDK5R1	30813637	30818274	+	protein_coding
ENSG00000205277	ENSG00000205277:1	3	1.52	0.005184	0.2335	0.2312	7	ENSG00000205277.5	MUC12	100612904	100662230	+	protein_coding
ENSG00000160185	ENSG00000160185:1	1	0.999	0.002124	0.231	0.231	21	ENSG00000160185.9	UBASH3A	43824008	43867791	+	protein_coding
ENSG00000078304	ENSG00000078304:1	29	1.188	0.3486	0.4925	0.2304	14	ENSG00000078304.15	PPP2R5C	102228135	102394326	+	protein_coding
ENSG00000108465	ENSG00000108465:2	14	1.369	0.07721	0.2868	0.2304	17	ENSG00000108465.10	CDK5RAP3	46045176	46059140	+	protein_coding
ENSG00000188211	ENSG00000188211:1	11	0.4585	0.08295	0.29	0.2293	11	ENSG00000188211.4	NCR3LG1	17373273	17398888	+	protein_coding
ENSG00000160588	ENSG00000160588:1	29	1.07	0.1675	0.3538	0.2292	11	ENSG00000160588.5	MPZL3	118097409	118123065	-	protein_coding
ENSG00000157873	ENSG00000157873:2	41	0.4225	0.5004	0.6076	0.2275	1	ENSG00000157873.13	TNFRSF14	2487078	2496821	+	protein_coding
ENSG00000118096	ENSG00000118096:1	94	1.254	0.8109	0.8499	0.2266	11	ENSG00000118096.3	IFT46	118415243	118443685	-	protein_coding
ENSG00000117697	ENSG00000117697:1	30	1.013	0.06434	0.2702	0.223	1	ENSG00000117697.10	NSL1	212899495	212965124	-	protein_coding
ENSG00000122873	ENSG00000122873:1	158	1.007	0.4311	0.5502	0.2209	10	ENSG00000122873.7	CISD1	60028818	60049346	+	protein_coding
ENSG00000141968	ENSG00000141968:1	13	0.9965	0.03399	0.243	0.2186	19	ENSG00000141968.3	VAV1	6772725	6857377	+	protein_coding
ENSG00000171916	ENSG00000171916:2	4	1	0.006148	0.2207	0.2175	17	ENSG00000171916.12	LGALS9C	18380051	18398259	+	protein_coding
ENSG00000117500	ENSG00000117500:1	58	0.9905	0.1486	0.3275	0.215	1	ENSG00000117500.8	TMED5	93615299	93646285	-	protein_coding
ENSG00000175352	ENSG00000175352:1	2	0.9693	0.003932	0.2155	0.214	11	ENSG00000175352.6	NRIP3	9002123	9025596	-	protein_coding
ENSG00000183246	ENSG00000183246:1	100	0.4368	0.9973	0.9978	0.2124	22	ENSG00000183246.6	RIMBP3C	21899646	21905750	-	protein_coding
ENSG00000137573	ENSG00000137573:1	21	1.049	0.03453	0.2356	0.2105	8	ENSG00000137573.9	SULF1	70378859	70573150	+	protein_coding
ENSG00000226742	ENSG00000226742:1	8	1.997	0.007826	0.2147	0.2101	18	ENSG00000226742.3	HSBP1L1	77724561	77730822	+	protein_coding
ENSG00000104047	ENSG00000104047:1	5	0.9986	0.007511	0.2126	0.2083	15	ENSG00000104047.10	DTWD1	49913177	49937333	+	protein_coding
ENSG00000244945	ENSG00000244945:2	9	0.5066	0.05456	0.2477	0.2069	5	ENSG00000244945.1	RP11-1379J22.2	179022905	179030742	-	antisense
ENSG00000115705	ENSG00000115705:2	10	0.8932	0.00922	0.2087	0.203	2	ENSG00000115705.16	TPO	1377995	1547483	+	protein_coding
ENSG00000168615	ENSG00000168615:1	12	0.9961	0.02274	0.2166	0.2003	8	ENSG00000168615.7	ADAM9	38854388	38962663	+	protein_coding
ENSG00000112977	ENSG00000112977:1	8	0.9999	0.04994	0.2369	0.1994	5	ENSG00000112977.11	DAP	10679342	10761384	-	protein_coding
ENSG00000128604	ENSG00000128604:1	7	1	0.01173	0.2053	0.1975	7	ENSG00000128604.14	IRF5	128577666	128590089	+	protein_coding
ENSG00000176124	ENSG00000176124:1	14	1.223	0.07729	0.2525	0.1931	13	ENSG00000176124.7	DLEU1	50656307	51297372	+	protein_coding
ENSG00000183891	ENSG00000183891:1	18	0.9978	0.03133	0.2162	0.1929	2	ENSG00000183891.5	TTC32	20096404	20101747	-	protein_coding
ENSG00000267795	ENSG00000267795:1	14	0.9998	0.009474	0.1973	0.1912	16	ENSG00000267795.1	SMIM22	4838398	4846492	+	protein_coding
ENSG00000055483	ENSG00000055483:1	9	0.9978	0.01465	0.2008	0.1906	17	ENSG00000055483.15	USP36	76783463	76837523	-	protein_coding
ENSG00000173517	ENSG00000173517:1	47	1.007	0.0734	0.247	0.1904	15	ENSG00000173517.6	PEAK1	77400471	77712486	-	protein_coding
ENSG00000203403	ENSG00000203403:1	36	0.9938	0.06039	0.2358	0.1895	19	ENSG00000203403.2	AC020907.2	35628549	35630484	-	pseudogene
ENSG00000165171	ENSG00000165171:1	37	1.005	0.06211	0.2365	0.1888	7	ENSG00000165171.6	WBSCR27	73248920	73256865	-	protein_coding
ENSG00000272091	ENSG00000272091:1	18	1.222	0.03874	0.2176	0.1883	1	ENSG00000272091.1	RP4-758J24.5	54492356	54494172	-	lincRNA
ENSG00000125703	ENSG00000125703:1	35	1.141	0.05125	0.2259	0.1866	1	ENSG00000125703.10	ATG4C	63249806	63331184	+	protein_coding
ENSG00000273018	ENSG00000273018:1	47	1.033	0.09468	0.2602	0.1864	17	ENSG00000273018.1	CTD-2303H24.2	18414535	18455019	-	processed_transcript
ENSG00000104321	ENSG00000104321:2	1	0.9712	0.001654	0.1843	0.1843	8	ENSG00000104321.6	TRPA1	72932152	72987852	-	protein_coding
ENSG00000136247	ENSG00000136247:2	30	1.189	0.03745	0.2123	0.1838	7	ENSG00000136247.10	ZDHHC4	6617065	6629005	+	protein_coding
ENSG00000204396	ENSG00000204396:1	8	1.216	0.03855	0.2131	0.1837	6	ENSG00000204396.6	VWA7	31733367	31745108	-	protein_coding
ENSG00000110324	ENSG00000110324:2	9	0.7027	0.1159	0.2743	0.1832	11	ENSG00000110324.5	IL10RA	117857063	117872196	+	protein_coding
ENSG00000189143	ENSG00000189143:1	80	1.062	0.1432	0.295	0.1818	7	ENSG00000189143.8	CLDN4	73213872	73247014	+	protein_coding
ENSG00000163362	ENSG00000163362:2	14	0.2964	0.9478	0.9558	0.1782	1	ENSG00000163362.6	C1orf106	200860176	200884863	+	protein_coding
ENSG00000242498	ENSG00000242498:1	10	0.7634	0.03658	0.2044	0.1763	15	ENSG00000242498.3	C15orf38	90443159	90456188	-	protein_coding
ENSG00000133739	ENSG00000133739:2	7	0.8937	0.008813	0.1819	0.1761	8	ENSG00000133739.11	LRRCC1	86019382	86058311	+	protein_coding
ENSG00000178952	ENSG00000178952:1	61	1	0.1074	0.2611	0.176	16	ENSG00000178952.4	TUFM	28853732	28857729	-	protein_coding
ENSG00000186205	ENSG00000186205:2	11	0.9256	0.01748	0.1858	0.1729	1	ENSG00000186205.8	MARC1	220960101	220987735	+	protein_coding
ENSG00000109794	ENSG00000109794:2	12	1.31	0.119	0.2672	0.1723	4	ENSG00000109794.9	FAM149A	187025573	187093821	+	protein_coding
ENSG00000120055	ENSG00000120055:1	5	1.175	0.006922	0.1752	0.1708	10	ENSG00000120055.5	C10orf95	104209594	104211300	-	protein_coding
ENSG00000117385	ENSG00000117385:1	26	1.118	0.116	0.2631	0.1703	1	ENSG00000117385.11	LEPRE1	43212006	43232755	-	protein_coding
ENSG00000023228	ENSG00000023228:1	82	1.048	0.1587	0.2967	0.169	2	ENSG00000023228.9	NDUFS1	206979541	207024327	-	protein_coding
ENSG00000188493	ENSG00000188493:1	4	0.9916	0.01545	0.1794	0.1681	19	ENSG00000188493.10	C19orf54	41246761	41257458	-	protein_coding
ENSG00000149292	ENSG00000149292:4	31	1.194	0.1932	0.3239	0.1678	11	ENSG00000149292.12	TTC12	113185251	113254266	+	protein_coding
ENSG00000223745	ENSG00000223745:1	70	1	0.1333	0.2739	0.1667	1	ENSG00000223745.3	RP4-717I23.3	93727743	93811582	-	processed_transcript
ENSG00000205583	ENSG00000205583:2	9	1.195	0.03855	0.1956	0.1654	7	ENSG00000205583.9	STAG3L1	74988448	75024657	+	pseudogene
ENSG00000115816	ENSG00000115816:1	29	1.001	0.02906	0.1872	0.1648	2	ENSG00000115816.9	CEBPZ	37428755	37458856	-	protein_coding
ENSG00000204219	ENSG00000204219:1	1	0.9892	0.001405	0.1641	0.1641	1	ENSG00000204219.5	TCEA3	23707554	23751233	-	protein_coding
ENSG00000137747	ENSG00000137747:1	14	1.184	0.07729	0.2257	0.1638	11	ENSG00000137747.10	TMPRSS13	117771358	117800174	-	protein_coding
ENSG00000122779	ENSG00000122779:1	3	0.999	0.004111	0.1656	0.1634	7	ENSG00000122779.12	TRIM24	138145079	138274738	+	protein_coding
ENSG00000101311	ENSG00000101311:2	1	0.9998	0.001373	0.1627	0.1627	20	ENSG00000101311.11	FERMT1	6055492	6104191	-	protein_coding
ENSG00000117266	ENSG00000117266:1	4	1.06	0.003212	0.1633	0.1618	1	ENSG00000117266.11	CDK18	205473723	205501921	+	protein_coding
ENSG00000157703	ENSG00000157703:1	3	0.9975	0.004111	0.1636	0.1613	7	ENSG00000157703.11	SVOPL	138279030	138386097	-	protein_coding
ENSG00000257556	ENSG00000257556:2	78	0.64	0.1155	0.2547	0.1613	14	ENSG00000257556.1	RP11-44N21.1	105559946	105565341	+	lincRNA
ENSG00000196167	ENSG00000196167:1	5	1.185	0.03865	0.1913	0.1609	11	ENSG00000196167.5	COLCA1	111164114	111175770	-	protein_coding
ENSG00000198369	ENSG00000198369:1	34	1.102	0.04693	0.1981	0.1609	2	ENSG00000198369.5	SPRED2	65537985	65659771	-	protein_coding
ENSG00000131652	ENSG00000131652:1	19	1.343	0.07796	0.223	0.1603	16	ENSG00000131652.9	THOC6	3074028	3077756	+	protein_coding
ENSG00000106077	ENSG00000106077:2	69	0.2679	0.2845	0.3923	0.1588	7	ENSG00000106077.14	ABHD11	73150424	73153197	-	protein_coding
ENSG00000168575	ENSG00000168575:1	49	1.001	0.06756	0.2118	0.1574	8	ENSG00000168575.5	SLC20A2	42273993	42397069	-	protein_coding
ENSG00000136379	ENSG00000136379:2	22	0.3315	0.1128	0.2476	0.1558	15	ENSG00000136379.7	ABHD17C	80972025	81047962	+	protein_coding
ENSG00000118985	ENSG00000118985:3	66	0.8977	0.08603	0.2241	0.1543	5	ENSG00000118985.10	ELL2	95220802	95297775	-	protein_coding
ENSG00000169242	ENSG00000169242:1	25	0.3462	0.2751	0.3763	0.1474	1	ENSG00000169242.7	EFNA1	155099936	155107333	+	protein_coding
ENSG00000169885	ENSG00000169885:1	4	0.955	0.002692	0.1484	0.1472	1	ENSG00000169885.5	CALML6	1846266	1848735	+	protein_coding
ENSG00000137727	ENSG00000137727:1	32	1.167	0.1548	0.2748	0.1468	11	ENSG00000137727.8	ARHGAP20	110447766	110583912	-	protein_coding
ENSG00000184220	ENSG00000184220:1	10	1.599	0.009255	0.1535	0.1468	3	ENSG00000184220.6	CMSS1	99536678	99897447	+	protein_coding
ENSG00000268129	ENSG00000268129:1	10	0.9099	0.01266	0.1554	0.1458	3	ENSG00000268129.1	RP11-91G21.1	142719749	142720309	-	lincRNA
ENSG00000255389	ENSG00000255389:1	1	0.8613	0.001436	0.1456	0.1455	6	ENSG00000255389.1	C6orf3	111921078	111923498	+	antisense
ENSG00000095110	ENSG00000095110:2	97	1.172	0.5016	0.5668	0.1445	11	ENSG00000095110.3	NXPE1	114392437	114430617	-	protein_coding
ENSG00000197580	ENSG00000197580:1	28	1.419	0.04132	0.1776	0.1442	11	ENSG00000197580.7	BCO2	112046190	112095422	+	protein_coding
ENSG00000166821	ENSG00000166821:2	2	0.998	0.001731	0.1413	0.1408	15	ENSG00000166821.4	PEX11A	90220995	90234014	-	protein_coding
ENSG00000235663	ENSG00000235663:1	6	0.9	0.03855	0.1715	0.1403	6	ENSG00000235663.1	SAPCD1-AS1	31732087	31733365	-	antisense
ENSG00000091129	ENSG00000091129:1	23	1.143	0.1755	0.2857	0.139	7	ENSG00000091129.15	NRCAM	107788068	108097161	-	protein_coding
ENSG00000134882	ENSG00000134882:2	65	0.2239	0.8207	0.8416	0.1388	13	ENSG00000134882.11	UBAC2	99853028	100038688	+	protein_coding
ENSG00000143452	ENSG00000143452:1	35	1.066	0.9647	0.9686	0.1376	1	ENSG00000143452.11	HORMAD1	150670536	150693364	-	protein_coding
ENSG00000121236	ENSG00000121236:1	3	0.9148	0.002452	0.1365	0.1353	11	ENSG00000121236.15	TRIM6	5617339	5634188	+	protein_coding
ENSG00000158292	ENSG00000158292:2	24	0.9988	0.01889	0.1502	0.1352	1	ENSG00000158292.6	GPR153	6307406	6321035	-	protein_coding
ENSG00000244625	ENSG00000244625:1	1	0.9669	0.001141	0.1344	0.1344	22	ENSG00000244625.1	CTA-211A9.5	27068730	27176170	+	lincRNA
ENSG00000066379	ENSG00000066379:2	3	0.9882	0.003455	0.1354	0.1334	6	ENSG00000066379.10	ZNRD1	30026676	30032686	+	protein_coding
ENSG00000114850	ENSG00000114850:1	24	1.084	0.0238	0.1525	0.1334	3	ENSG00000114850.2	SSR3	156257929	156272973	-	protein_coding
ENSG00000236200	ENSG00000236200:1	40	1.063	0.2316	0.3287	0.1332	1	ENSG00000236200.1	KDM4A-AS1	44165436	44173809	-	antisense
ENSG00000097021	ENSG00000097021:1	39	1.027	0.03172	0.1584	0.1325	1	ENSG00000097021.15	ACOT7	6324329	6454451	-	protein_coding
ENSG00000188234	ENSG00000188234:1	1	0.5613	0.002174	0.1331	0.1321	10	ENSG00000188234.9	AGAP4	46321042	46349323	-	protein_coding
ENSG00000225215	ENSG00000225215:2	79	0.3864	1	1	0.1307	11	ENSG00000225215.1	SMARCE1P1	107274130	107275315	-	pseudogene
ENSG00000177663	ENSG00000177663:3	2	0.8904	0.001534	0.1307	0.1303	22	ENSG00000177663.9	IL17RA	17565844	17596583	+	protein_coding
ENSG00000137513	ENSG00000137513:1	32	1.003	0.03502	0.159	0.1302	11	ENSG00000137513.5	NARS2	78147007	78285919	-	protein_coding
ENSG00000086015	ENSG00000086015:1	75	1.046	0.3097	0.3931	0.1297	1	ENSG00000086015.16	MAST2	46252659	46501796	+	protein_coding
ENSG00000234389	ENSG00000234389:2	46	0.9175	0.04713	0.1685	0.1294	2	ENSG00000234389.1	AC007278.3	103055173	103056935	+	sense_intronic
ENSG00000133048	ENSG00000133048:1	1	0.9792	0.001074	0.1292	0.1292	1	ENSG00000133048.8	CHI3L1	203148059	203155877	-	protein_coding
ENSG00000272444	ENSG00000272444:1	4	0.2957	0.05809	0.1773	0.1289	14	ENSG00000272444.1	RP11-1017G21.6	102418753	102419400	+	lincRNA
ENSG00000197429	ENSG00000197429:1	243	0.9146	1	1	0.1285	1	ENSG00000197429.6	IPP	46159996	46216322	-	protein_coding
ENSG00000138111	ENSG00000138111:2	4	1.548	0.002182	0.1291	0.1281	10	ENSG00000138111.10	TMEM180	104221149	104236802	+	protein_coding
ENSG00000150750	ENSG00000150750:1	15	1.147	0.03886	0.1602	0.1281	11	ENSG00000150750.6	C11orf53	111126707	111157126	+	protein_coding
ENSG00000092020	ENSG00000092020:1	17	0.7393	0.03017	0.1527	0.1279	14	ENSG00000092020.6	PPP2R3C	35554673	35591723	-	protein_coding
ENSG00000259758	ENSG00000259758:1	9	0.7632	0.01224	0.1368	0.1273	8	ENSG00000259758.1	CASC7	141530255	141539600	-	lincRNA
ENSG00000007341	ENSG00000007341:1	4	0.999	0.04871	0.1667	0.1261	1	ENSG00000007341.14	ST7L	113066140	113163447	-	protein_coding
ENSG00000122484	ENSG00000122484:2	71	0.4569	0.1576	0.2593	0.1256	1	ENSG00000122484.8	RPAP2	92764522	92867613	+	protein_coding
ENSG00000117395	ENSG00000117395:1	65	1.278	0.348	0.4228	0.1247	1	ENSG00000117395.6	EBNA1BP2	43629846	43736607	-	protein_coding
ENSG00000171243	ENSG00000171243:1	24	1.14	0.01671	0.137	0.1236	7	ENSG00000171243.7	SOSTDC1	16501106	16570205	-	protein_coding
ENSG00000260793	ENSG00000260793:1	25	1.062	0.02646	0.1444	0.1227	17	ENSG00000260793.2	RP5-882C2.2	42298769	42301078	+	antisense
ENSG00000189050	ENSG00000189050:3	34	1.003	0.08935	0.1977	0.1221	17	ENSG00000189050.10	RNFT1	58029601	58042122	-	protein_coding
ENSG00000134265	ENSG00000134265:3	12	0.7891	0.01344	0.132	0.1214	18	ENSG00000134265.8	NAPG	10525902	10552758	+	protein_coding
ENSG00000162613	ENSG00000162613:1	1	0.9993	0.0009768	0.1213	0.1213	1	ENSG00000162613.12	FUBP1	78409740	78444794	-	protein_coding
ENSG00000164002	ENSG00000164002:1	23	1.154	0.01908	0.1367	0.1213	1	ENSG00000164002.7	EXO5	40974413	40982228	+	protein_coding
ENSG00000140455	ENSG00000140455:1	1	0.1783	0.01475	0.1329	0.1211	15	ENSG00000140455.12	USP3	63796793	63886839	+	protein_coding
ENSG00000186283	ENSG00000186283:2	18	1.054	0.01775	0.1353	0.121	1	ENSG00000186283.9	TOR3A	179050512	179067158	+	protein_coding
ENSG00000258568	ENSG00000258568:1	40	0.9198	0.04675	0.1602	0.121	14	ENSG00000258568.1	RHOQP1	50066712	50067290	+	pseudogene
ENSG00000177595	ENSG00000177595:1	16	0.9853	0.008344	0.1271	0.1208	11	ENSG00000177595.13	PIDD	799179	809753	-	protein_coding
ENSG00000120262	ENSG00000120262:3	16	1.029	0.06535	0.1756	0.1205	6	ENSG00000120262.8	CCDC170	151815165	151942328	+	protein_coding
ENSG00000164308	ENSG00000164308:2	45	0.8918	0.1121	0.2158	0.1205	5	ENSG00000164308.12	ERAP2	96211643	96255420	+	protein_coding
ENSG00000197083	ENSG00000197083:2	144	0.3985	0.7534	0.7779	0.1201	5	ENSG00000197083.7	ZNF300P1	150310207	150325851	-	pseudogene
ENSG00000231160	ENSG00000231160:3	13	1.156	0.008785	0.1268	0.1201	4	ENSG00000231160.5	RP11-617D20.1	38614322	38666504	-	antisense
ENSG00000268869	ENSG00000268869:2	3	0.422	0.03857	0.1522	0.12	1	ENSG00000268869.1	ESPNP	17013834	17046652	-	pseudogene
ENSG00000169169	ENSG00000169169:1	6	0.9836	0.1002	0.2046	0.1195	19	ENSG00000169169.10	CPT1C	50194155	50216988	+	protein_coding
ENSG00000134330	ENSG00000134330:1	26	1.045	0.02268	0.1363	0.1176	2	ENSG00000134330.14	IAH1	9613787	9636672	+	protein_coding
ENSG00000106823	ENSG00000106823:2	74	0.2957	0.4281	0.4883	0.1172	9	ENSG00000106823.8	ECM2	95256365	95298937	-	protein_coding
ENSG00000100906	ENSG00000100906:1	19	0.9021	0.02205	0.1349	0.1168	14	ENSG00000100906.6	NFKBIA	35870717	35873955	-	protein_coding
ENSG00000152404	ENSG00000152404:2	118	0.6669	0.6592	0.6923	0.1154	11	ENSG00000152404.11	CWF19L2	107197071	107328572	-	protein_coding
ENSG00000155980	ENSG00000155980:1	32	1.136	0.02321	0.1342	0.115	12	ENSG00000155980.7	KIF5A	57943781	57980415	+	protein_coding
ENSG00000120837	ENSG00000120837:2	73	0.4551	0.1937	0.281	0.114	12	ENSG00000120837.3	NFYB	104510855	104532067	-	protein_coding
ENSG00000164116	ENSG00000164116:1	61	1.114	0.03738	0.1426	0.1111	4	ENSG00000164116.12	GUCY1A3	156587863	156653501	+	protein_coding
ENSG00000137513	ENSG00000137513:2	21	0.9505	0.01007	0.119	0.111	11	ENSG00000137513.5	NARS2	78147007	78285919	-	protein_coding
ENSG00000164733	ENSG00000164733:1	29	1.082	0.04608	0.1495	0.1103	8	ENSG00000164733.16	CTSB	11700033	11726957	-	protein_coding
ENSG00000061337	ENSG00000061337:1	12	0.9932	0.01263	0.1196	0.1094	8	ENSG00000061337.11	LZTS1	20103676	20161474	-	protein_coding
ENSG00000138439	ENSG00000138439:1	21	0.9976	0.02426	0.1296	0.1094	2	ENSG00000138439.10	FAM117B	203499901	203634480	+	protein_coding
ENSG00000163131	ENSG00000163131:1	44	0.9493	0.02449	0.1285	0.108	1	ENSG00000163131.6	CTSS	150702672	150738433	-	protein_coding
ENSG00000225931	ENSG00000225931:2	37	0.2115	0.4929	0.5407	0.108	1	ENSG00000225931.3	RP3-395M20.7	2497849	2501327	+	antisense
ENSG00000170873	ENSG00000170873:2	7	1.124	0.03246	0.135	0.1076	8	ENSG00000170873.14	MTSS1	125563031	125740730	-	protein_coding
ENSG00000176700	ENSG00000176700:1	10	0.9453	0.01417	0.1191	0.1075	15	ENSG00000176700.15	SCAND2P	85174682	85185695	+	pseudogene
ENSG00000169499	ENSG00000169499:1	11	0.5407	0.02195	0.1257	0.1074	8	ENSG00000169499.10	PLEKHA2	38758753	38831428	+	protein_coding
ENSG00000137825	ENSG00000137825:1	5	0.9654	0.003414	0.1088	0.1066	15	ENSG00000137825.6	ITPKA	41785591	41795747	+	protein_coding
ENSG00000178338	ENSG00000178338:1	5	1.141	0.01565	0.1192	0.1063	5	ENSG00000178338.6	ZNF354B	178286954	178315123	+	protein_coding
ENSG00000163257	ENSG00000163257:2	82	0.8735	0.1211	0.2105	0.1056	4	ENSG00000163257.6	DCAF16	17802278	17812381	-	protein_coding
ENSG00000123096	ENSG00000123096:1	9	1.12	0.03871	0.1375	0.1045	12	ENSG00000123096.7	SSPN	26274924	26452223	+	protein_coding
ENSG00000225783	ENSG00000225783:1	1	0.9482	0.0008761	0.1046	0.1045	22	ENSG00000225783.2	MIAT	27042392	27072438	+	lincRNA
ENSG00000141655	ENSG00000141655:1	2	0.9982	0.001318	0.1047	0.1043	18	ENSG00000141655.11	TNFRSF11A	59992520	60058516	+	protein_coding
ENSG00000268516	ENSG00000268516:1	6	1.082	0.003298	0.1064	0.1042	19	ENSG00000268516.1	CTD-3138B18.5	58768639	58790174	-	antisense
ENSG00000113645	ENSG00000113645:1	1	0.9975	0.0008195	0.1036	0.1036	5	ENSG00000113645.9	WWC1	167718656	167899308	+	protein_coding
ENSG00000137714	ENSG00000137714:1	21	1.118	0.03899	0.1368	0.1036	11	ENSG00000137714.2	FDX1	110300607	110335605	+	protein_coding
ENSG00000261098	ENSG00000261098:2	78	1.116	1	1	0.1033	11	ENSG00000261098.1	RP11-819C21.1	107182858	107186997	-	lincRNA
ENSG00000258738	ENSG00000258738:1	16	1.111	0.05828	0.1525	0.1023	14	ENSG00000258738.1	RP11-73E17.2	35343549	35345665	+	antisense
ENSG00000197386	ENSG00000197386:1	28	0.9332	0.04647	0.1419	0.102	4	ENSG00000197386.6	HTT	3076408	3245676	+	protein_coding
ENSG00000255277	ENSG00000255277:2	33	0.155	0.6687	0.696	0.101	16	ENSG00000255277.2	ABCC6P2	14914649	14918563	-	pseudogene
ENSG00000120899	ENSG00000120899:1	17	1.036	0.008649	0.1074	0.1006	8	ENSG00000120899.13	PTK2B	27168999	27316903	+	protein_coding
ENSG00000173083	ENSG00000173083:1	66	1.27	0.03652	0.1319	0.1006	4	ENSG00000173083.10	HPSE	84213614	84256306	-	protein_coding
ENSG00000169180	ENSG00000169180:2	61	0.3928	0.3749	0.4308	0.1001	16	ENSG00000169180.7	XPO6	28109300	28223241	-	protein_coding
ENSG00000131773	ENSG00000131773:1	18	0.9634	0.01564	0.1123	0.09932	8	ENSG00000131773.9	KHDRBS3	136469700	136668965	+	protein_coding
ENSG00000177098	ENSG00000177098:1	25	0.7297	0.1546	0.2339	0.09857	11	ENSG00000177098.4	SCN4B	118004092	118023603	-	protein_coding
ENSG00000084093	ENSG00000084093:1	31	1.234	0.02283	0.1176	0.09823	4	ENSG00000084093.11	REST	57774075	57802010	+	protein_coding
ENSG00000162706	ENSG00000162706:1	2	0.3069	0.007257	0.1029	0.09715	1	ENSG00000162706.8	CADM3	159141399	159173103	+	protein_coding
ENSG00000115145	ENSG00000115145:2	34	0.9877	0.02909	0.1216	0.09674	2	ENSG00000115145.5	STAM2	152973315	153032506	-	protein_coding
ENSG00000164850	ENSG00000164850:2	16	1.082	0.01138	0.1057	0.09635	7	ENSG00000164850.10	GPER1	1121844	1133451	+	protein_coding
ENSG00000164081	ENSG00000164081:2	45	0.3179	0.1399	0.219	0.09629	3	ENSG00000164081.8	TEX264	51696709	51738339	+	protein_coding
ENSG00000102908	ENSG00000102908:2	121	0.5393	0.152	0.2291	0.09562	16	ENSG00000102908.16	NFAT5	69598997	69738569	+	protein_coding
ENSG00000064199	ENSG00000064199:1	21	1.199	0.1163	0.1961	0.09403	11	ENSG00000064199.2	SPA17	124543694	124567414	+	protein_coding
ENSG00000039139	ENSG00000039139:1	15	1.023	0.009742	0.102	0.09402	5	ENSG00000039139.9	DNAH5	13690440	13944652	-	protein_coding
ENSG00000167074	ENSG00000167074:1	245	1.035	0.1414	0.2176	0.09314	22	ENSG00000167074.10	TEF	41763337	41795330	+	protein_coding
ENSG00000197061	ENSG00000197061:3	7	0.4194	0.01255	0.1035	0.09303	6	ENSG00000197061.3	HIST1H4C	26104104	26104518	+	protein_coding
ENSG00000204540	ENSG00000204540:4	3	0.1481	0.03816	0.1258	0.09275	6	ENSG00000204540.6	PSORS1C1	31082527	31107869	+	protein_coding
ENSG00000263004	ENSG00000263004:2	47	0.455	0.08445	0.1667	0.09268	17	ENSG00000263004.1	RP11-166P13.3	55155659	55162385	-	lincRNA
ENSG00000123473	ENSG00000123473:2	80	1.1	0.1251	0.2024	0.09226	1	ENSG00000123473.11	STIL	47715811	47779819	-	protein_coding
ENSG00000214290	ENSG00000214290:3	13	0.9527	0.04055	0.1272	0.09198	11	ENSG00000214290.3	COLCA2	111169565	111179460	+	protein_coding
ENSG00000121879	ENSG00000121879:1	26	1.063	0.04292	0.1286	0.09128	3	ENSG00000121879.3	PIK3CA	178865902	178957881	+	protein_coding
ENSG00000240225	ENSG00000240225:1	19	0.8329	0.08394	0.1649	0.09128	19	ENSG00000240225.6	ZNF542	56879468	56891197	+	pseudogene
ENSG00000079277	ENSG00000079277:1	24	1.102	0.1161	0.1933	0.09099	1	ENSG00000079277.15	MKNK1	47023090	47082515	-	protein_coding
ENSG00000110395	ENSG00000110395:1	43	0.9419	0.1265	0.2017	0.09004	11	ENSG00000110395.4	CBL	119076752	119178859	+	protein_coding
ENSG00000135390	ENSG00000135390:1	12	1.077	0.007476	0.09577	0.08978	12	ENSG00000135390.13	ATP5G2	54026510	54071192	-	protein_coding
ENSG00000165322	ENSG00000165322:3	63	0.2853	0.7496	0.7669	0.08974	10	ENSG00000165322.13	ARHGAP12	32094365	32217742	-	protein_coding
ENSG00000025156	ENSG00000025156:1	25	1.088	0.09225	0.1709	0.0897	6	ENSG00000025156.8	HSF2	122720691	122754264	+	protein_coding
ENSG00000176209	ENSG00000176209:2	10	0.2747	0.02471	0.1109	0.08969	8	ENSG00000176209.7	SMIM19	42396298	42409603	+	protein_coding
ENSG00000165502	ENSG00000165502:1	15	0.9988	0.0113	0.09906	0.08968	14	ENSG00000165502.6	RPL36AL	50085237	50087403	-	protein_coding
ENSG00000112234	ENSG00000112234:2	30	0.6928	0.03366	0.1188	0.08959	6	ENSG00000112234.4	FBXL4	99316420	99395849	-	protein_coding
ENSG00000099810	ENSG00000099810:1	47	1.028	0.02567	0.1116	0.08951	9	ENSG00000099810.14	MTAP	21802542	21931646	+	protein_coding
ENSG00000233327	ENSG00000233327:2	8	0.9999	0.007786	0.09555	0.08927	17	ENSG00000233327.6	USP32P2	18414576	18429244	-	pseudogene
ENSG00000215788	ENSG00000215788:1	4	0.1577	0.04811	0.131	0.08902	1	ENSG00000215788.5	TNFRSF25	6521211	6526255	-	protein_coding
ENSG00000269667	ENSG00000269667:2	3	0.3	0.9643	0.9665	0.08856	16	ENSG00000269667.1	RP11-542M13.2	86015356	86018329	+	lincRNA
ENSG00000261098	ENSG00000261098:3	53	1.106	0.233	0.2949	0.08755	11	ENSG00000261098.1	RP11-819C21.1	107182858	107186997	-	lincRNA
ENSG00000071203	ENSG00000071203:4	32	0.8302	0.01777	0.1008	0.0856	11	ENSG00000071203.5	MS4A12	60260251	60274903	+	protein_coding
ENSG00000110435	ENSG00000110435:3	19	0.4291	0.02752	0.1095	0.08557	11	ENSG00000110435.7	PDHX	34937376	35042138	+	protein_coding
ENSG00000182472	ENSG00000182472:5	2	0.197	0.03868	0.1192	0.08539	19	ENSG00000182472.4	CAPN12	39220827	39260544	-	protein_coding
ENSG00000148344	ENSG00000148344:1	11	1.092	0.03893	0.1194	0.08538	9	ENSG00000148344.10	PTGES	132500610	132515326	-	protein_coding
ENSG00000128791	ENSG00000128791:1	22	0.7729	0.02061	0.103	0.08528	18	ENSG00000128791.7	TWSG1	9334765	9402418	+	protein_coding
ENSG00000170899	ENSG00000170899:2	18	1.322	0.059	0.137	0.0851	6	ENSG00000170899.6	GSTA4	52842751	52860176	-	protein_coding
ENSG00000178252	ENSG00000178252:2	33	1	0.01824	0.1003	0.08464	3	ENSG00000178252.13	WDR6	49044495	49053386	+	protein_coding
ENSG00000213077	ENSG00000213077:2	11	1	0.01267	0.09456	0.08385	17	ENSG00000213077.5	FAM106A	18427880	18430160	-	protein_coding
ENSG00000087884	ENSG00000087884:1	37	0.9638	0.02285	0.1036	0.0838	11	ENSG00000087884.10	AAMDC	77532155	77629478	+	protein_coding
ENSG00000143322	ENSG00000143322:1	2	0.9887	0.001141	0.08415	0.08371	1	ENSG00000143322.15	ABL2	179068462	179198819	-	protein_coding
ENSG00000137720	ENSG00000137720:2	36	0.3322	0.1935	0.2561	0.08345	11	ENSG00000137720.3	C11orf1	111749659	111756699	+	protein_coding
ENSG00000180611	ENSG00000180611:1	14	1.221	0.009063	0.0901	0.08259	3	ENSG00000180611.6	MB21D2	192514604	192635950	-	protein_coding
ENSG00000111832	ENSG00000111832:1	54	0.955	0.02902	0.1074	0.08205	6	ENSG00000111832.8	RWDD1	116892530	116918838	+	protein_coding
ENSG00000115306	ENSG00000115306:1	46	1.104	0.06253	0.1364	0.08101	2	ENSG00000115306.11	SPTBN1	54683422	54896812	+	protein_coding
ENSG00000248592	ENSG00000248592:1	52	1.077	0.03301	0.1093	0.08032	3	ENSG00000248592.3	TMEM110-MUSTN1	52867137	52931578	-	protein_coding
ENSG00000178951	ENSG00000178951:1	27	0.656	0.0287	0.1048	0.07971	19	ENSG00000178951.4	ZBTB7A	4044362	4066943	-	protein_coding
ENSG00000138688	ENSG00000138688:1	13	0.9988	0.008959	0.08691	0.07944	4	ENSG00000138688.11	KIAA1109	123073488	123283913	+	protein_coding
ENSG00000158125	ENSG00000158125:1	21	0.9883	0.01027	0.08786	0.07922	2	ENSG00000158125.5	XDH	31557187	31637581	-	protein_coding
ENSG00000128274	ENSG00000128274:1	31	0.3897	0.07097	0.1421	0.07899	22	ENSG00000128274.11	A4GALT	43088127	43117304	-	protein_coding
ENSG00000164695	ENSG00000164695:1	9	1.132	0.00463	0.08242	0.07882	8	ENSG00000164695.4	CHMP4C	82644669	82671750	+	protein_coding
ENSG00000164270	ENSG00000164270:1	49	0.4575	0.06699	0.1376	0.07804	5	ENSG00000164270.13	HTR4	147830595	148056798	-	protein_coding
ENSG00000255389	ENSG00000255389:3	5	0.8574	0.002662	0.07973	0.07788	6	ENSG00000255389.1	C6orf3	111921078	111923498	+	antisense
ENSG00000234072	ENSG00000234072:1	40	1.016	0.0297	0.1039	0.07782	2	ENSG00000234072.1	AC074117.10	27579113	27590489	+	antisense
ENSG00000166796	ENSG00000166796:1	21	1.087	0.0389	0.1119	0.07757	11	ENSG00000166796.7	LDHC	18433854	18473605	+	protein_coding
ENSG00000104870	ENSG00000104870:2	28	1.111	0.03958	0.1119	0.07689	19	ENSG00000104870.8	FCGRT	50010073	50029590	+	protein_coding
ENSG00000168575	ENSG00000168575:2	5	0.9884	0.01178	0.0868	0.07676	8	ENSG00000168575.5	SLC20A2	42273993	42397069	-	protein_coding
ENSG00000179362	ENSG00000179362:2	2	0.8941	0.0009483	0.07706	0.07673	15	ENSG00000179362.10	HMGN2P46	45803334	45878488	+	pseudogene
ENSG00000163050	ENSG00000163050:1	14	1.084	0.03867	0.1108	0.07664	1	ENSG00000163050.12	ADCK3	227085237	227175246	+	protein_coding
ENSG00000100304	ENSG00000100304:4	9	0.478	0.03867	0.1102	0.07596	22	ENSG00000100304.12	TTLL12	43562628	43583139	-	protein_coding
ENSG00000184584	ENSG00000184584:1	10	0.9994	0.005754	0.08025	0.0756	5	ENSG00000184584.8	TMEM173	138855119	138862520	-	protein_coding
ENSG00000142675	ENSG00000142675:1	4	0.8192	0.005736	0.08021	0.07558	1	ENSG00000142675.13	CNKSR1	26503894	26516377	+	protein_coding
ENSG00000187676	ENSG00000187676:1	49	1.091	0.07816	0.1453	0.07547	13	ENSG00000187676.7	B3GALTL	31774073	31906413	+	protein_coding
ENSG00000100902	ENSG00000100902:1	19	0.6708	0.02205	0.09459	0.07529	14	ENSG00000100902.6	PSMA6	35747839	35786699	+	protein_coding
ENSG00000167695	ENSG00000167695:1	6	1.421	0.03868	0.1096	0.07529	17	ENSG00000167695.10	FAM57A	635652	646206	+	protein_coding
ENSG00000160469	ENSG00000160469:1	23	0.9915	0.01345	0.08675	0.07518	19	ENSG00000160469.12	BRSK1	55793440	55823901	+	protein_coding
ENSG00000224712	ENSG00000224712:1	20	1.092	0.02677	0.09815	0.07458	16	ENSG00000224712.6	NPIPA3	14802801	14820195	+	protein_coding
ENSG00000165684	ENSG00000165684:2	40	0.2528	0.9725	0.9738	0.0743	9	ENSG00000165684.3	SNAPC4	139270029	139293249	-	protein_coding
ENSG00000187189	ENSG00000187189:1	4	0.8857	0.00247	0.0758	0.07409	6	ENSG00000187189.9	TSPYL4	116571151	116575261	-	protein_coding
ENSG00000177236	ENSG00000177236:1	3	1.97	0.001233	0.0746	0.074	11	ENSG00000177236.3	AP006621.1	780117	780755	+	pseudogene
ENSG00000120063	ENSG00000120063:1	21	0.9515	0.007766	0.07976	0.07327	17	ENSG00000120063.5	GNA13	63006833	63052957	-	protein_coding
ENSG00000258377	ENSG00000258377:1	44	0.8364	0.03194	0.1015	0.07324	14	ENSG00000258377.1	RP11-649E7.5	50087533	50090198	-	antisense
ENSG00000150433	ENSG00000150433:2	4	0.2585	0.0386	0.1075	0.07322	11	ENSG00000150433.5	TMEM218	124966398	124981659	-	protein_coding
ENSG00000118217	ENSG00000118217:3	104	1.019	0.6764	0.6939	0.07321	1	ENSG00000118217.5	ATF6	161736084	161933860	+	protein_coding
ENSG00000123473	ENSG00000123473:3	13	0.4497	0.07846	0.1432	0.07291	1	ENSG00000123473.11	STIL	47715811	47779819	-	protein_coding
ENSG00000177181	ENSG00000177181:1	22	1.116	0.07743	0.1422	0.07281	1	ENSG00000177181.10	RIMKLA	42846466	42888249	+	protein_coding
ENSG00000148090	ENSG00000148090:1	2	0.9826	0.0007228	0.07203	0.07187	9	ENSG00000148090.7	AUH	93976097	94124195	-	protein_coding
ENSG00000099940	ENSG00000099940:1	89	1.367	0.03871	0.1062	0.07179	22	ENSG00000099940.7	SNAP29	21213271	21245506	+	protein_coding
ENSG00000226383	ENSG00000226383:1	10	0.8569	0.006671	0.07701	0.07148	2	ENSG00000226383.1	AC093375.1	156868129	156881125	-	lincRNA
ENSG00000185666	ENSG00000185666:1	5	0.6986	0.004234	0.07447	0.07114	22	ENSG00000185666.10	SYN3	32908539	33454358	-	protein_coding
ENSG00000161905	ENSG00000161905:1	67	1.001	0.1128	0.1727	0.07102	17	ENSG00000161905.8	ALOX15	4534197	4545589	-	protein_coding
ENSG00000233448	ENSG00000233448:1	25	1.162	0.04913	0.1149	0.07096	7	ENSG00000233448.2	PMS2P9	76669261	76673093	+	pseudogene
ENSG00000197114	ENSG00000197114:1	1	0.07089	1	1	0.07089	20	ENSG00000197114.7	ZGPAT	62338817	62367494	+	protein_coding
ENSG00000267383	ENSG00000267383:1	38	1.179	0.04115	0.1076	0.07089	19	ENSG00000267383.2	CTC-260E6.6	20236186	20432114	-	antisense
ENSG00000180061	ENSG00000180061:1	21	1.047	0.01224	0.08105	0.07047	19	ENSG00000180061.5	TMEM150B	55824169	55845416	-	protein_coding
ENSG00000170608	ENSG00000170608:1	20	1.185	0.007849	0.07703	0.07043	19	ENSG00000170608.2	FOXA3	46367247	46377055	+	protein_coding
ENSG00000254999	ENSG00000254999:1	43	1.056	0.05169	0.1165	0.07026	3	ENSG00000254999.2	BRK1	10157276	10168874	+	protein_coding
ENSG00000158477	ENSG00000158477:1	24	0.9041	0.01311	0.08139	0.07002	1	ENSG00000158477.6	CD1A	158223927	158228059	+	protein_coding
ENSG00000214900	ENSG00000214900:2	4	0.3416	0.03863	0.1042	0.06977	14	ENSG00000214900.4	C14orf182	50448430	50474238	-	protein_coding
ENSG00000259030	ENSG00000259030:1	38	1.235	0.1937	0.2447	0.06905	1	ENSG00000259030.2	FPGT-TNNI3K	74663919	75009666	+	protein_coding
ENSG00000178199	ENSG00000178199:3	37	0.5339	0.03334	0.09863	0.06892	6	ENSG00000178199.9	ZC3H12D	149768794	149806197	-	protein_coding
ENSG00000161217	ENSG00000161217:1	26	1.011	0.01242	0.07964	0.06888	3	ENSG00000161217.7	PCYT1A	195941093	196014828	-	protein_coding
ENSG00000166479	ENSG00000166479:1	46	1.119	0.04334	0.1077	0.06888	18	ENSG00000166479.5	TMX3	66340925	66382535	-	protein_coding
ENSG00000261476	ENSG00000261476:1	70	0.9699	0.03776	0.1021	0.06841	16	ENSG00000261476.1	RP11-77K12.3	75492150	75493915	-	sense_intronic
ENSG00000255284	ENSG00000255284:1	5	1.552	0.001522	0.06928	0.06837	11	ENSG00000255284.1	AP006621.5	777578	784297	+	protein_coding
ENSG00000172869	ENSG00000172869:1	27	1.048	0.04215	0.1057	0.06799	5	ENSG00000172869.10	DMXL1	118373467	118584833	+	protein_coding
ENSG00000142208	ENSG00000142208:1	15	1.024	0.005351	0.07229	0.06791	14	ENSG00000142208.11	AKT1	105235686	105262088	-	protein_coding
ENSG00000083799	ENSG00000083799:2	17	0.5967	0.9833	0.984	0.06763	16	ENSG00000083799.13	CYLD	50775961	50835846	+	protein_coding
ENSG00000165474	ENSG00000165474:3	7	0.1013	0.1206	0.1767	0.06756	13	ENSG00000165474.5	GJB2	20761609	20767037	-	protein_coding
ENSG00000151067	ENSG00000151067:1	121	1.036	0.06362	0.1246	0.0673	12	ENSG00000151067.16	CACNA1C	2079952	2802108	+	protein_coding
ENSG00000162222	ENSG00000162222:1	31	1.01	0.01471	0.07999	0.06711	11	ENSG00000162222.9	TTC9C	62495541	62507765	+	protein_coding
ENSG00000096063	ENSG00000096063:1	12	1.11	0.005505	0.07161	0.06708	6	ENSG00000096063.10	SRPK1	35800743	35889119	-	protein_coding
ENSG00000082641	ENSG00000082641:1	18	1.312	0.00689	0.07284	0.06705	17	ENSG00000082641.11	NFE2L1	46125691	46138849	+	protein_coding
ENSG00000112357	ENSG00000112357:2	26	0.3827	0.05404	0.1154	0.06677	6	ENSG00000112357.8	PEX7	137143717	137235075	+	protein_coding
ENSG00000137831	ENSG00000137831:1	112	1.077	0.04127	0.1036	0.06658	15	ENSG00000137831.10	UACA	70946893	71055932	-	protein_coding
ENSG00000129292	ENSG00000129292:1	14	0.5153	0.008012	0.07319	0.06637	8	ENSG00000129292.16	PHF20L1	133787618	133861052	+	protein_coding
ENSG00000156795	ENSG00000156795:1	25	1.199	0.03279	0.09562	0.0663	8	ENSG00000156795.2	WDYHV1	124428965	124479470	+	protein_coding
ENSG00000272221	ENSG00000272221:4	22	0.2965	0.03856	0.1005	0.06594	6	ENSG00000272221.1	XXbac-BPG181B23.7	31362066	31363272	-	lincRNA
ENSG00000142961	ENSG00000142961:2	30	0.8109	0.1163	0.1713	0.06585	1	ENSG00000142961.10	MOB3C	47073387	47082563	-	protein_coding
ENSG00000204839	ENSG00000204839:2	13	1.076	0.03859	0.1001	0.06546	8	ENSG00000204839.4	MROH6	144648357	144655141	-	protein_coding
ENSG00000169231	ENSG00000169231:1	2	0.9986	0.0009937	0.06584	0.06539	1	ENSG00000169231.9	THBS3	155165379	155178842	-	protein_coding
ENSG00000235217	ENSG00000235217:3	22	0.4235	0.0554	0.1153	0.06532	20	ENSG00000235217.5	TSPY26P	30774280	30778330	-	pseudogene
ENSG00000157111	ENSG00000157111:1	3	0.998	0.0007474	0.06553	0.0653	5	ENSG00000157111.8	TMEM171	72416119	72427644	+	protein_coding
ENSG00000138363	ENSG00000138363:1	32	0.9789	0.01174	0.0755	0.06528	2	ENSG00000138363.10	ATIC	216176540	216214487	+	protein_coding
ENSG00000129667	ENSG00000129667:1	21	0.3747	0.03334	0.09509	0.06524	17	ENSG00000129667.8	RHBDF2	74466973	74497872	-	protein_coding
ENSG00000162402	ENSG00000162402:1	86	0.8221	0.2339	0.2785	0.06509	1	ENSG00000162402.8	USP24	55532032	55680786	-	protein_coding
ENSG00000188910	ENSG00000188910:1	12	1.4	0.05827	0.1174	0.06483	1	ENSG00000188910.7	GJB3	35246790	35251970	+	protein_coding
ENSG00000273192	ENSG00000273192:1	101	0.9436	0.04001	0.1008	0.06483	22	ENSG00000273192.1	CITF22-1A6.3	50295876	50298224	+	lincRNA
ENSG00000117697	ENSG00000117697:3	68	0.2623	0.1674	0.2172	0.0648	1	ENSG00000117697.10	NSL1	212899495	212965124	-	protein_coding
ENSG00000167695	ENSG00000167695:3	26	1.022	0.1172	0.1711	0.06469	17	ENSG00000167695.10	FAM57A	635652	646206	+	protein_coding
ENSG00000164300	ENSG00000164300:2	6	0.997	0.002967	0.0669	0.06465	5	ENSG00000164300.11	SERINC5	79407050	79551898	-	protein_coding
ENSG00000099341	ENSG00000099341:1	24	0.9539	0.03885	0.09905	0.06414	19	ENSG00000099341.7	PSMD8	38865176	38874464	+	protein_coding
ENSG00000269951	ENSG00000269951:1	24	1.17	0.01016	0.0725	0.06369	15	ENSG00000269951.1	RP11-797A18.6	77359996	77360667	-	sense_intronic
ENSG00000228695	ENSG00000228695:2	13	1.121	0.01575	0.07755	0.06365	16	ENSG00000228695.5	CES1P1	55794460	55828070	+	pseudogene
ENSG00000197226	ENSG00000197226:2	5	0.999	0.002334	0.06502	0.06333	5	ENSG00000197226.8	TBC1D9B	179289066	179334859	-	protein_coding
ENSG00000260244	ENSG00000260244:2	61	0.8923	0.03738	0.09687	0.06326	4	ENSG00000260244.1	RP11-588K22.2	156655600	156658214	+	sense_overlapping
ENSG00000140374	ENSG00000140374:1	13	0.9444	0.007119	0.06898	0.06293	15	ENSG00000140374.11	ETFA	76507696	76603813	-	protein_coding
ENSG00000116521	ENSG00000116521:1	50	0.9944	0.027	0.08707	0.06291	1	ENSG00000116521.6	SCAMP3	155225770	155232221	-	protein_coding
ENSG00000198931	ENSG00000198931:1	15	1.051	0.03879	0.09667	0.0617	16	ENSG00000198931.6	APRT	88875747	88878352	-	protein_coding
ENSG00000168528	ENSG00000168528:3	20	0.9685	0.009969	0.07026	0.06159	1	ENSG00000168528.7	SERINC2	31882412	31907525	+	protein_coding
ENSG00000079616	ENSG00000079616:1	33	1.114	0.03963	0.09726	0.06151	16	ENSG00000079616.8	KIF22	29802040	29816706	+	protein_coding
ENSG00000175611	ENSG00000175611:4	24	0.7303	0.02722	0.08593	0.06151	9	ENSG00000175611.7	LINC00476	98521513	98638259	-	processed_transcript
ENSG00000141258	ENSG00000141258:1	15	1.151	0.01275	0.07264	0.06144	17	ENSG00000141258.8	SGSM2	2240792	2284352	+	protein_coding
ENSG00000177156	ENSG00000177156:1	22	0.9962	0.0113	0.07112	0.06124	11	ENSG00000177156.6	TALDO1	747329	765024	+	protein_coding
ENSG00000117868	ENSG00000117868:2	3	1.522	0.0009009	0.06157	0.06116	7	ENSG00000117868.11	ESYT2	158523686	158622944	-	protein_coding
ENSG00000115216	ENSG00000115216:1	7	0.9957	0.002553	0.06305	0.06114	2	ENSG00000115216.9	NRBP1	27650657	27665126	+	protein_coding
ENSG00000164219	ENSG00000164219:1	5	0.999	0.001895	0.06228	0.06097	5	ENSG00000164219.5	PGGT1B	114546527	114598569	-	protein_coding
ENSG00000265369	ENSG00000265369:1	18	0.9137	0.0329	0.09034	0.06072	18	ENSG00000265369.2	U3	24267585	24283602	-	lincRNA
ENSG00000177694	ENSG00000177694:1	51	1.068	0.03988	0.0967	0.06069	3	ENSG00000177694.10	NAALADL2	174156363	175523428	+	protein_coding
ENSG00000270210	ENSG00000270210:1	5	0.7387	0.126	0.1755	0.06051	2	ENSG00000270210.1	RP11-373D23.3	28648812	28649586	+	lincRNA
ENSG00000083807	ENSG00000083807:1	11	1.046	0.002654	0.06246	0.06045	19	ENSG00000083807.5	SLC27A5	58990879	59023780	-	protein_coding
ENSG00000129566	ENSG00000129566:2	43	1.177	0.07821	0.1315	0.06038	14	ENSG00000129566.8	TEP1	20833826	20881588	-	protein_coding
ENSG00000197776	ENSG00000197776:1	40	0.9758	0.01949	0.07756	0.06017	14	ENSG00000197776.3	KLHDC1	50159823	50219870	+	protein_coding
ENSG00000198327	ENSG00000198327:2	9	0.9963	0.003819	0.06315	0.06008	6	ENSG00000198327.3	HIST1H4F	26240561	26240976	+	protein_coding
ENSG00000099958	ENSG00000099958:1	3	0.6193	0.002147	0.06162	0.06007	22	ENSG00000099958.10	DERL3	24176690	24181315	-	protein_coding
ENSG00000164520	ENSG00000164520:1	36	1.143	0.0972	0.1486	0.06001	6	ENSG00000164520.7	RAET1E	150204511	150219238	-	protein_coding
ENSG00000211685	ENSG00000211685:3	10	1.193	0.005079	0.0638	0.05957	22	ENSG00000211685.2	IGLC7	23264766	23265203	+	IG_C_gene
ENSG00000123473	ENSG00000123473:1	56	1.106	0.08147	0.1336	0.05935	1	ENSG00000123473.11	STIL	47715811	47779819	-	protein_coding
ENSG00000107551	ENSG00000107551:1	65	1.037	0.02822	0.08473	0.05933	10	ENSG00000107551.16	RASSF4	45454855	45491339	+	protein_coding
ENSG00000198327	ENSG00000198327:1	1	0.9963	0.0004473	0.05927	0.05927	6	ENSG00000198327.3	HIST1H4F	26240561	26240976	+	protein_coding
ENSG00000179296	ENSG00000179296:1	11	1.158	0.004395	0.06283	0.05923	10	ENSG00000179296.9	CTGLF12P	49217898	49239729	-	pseudogene
ENSG00000198035	ENSG00000198035:1	17	1.131	0.006262	0.06446	0.05914	10	ENSG00000198035.9	AGAP9	48189612	48237508	+	protein_coding
ENSG00000162817	ENSG00000162817:1	26	1.106	0.00968	0.06706	0.05861	1	ENSG00000162817.6	C1orf115	220863187	220872499	+	protein_coding
ENSG00000075239	ENSG00000075239:1	12	0.4941	0.03887	0.09377	0.05859	11	ENSG00000075239.9	ACAT1	107992243	108018503	+	protein_coding
ENSG00000148341	ENSG00000148341:1	4	1.248	0.001487	0.05943	0.05847	9	ENSG00000148341.13	SH3GLB2	131769315	131790582	-	protein_coding
ENSG00000185670	ENSG00000185670:1	55	1.126	0.02087	0.07701	0.0583	11	ENSG00000185670.7	ZBTB3	62515791	62521660	-	protein_coding
ENSG00000256053	ENSG00000256053:1	38	0.9324	0.02652	0.08198	0.0581	14	ENSG00000256053.3	APOPT1	104029299	104073860	+	protein_coding
ENSG00000118094	ENSG00000118094:1	4	1.065	0.03861	0.09292	0.05795	11	ENSG00000118094.7	TREH	118528026	118550399	-	protein_coding
ENSG00000177383	ENSG00000177383:1	12	0.9995	0.006806	0.06367	0.05784	3	ENSG00000177383.3	MAGEF1	184428156	184429836	-	protein_coding
ENSG00000134202	ENSG00000134202:1	2	0.9994	0.0009191	0.05779	0.05734	1	ENSG00000134202.6	GSTM3	110276554	110284384	-	protein_coding
ENSG00000091106	ENSG00000091106:1	24	0.9453	0.006565	0.06291	0.05729	2	ENSG00000091106.14	NLRC4	32449522	32490923	-	protein_coding
ENSG00000238061	ENSG00000238061:1	31	0.9471	0.03327	0.08653	0.0564	1	ENSG00000238061.2	RP4-635A23.4	185249976	185250948	+	pseudogene
ENSG00000151876	ENSG00000151876:1	18	0.3552	0.009522	0.06469	0.05635	5	ENSG00000151876.8	FBXO4	41925356	41941845	+	protein_coding
ENSG00000082641	ENSG00000082641:2	50	0.6963	0.03922	0.09127	0.05563	17	ENSG00000082641.11	NFE2L1	46125691	46138849	+	protein_coding
ENSG00000166228	ENSG00000166228:1	5	0.9965	0.001715	0.05661	0.05542	10	ENSG00000166228.4	PCBD1	72642037	72648541	-	protein_coding
ENSG00000148229	ENSG00000148229:1	8	0.9997	0.003469	0.05791	0.0551	9	ENSG00000148229.8	POLE3	116169515	116172952	-	protein_coding
ENSG00000160271	ENSG00000160271:1	17	0.8236	0.008693	0.06264	0.05504	9	ENSG00000160271.10	RALGDS	135973107	136039301	-	protein_coding
ENSG00000263412	ENSG00000263412:1	20	1.031	0.009716	0.0635	0.05496	17	ENSG00000263412.1	RP5-890E16.2	46122503	46125435	-	processed_transcript
ENSG00000182400	ENSG00000182400:1	31	0.8344	0.0151	0.0684	0.05492	14	ENSG00000182400.10	TRAPPC6B	39617015	39639736	-	protein_coding
ENSG00000248909	ENSG00000248909:1	23	0.8672	0.008518	0.06224	0.0548	5	ENSG00000248909.1	HMGB1P21	77940088	77940668	-	pseudogene
ENSG00000079950	ENSG00000079950:1	1	0.9996	0.00041	0.05477	0.05477	6	ENSG00000079950.9	STX7	132767006	132834337	-	protein_coding
ENSG00000100605	ENSG00000100605:2	4	0.1473	0.01411	0.06735	0.05477	14	ENSG00000100605.12	ITPK1	93403259	93582665	-	protein_coding
ENSG00000245694	ENSG00000245694:1	21	1.076	0.01584	0.0686	0.05443	16	ENSG00000245694.4	CRNDE	54952775	54963101	-	lincRNA
ENSG00000251417	ENSG00000251417:1	94	0.4266	0.1448	0.1874	0.05427	16	ENSG00000251417.1	RP11-1348G14.4	28814097	28829149	+	lincRNA
ENSG00000175356	ENSG00000175356:2	10	1.189	0.001792	0.05545	0.05418	11	ENSG00000175356.8	SCUBE2	9041071	9159661	-	protein_coding
ENSG00000151327	ENSG00000151327:2	70	0.4247	0.04251	0.09275	0.05401	14	ENSG00000151327.8	FAM177A1	35514113	35582336	+	protein_coding
ENSG00000188242	ENSG00000188242:1	42	0.9735	0.01405	0.06617	0.05363	5	ENSG00000188242.4	CTD-2228K2.5	466239	473213	-	protein_coding
ENSG00000111224	ENSG00000111224:1	12	0.6982	0.007284	0.05976	0.05343	12	ENSG00000111224.9	PARP11	3900213	3982608	-	protein_coding
ENSG00000163515	ENSG00000163515:4	28	1.238	0.009619	0.06174	0.05326	3	ENSG00000163515.6	RETNLB	108462271	108476231	-	protein_coding
ENSG00000116783	ENSG00000116783:1	28	1.143	0.1163	0.1602	0.05324	1	ENSG00000116783.10	TNNI3K	74663947	75010112	+	protein_coding
ENSG00000100580	ENSG00000100580:1	39	0.9856	0.01988	0.07101	0.05308	14	ENSG00000100580.7	TMED8	77801364	77843452	-	protein_coding
ENSG00000181019	ENSG00000181019:3	12	0.9877	0.01024	0.06164	0.05257	16	ENSG00000181019.8	NQO1	69740899	69760854	-	protein_coding
ENSG00000186409	ENSG00000186409:1	69	0.9269	0.1947	0.2323	0.05246	1	ENSG00000186409.10	CCDC30	42929001	43120335	+	protein_coding
ENSG00000066230	ENSG00000066230:1	83	0.9825	0.02913	0.07888	0.05242	5	ENSG00000066230.6	SLC9A3	473425	524447	-	protein_coding
ENSG00000125848	ENSG00000125848:1	9	1.003	0.002684	0.05437	0.05226	20	ENSG00000125848.9	FLRT3	14303634	14318262	-	protein_coding
ENSG00000120158	ENSG00000120158:1	3	0.7965	0.001962	0.05356	0.05211	9	ENSG00000120158.7	RCL1	4792869	4885917	+	protein_coding
ENSG00000170266	ENSG00000170266:2	6	0.8765	0.003006	0.0544	0.05199	3	ENSG00000170266.11	GLB1	33038100	33138722	-	protein_coding
ENSG00000047936	ENSG00000047936:2	30	1.028	0.01294	0.06341	0.05184	6	ENSG00000047936.6	ROS1	117609463	117747018	-	protein_coding
ENSG00000119227	ENSG00000119227:2	4	0.9992	0.001542	0.05262	0.05156	3	ENSG00000119227.3	PIGZ	196673214	196695931	-	protein_coding
ENSG00000069712	ENSG00000069712:1	87	0.995	0.0382	0.08623	0.05135	1	ENSG00000069712.9	KIAA1107	92632542	92650280	+	protein_coding
ENSG00000159596	ENSG00000159596:2	203	0.3051	1	1	0.05129	1	ENSG00000159596.6	TMEM69	46152886	46160115	+	protein_coding
ENSG00000162368	ENSG00000162368:2	67	1.13	0.1208	0.1626	0.05122	1	ENSG00000162368.9	CMPK1	47799469	47844511	+	protein_coding
ENSG00000184743	ENSG00000184743:1	70	1.073	0.02835	0.07694	0.05114	11	ENSG00000184743.8	ATL3	63391559	63439393	-	protein_coding
ENSG00000165555	ENSG00000165555:2	81	0.7002	0.04131	0.08878	0.05101	14	ENSG00000165555.5	NOXRED1	77860364	77889860	-	protein_coding
ENSG00000164627	ENSG00000164627:1	41	1.071	0.03954	0.08702	0.05088	6	ENSG00000164627.13	KIF6	39297766	39693181	-	protein_coding
ENSG00000188070	ENSG00000188070:1	65	0.7458	0.02826	0.07652	0.05079	11	ENSG00000188070.8	C11orf95	63527364	63536113	-	lincRNA
ENSG00000250251	ENSG00000250251:1	13	1.037	0.02674	0.07502	0.05069	16	ENSG00000250251.2	PKD1P6	15219099	15248421	-	pseudogene
ENSG00000002919	ENSG00000002919:2	20	0.8713	0.009948	0.05941	0.05058	17	ENSG00000002919.10	SNX11	46180719	46200436	+	protein_coding
ENSG00000138835	ENSG00000138835:2	8	0.9048	0.003469	0.05341	0.05056	9	ENSG00000138835.18	RGS3	116207011	116360018	+	protein_coding
ENSG00000248175	ENSG00000248175:1	3	0.9374	0.001901	0.05177	0.05036	5	ENSG00000248175.1	CTC-428G20.3	114539713	114541943	-	lincRNA
ENSG00000203872	ENSG00000203872:2	2	0.09264	0.02012	0.06854	0.05032	6	ENSG00000203872.6	C6orf163	88054567	88075181	+	protein_coding
ENSG00000253459	ENSG00000253459:1	22	0.8834	0.01017	0.05927	0.05024	14	ENSG00000253459.3	AL139099.1	50064193	50065882	-	protein_coding
ENSG00000071967	ENSG00000071967:3	8	0.4437	0.007742	0.05701	0.05021	2	ENSG00000071967.7	CYBRD1	172378757	172414643	+	protein_coding
ENSG00000157315	ENSG00000157315:1	1	0.9998	0.0003725	0.05002	0.05002	16	ENSG00000157315.4	TMED6	69377151	69385712	-	protein_coding
ENSG00000100413	ENSG00000100413:1	102	0.9942	0.0428	0.08876	0.04954	22	ENSG00000100413.12	POLR3H	41921808	41940610	-	protein_coding
ENSG00000198355	ENSG00000198355:2	24	0.5776	0.2752	0.3052	0.04935	22	ENSG00000198355.4	PIM3	50354161	50357728	+	protein_coding
ENSG00000121895	ENSG00000121895:1	10	0.9921	0.003672	0.05233	0.04927	4	ENSG00000121895.7	TMEM156	38968365	39034542	-	protein_coding
ENSG00000162877	ENSG00000162877:1	6	0.9977	0.002135	0.05064	0.049	1	ENSG00000162877.8	PM20D1	205797150	205819260	-	protein_coding
ENSG00000243696	ENSG00000243696:1	14	1.199	0.004393	0.05268	0.04896	3	ENSG00000243696.4	RP5-966M1.6	52847298	52869745	-	protein_coding
ENSG00000070759	ENSG00000070759:1	83	1.077	0.1932	0.228	0.04888	1	ENSG00000070759.12	TESK2	45809555	45956872	-	protein_coding
ENSG00000272373	ENSG00000272373:1	70	1.025	0.06102	0.105	0.04886	10	ENSG00000272373.1	ZNF33B	43069633	43134016	-	processed_transcript
ENSG00000164008	ENSG00000164008:1	11	1.105	0.03874	0.08401	0.04851	1	ENSG00000164008.9	C1orf50	43232940	43263968	+	protein_coding
ENSG00000250385	ENSG00000250385:1	58	1.013	0.01977	0.06645	0.0485	5	ENSG00000250385.1	RP11-310P5.2	524820	526709	+	antisense
ENSG00000255735	ENSG00000255735:3	1	0.7003	0.0005259	0.04863	0.04847	2	ENSG00000255735.1	AC110619.1	241390181	241391848	-	pseudogene
ENSG00000136630	ENSG00000136630:1	16	0.8754	0.007647	0.05488	0.04814	1	ENSG00000136630.11	HLX	221051699	221058401	+	protein_coding
ENSG00000131351	ENSG00000131351:2	21	0.6626	0.01996	0.06615	0.04801	19	ENSG00000131351.10	HAUS8	17160539	17186435	-	protein_coding
ENSG00000197442	ENSG00000197442:1	45	0.8442	0.02396	0.06968	0.04784	6	ENSG00000197442.8	MAP3K5	136878185	137113656	-	protein_coding
ENSG00000198729	ENSG00000198729:3	4	1.052	0.03238	0.07736	0.04771	6	ENSG00000198729.4	PPP1R14C	150464212	150571493	+	protein_coding
ENSG00000156711	ENSG00000156711:1	9	0.9999	0.002715	0.04976	0.04757	6	ENSG00000156711.12	MAPK13	36095586	36107842	+	protein_coding
ENSG00000030419	ENSG00000030419:1	7	0.6217	0.004349	0.05119	0.0475	2	ENSG00000030419.12	IKZF2	213864429	214017151	-	protein_coding
ENSG00000090372	ENSG00000090372:1	17	0.9873	0.0401	0.08432	0.0475	19	ENSG00000090372.10	STRN4	47222764	47250251	-	protein_coding
ENSG00000055955	ENSG00000055955:1	22	1.13	0.008677	0.05492	0.04721	3	ENSG00000055955.11	ITIH4	52846991	52865495	-	protein_coding
ENSG00000234857	ENSG00000234857:1	60	0.9281	0.02296	0.06814	0.0472	11	ENSG00000234857.2	HNRNPUL2-BSCL2	62457747	62494856	-	protein_coding
ENSG00000248008	ENSG00000248008:1	1	0.9467	0.0003668	0.04669	0.04667	12	ENSG00000248008.2	DYNLL1-AS1	120928131	120933743	-	antisense
ENSG00000106089	ENSG00000106089:1	4	0.7373	0.004452	0.05043	0.04663	7	ENSG00000106089.7	STX1A	73113536	73134002	-	protein_coding
ENSG00000177302	ENSG00000177302:3	46	0.2386	0.0941	0.1335	0.04646	17	ENSG00000177302.10	TOP3A	18174742	18218321	-	protein_coding
ENSG00000121897	ENSG00000121897:1	21	1.053	0.007552	0.05303	0.04636	4	ENSG00000121897.9	LIAS	39460620	39479273	+	protein_coding
ENSG00000166822	ENSG00000166822:1	7	1.307	0.002408	0.04818	0.04627	16	ENSG00000166822.8	TMEM170A	75476952	75499395	-	protein_coding
ENSG00000214193	ENSG00000214193:1	5	1	0.001439	0.04721	0.04619	1	ENSG00000214193.5	SH3D21	36771988	36790484	+	protein_coding
ENSG00000005075	ENSG00000005075:1	30	1.076	0.01309	0.058	0.04618	7	ENSG00000005075.11	POLR2J	102113565	102119354	-	protein_coding
ENSG00000120278	ENSG00000120278:1	65	0.6918	0.1311	0.1677	0.04609	6	ENSG00000120278.10	PLEKHG1	150920999	151164799	+	protein_coding
ENSG00000142552	ENSG00000142552:2	28	1.08	0.03958	0.08243	0.04604	19	ENSG00000142552.3	RCN3	50030875	50050219	+	protein_coding
ENSG00000182107	ENSG00000182107:3	17	0.6419	0.0391	0.08188	0.04592	14	ENSG00000182107.5	TMEM30B	61744088	61748558	-	protein_coding
ENSG00000181019	ENSG00000181019:1	14	1.024	0.004851	0.05008	0.0459	16	ENSG00000181019.8	NQO1	69740899	69760854	-	protein_coding
ENSG00000224997	ENSG00000224997:2	6	0.9991	0.001324	0.04667	0.04575	14	ENSG00000224997.1	AL049840.1	104177607	104179149	+	protein_coding
ENSG00000117472	ENSG00000117472:1	421	0.7635	1	1	0.04572	1	ENSG00000117472.5	TSPAN1	46640745	46651630	+	protein_coding
ENSG00000139618	ENSG00000139618:1	10	0.9988	0.003488	0.0486	0.04568	13	ENSG00000139618.10	BRCA2	32889611	32973805	+	protein_coding
ENSG00000067836	ENSG00000067836:3	12	0.2269	0.01641	0.06054	0.04564	16	ENSG00000067836.8	ROGDI	4846969	4852951	-	protein_coding
ENSG00000111145	ENSG00000111145:1	33	0.1588	0.1072	0.145	0.04563	12	ENSG00000111145.3	ELK3	96588160	96663613	+	protein_coding
ENSG00000256940	ENSG00000256940:2	16	0.08474	0.08599	0.1252	0.04556	11	ENSG00000256940.1	RP11-783K16.5	64013436	64015689	+	antisense
ENSG00000225969	ENSG00000225969:1	4	0.9998	0.001097	0.04616	0.04545	7	ENSG00000225969.1	LINC00035	73149368	73150384	+	antisense
ENSG00000269958	ENSG00000269958:2	22	0.3821	0.02208	0.06557	0.0454	14	ENSG00000269958.1	RP11-73M18.8	104162690	104163500	+	sense_intronic
ENSG00000117450	ENSG00000117450:2	49	0.3759	0.1929	0.225	0.04539	1	ENSG00000117450.9	PRDX1	45976708	45988719	-	protein_coding
ENSG00000227036	ENSG00000227036:1	7	0.08632	0.9081	0.9098	0.04536	17	ENSG00000227036.2	LINC00511	70319264	70636611	-	lincRNA
ENSG00000137648	ENSG00000137648:3	8	0.6879	0.04043	0.08251	0.04529	11	ENSG00000137648.12	TMPRSS4	117947753	117992605	+	protein_coding
ENSG00000263412	ENSG00000263412:2	38	0.8575	0.01508	0.05881	0.04513	17	ENSG00000263412.1	RP5-890E16.2	46122503	46125435	-	processed_transcript
ENSG00000139292	ENSG00000139292:2	29	0.223	0.1551	0.1892	0.04502	12	ENSG00000139292.8	LGR5	71833550	71980090	+	protein_coding
ENSG00000087589	ENSG00000087589:3	17	0.08252	0.1953	0.2269	0.04499	20	ENSG00000087589.12	CASS4	54987168	55034396	+	protein_coding
ENSG00000106153	ENSG00000106153:2	48	1.307	0.0794	0.1185	0.04498	7	ENSG00000106153.12	CHCHD2	56169262	56174269	-	protein_coding
ENSG00000016490	ENSG00000016490:2	3	0.1067	0.03859	0.0805	0.04497	1	ENSG00000016490.11	CLCA1	86934051	86965972	+	protein_coding
ENSG00000235109	ENSG00000235109:2	8	1.021	0.001317	0.04579	0.04488	6	ENSG00000235109.3	ZSCAN31	28292470	28324048	-	protein_coding
ENSG00000100225	ENSG00000100225:3	5	0.6992	0.002582	0.04694	0.04485	22	ENSG00000100225.13	FBXO7	32870663	32894818	+	protein_coding
ENSG00000185477	ENSG00000185477:1	11	0.9991	0.00329	0.04739	0.04465	4	ENSG00000185477.4	GPRIN3	90157537	90229161	-	protein_coding
ENSG00000080166	ENSG00000080166:2	35	1.027	0.0438	0.08489	0.0445	13	ENSG00000080166.11	DCT	95089558	95131936	-	protein_coding
ENSG00000168936	ENSG00000168936:1	29	1.047	0.04	0.08134	0.04448	4	ENSG00000168936.6	TMEM129	1717679	1723085	-	protein_coding
ENSG00000241388	ENSG00000241388:1	18	1.046	0.03888	0.08027	0.04445	12	ENSG00000241388.3	HNF1A-AS1	121406416	121418768	-	antisense
ENSG00000052126	ENSG00000052126:1	1	0.8948	0.0003668	0.04415	0.04411	12	ENSG00000052126.10	PLEKHA5	19282648	19529334	+	protein_coding
ENSG00000256229	ENSG00000256229:1	37	1.185	0.04126	0.08213	0.04408	19	ENSG00000256229.3	ZNF486	20278037	20311299	+	protein_coding
ENSG00000180398	ENSG00000180398:2	16	1	0.003412	0.04683	0.04396	2	ENSG00000180398.7	MCFD2	47129009	47168994	-	protein_coding
ENSG00000255389	ENSG00000255389:5	9	0.05186	0.2556	0.2828	0.04394	6	ENSG00000255389.1	C6orf3	111921078	111923498	+	antisense
ENSG00000134824	ENSG00000134824:2	37	0.1457	0.123	0.1583	0.04391	11	ENSG00000134824.9	FADS2	61560452	61634826	+	protein_coding
ENSG00000205309	ENSG00000205309:1	15	1.257	0.0388	0.07965	0.04389	17	ENSG00000205309.9	NT5M	17206649	17250977	+	protein_coding
ENSG00000122484	ENSG00000122484:1	35	0.891	0.01184	0.05455	0.04385	1	ENSG00000122484.8	RPAP2	92764522	92867613	+	protein_coding
ENSG00000238090	ENSG00000238090:1	4	0.4044	0.003319	0.04651	0.04373	7	ENSG00000238090.1	AC006195.2	33419576	33420498	+	pseudogene
ENSG00000171109	ENSG00000171109:4	2	0.8174	0.0004003	0.04359	0.04352	3	ENSG00000171109.14	MFN1	179065480	179112719	+	protein_coding
ENSG00000215795	ENSG00000215795:1	5	0.9999	0.001294	0.04416	0.04326	1	ENSG00000215795.2	RP11-488L18.3	247347115	247348784	-	pseudogene
ENSG00000129128	ENSG00000129128:1	48	1.291	0.01307	0.055	0.04314	4	ENSG00000129128.8	SPCS3	177241115	177253396	+	protein_coding
ENSG00000175287	ENSG00000175287:1	31	1.251	0.008231	0.05038	0.04303	9	ENSG00000175287.14	PHYHD1	131683174	131704320	+	protein_coding
ENSG00000145331	ENSG00000145331:1	76	0.8535	0.02615	0.06704	0.04301	4	ENSG00000145331.9	TRMT10A	100467866	100485189	-	protein_coding
ENSG00000124920	ENSG00000124920:2	7	0.9983	0.002165	0.04462	0.0429	11	ENSG00000124920.9	MYRF	61520114	61555990	+	protein_coding
ENSG00000127838	ENSG00000127838:1	67	1.094	0.02475	0.06551	0.04278	2	ENSG00000127838.9	PNKD	219135115	219211516	+	protein_coding
ENSG00000255517	ENSG00000255517:2	13	0.8665	0.002184	0.04431	0.04257	11	ENSG00000255517.2	CTD-3074O7.5	66240961	66247704	-	antisense
ENSG00000092020	ENSG00000092020:3	53	0.2467	0.04567	0.0843	0.04204	14	ENSG00000092020.6	PPP2R3C	35554673	35591723	-	protein_coding
ENSG00000174749	ENSG00000174749:1	55	1.057	0.03964	0.07862	0.04198	4	ENSG00000174749.5	C4orf32	113066553	113116412	+	protein_coding
ENSG00000184661	ENSG00000184661:1	92	0.9912	0.06148	0.09897	0.04195	8	ENSG00000184661.9	CDCA2	25316513	25365436	+	protein_coding
ENSG00000211697	ENSG00000211697:1	11	1.037	0.05839	0.09608	0.04194	7	ENSG00000211697.2	TRGV5	38388956	38389623	-	TR_V_gene
ENSG00000231770	ENSG00000231770:2	3	0.9999	0.0007934	0.04237	0.04192	3	ENSG00000231770.1	TMEM44-AS1	194304740	194310989	+	antisense
ENSG00000175164	ENSG00000175164:1	2	0.2619	0.002671	0.04385	0.04165	9	ENSG00000175164.9	ABO	136125788	136150617	-	processed_transcript
ENSG00000100583	ENSG00000100583:2	77	0.7632	0.04021	0.07865	0.04146	14	ENSG00000100583.4	SAMD15	77843032	77857840	+	protein_coding
ENSG00000105290	ENSG00000105290:1	68	0.8948	0.02219	0.06178	0.04139	19	ENSG00000105290.7	APLP1	36358801	36370693	+	protein_coding
ENSG00000127952	ENSG00000127952:1	37	1.071	0.03879	0.07723	0.04136	7	ENSG00000127952.12	STYXL1	75625656	75677322	-	protein_coding
ENSG00000069275	ENSG00000069275:1	17	0.9354	0.006241	0.04678	0.04125	1	ENSG00000069275.12	NUCKS1	205681947	205719404	-	protein_coding
ENSG00000099953	ENSG00000099953:1	3	0.3821	0.002147	0.04291	0.04119	22	ENSG00000099953.5	MMP11	24110413	24126503	+	protein_coding
ENSG00000115524	ENSG00000115524:1	101	0.8982	0.03481	0.07329	0.04112	2	ENSG00000115524.11	SF3B1	198254508	198299815	-	protein_coding
ENSG00000076043	ENSG00000076043:2	2	0.08717	0.012	0.052	0.0411	11	ENSG00000076043.5	REXO2	114310108	114321001	+	protein_coding
ENSG00000186868	ENSG00000186868:1	861	0.976	0.2665	0.2908	0.04092	17	ENSG00000186868.11	MAPT	43971748	44105700	+	protein_coding
ENSG00000141560	ENSG00000141560:2	7	0.9641	0.002837	0.04308	0.04072	17	ENSG00000141560.10	FN3KRP	80674559	80688204	+	protein_coding
ENSG00000198208	ENSG00000198208:2	51	1.084	0.01233	0.05173	0.04052	14	ENSG00000198208.7	RPS6KL1	75370657	75390099	-	protein_coding
ENSG00000214814	ENSG00000214814:2	21	1.045	0.03279	0.07071	0.0404	8	ENSG00000214814.2	FER1L6	124864227	125132302	+	protein_coding
ENSG00000196176	ENSG00000196176:1	14	0.9882	0.004356	0.04408	0.0403	6	ENSG00000196176.7	HIST1H4A	26021907	26022278	+	protein_coding
ENSG00000213988	ENSG00000213988:1	31	1.103	0.04083	0.07794	0.04011	19	ENSG00000213988.5	ZNF90	20188803	20237885	+	protein_coding
ENSG00000130653	ENSG00000130653:2	3	1.609	0.0004382	0.04017	0.04004	9	ENSG00000130653.11	PNPLA7	140354404	140444986	-	protein_coding
ENSG00000116883	ENSG00000116883:2	5	0.9998	0.001439	0.04084	0.03977	1	ENSG00000116883.8	RP11-268J15.5	36789335	36794822	+	protein_coding
ENSG00000172500	ENSG00000172500:1	3	0.9767	0.0009862	0.04039	0.03975	11	ENSG00000172500.8	FIBP	65651212	65656010	-	protein_coding
ENSG00000166166	ENSG00000166166:1	10	0.7775	0.00342	0.04248	0.03956	14	ENSG00000166166.8	TRMT61A	103995521	104003410	+	protein_coding
ENSG00000258471	ENSG00000258471:2	4	0.9972	0.001361	0.04051	0.03951	14	ENSG00000258471.1	RP11-84C10.4	21463996	21467322	-	antisense
ENSG00000135926	ENSG00000135926:1	88	1.077	0.02597	0.06338	0.03941	2	ENSG00000135926.8	TMBIM1	219138915	219157309	-	protein_coding
ENSG00000147872	ENSG00000147872:2	2	0.9232	0.0006215	0.03961	0.0393	9	ENSG00000147872.5	PLIN2	19108373	19149288	-	protein_coding
ENSG00000214894	ENSG00000214894:3	2	0.09241	0.03855	0.07502	0.03928	6	ENSG00000214894.2	LINC00243	30766431	30798436	-	processed_transcript
ENSG00000125743	ENSG00000125743:1	12	1.066	0.03862	0.07507	0.03927	19	ENSG00000125743.6	SNRPD2	46190712	46195827	-	protein_coding
ENSG00000148832	ENSG00000148832:1	4	0.9746	0.001227	0.04011	0.03924	10	ENSG00000148832.10	PAOX	135192695	135205198	+	protein_coding
ENSG00000116883	ENSG00000116883:1	4	0.9998	0.0006273	0.03955	0.03923	1	ENSG00000116883.8	RP11-268J15.5	36789335	36794822	+	protein_coding
ENSG00000138785	ENSG00000138785:1	79	1.005	0.07798	0.1118	0.03911	4	ENSG00000138785.10	INTS12	106603784	106817143	-	protein_coding
ENSG00000176476	ENSG00000176476:1	91	1.166	0.08148	0.115	0.03906	16	ENSG00000176476.4	CCDC101	28565236	28603111	+	protein_coding
ENSG00000104267	ENSG00000104267:1	39	0.9383	0.01561	0.05313	0.03882	8	ENSG00000104267.5	CA2	86376081	86393722	+	protein_coding
ENSG00000213963	ENSG00000213963:1	47	1.118	0.04023	0.07611	0.03878	2	ENSG00000213963.2	AC074286.1	178148236	178257419	-	sense_overlapping
ENSG00000111897	ENSG00000111897:2	137	1.007	0.03518	0.07136	0.03876	6	ENSG00000111897.6	SERINC1	122764499	122792967	-	protein_coding
ENSG00000139352	ENSG00000139352:1	26	0.9896	0.005122	0.04325	0.03873	12	ENSG00000139352.3	ASCL1	103351464	103354294	+	protein_coding
ENSG00000178053	ENSG00000178053:1	4	0.996	0.001096	0.03942	0.03866	3	ENSG00000178053.13	MLF1	158288952	158325041	+	protein_coding
ENSG00000024862	ENSG00000024862:1	9	0.9745	0.003006	0.0411	0.03856	6	ENSG00000024862.12	CCDC28A	139094657	139114456	+	protein_coding
ENSG00000184110	ENSG00000184110:3	99	0.238	0.145	0.1742	0.03845	16	ENSG00000184110.10	EIF3C	28699879	28747051	+	protein_coding
ENSG00000122025	ENSG00000122025:1	108	1.059	0.03873	0.07436	0.03842	13	ENSG00000122025.10	FLT3	28577411	28674729	-	protein_coding
ENSG00000137720	ENSG00000137720:1	42	0.8777	0.1556	0.1841	0.03836	11	ENSG00000137720.3	C11orf1	111749659	111756699	+	protein_coding
ENSG00000260872	ENSG00000260872:2	1	0.05123	0.02063	0.05736	0.03835	16	ENSG00000260872.1	RP11-680G24.5	15111963	15114345	-	antisense
ENSG00000198515	ENSG00000198515:3	2	1.999	0.0002799	0.03826	0.03826	4	ENSG00000198515.9	CNGA1	47937994	48018689	-	protein_coding
ENSG00000072163	ENSG00000072163:1	1	0.683	0.0004189	0.03832	0.03819	2	ENSG00000072163.14	LIMS2	128395956	128439360	-	protein_coding
ENSG00000262580	ENSG00000262580:1	3	0.9989	0.0008305	0.03854	0.03802	17	ENSG00000262580.1	RP11-334C17.5	78174472	78179748	-	antisense
ENSG00000253549	ENSG00000253549:1	44	0.8826	0.01311	0.04988	0.03789	8	ENSG00000253549.1	RP11-317J10.2	86354080	86377144	-	antisense
ENSG00000128218	ENSG00000128218:1	7	1.158	0.001522	0.039	0.03784	22	ENSG00000128218.7	VPREB3	24094930	24096655	-	protein_coding
ENSG00000121864	ENSG00000121864:1	22	1.113	0.005024	0.04223	0.03779	3	ENSG00000121864.5	ZNF639	179040779	179053323	+	protein_coding
ENSG00000164879	ENSG00000164879:1	25	0.9727	0.00749	0.04443	0.03769	8	ENSG00000164879.6	CA3	86285665	86361269	+	protein_coding
ENSG00000188897	ENSG00000188897:1	8	0.6876	0.002027	0.03932	0.03768	16	ENSG00000188897.4	CTD-3088G3.8	11453702	11617444	-	protein_coding
ENSG00000140829	ENSG00000140829:1	12	1.281	0.002806	0.03986	0.0375	16	ENSG00000140829.7	DHX38	72127461	72146811	+	protein_coding
ENSG00000005844	ENSG00000005844:1	2	0.1593	0.006056	0.04288	0.03747	16	ENSG00000005844.13	ITGAL	30483979	30534506	+	protein_coding
ENSG00000120322	ENSG00000120322:1	25	1.034	0.03908	0.07366	0.03734	5	ENSG00000120322.2	PCDHB8	140557371	140560081	+	protein_coding
ENSG00000237638	ENSG00000237638:1	12	0.77	0.003903	0.04072	0.03732	2	ENSG00000237638.1	AC007386.2	65128974	65132271	-	lincRNA
ENSG00000132825	ENSG00000132825:1	14	0.8943	0.03903	0.07358	0.03731	20	ENSG00000132825.5	PPP1R3D	58511894	58515352	-	protein_coding
ENSG00000171109	ENSG00000171109:3	19	1.788	0.00437	0.04111	0.03728	3	ENSG00000171109.14	MFN1	179065480	179112719	+	protein_coding
ENSG00000196268	ENSG00000196268:3	49	1.083	0.03968	0.07401	0.03712	19	ENSG00000196268.7	ZNF493	21579921	21610375	+	protein_coding
ENSG00000119899	ENSG00000119899:1	189	1.102	0.4096	0.4245	0.03707	6	ENSG00000119899.11	SLC17A5	74303102	74363878	-	protein_coding
ENSG00000249319	ENSG00000249319:1	113	1.179	0.02842	0.06335	0.037	7	ENSG00000249319.1	AC068533.7	65552756	65617228	+	protein_coding
ENSG00000239213	ENSG00000239213:1	180	1.037	0.04801	0.0815	0.03678	3	ENSG00000239213.1	RP11-85F14.5	136560568	136580896	-	antisense
ENSG00000093183	ENSG00000093183:1	11	0.9999	0.003373	0.03966	0.03676	3	ENSG00000093183.9	SEC22C	42589461	42642572	-	protein_coding
ENSG00000212124	ENSG00000212124:3	67	1.024	0.08525	0.1165	0.03676	12	ENSG00000212124.2	TAS2R19	11174218	11175219	-	protein_coding
ENSG00000153936	ENSG00000153936:2	153	0.6016	0.09574	0.1263	0.03675	1	ENSG00000153936.12	HS2ST1	87380331	87602334	+	protein_coding
ENSG00000248596	ENSG00000248596:1	28	0.9523	0.01551	0.05097	0.0367	5	ENSG00000248596.2	RP11-844P9.2	175570088	175626298	-	lincRNA
ENSG00000113971	ENSG00000113971:3	14	1.019	0.003353	0.0395	0.03661	3	ENSG00000113971.14	NPHP3	132276986	132441303	-	protein_coding
ENSG00000172785	ENSG00000172785:3	2	0.04924	0.04761	0.08096	0.03661	9	ENSG00000172785.14	CBWD1	121041	188979	-	protein_coding
ENSG00000260787	ENSG00000260787:1	9	1.718	0.00417	0.04024	0.03659	15	ENSG00000260787.1	RP11-797A18.4	77334178	77335533	-	lincRNA
ENSG00000214425	ENSG00000214425:2	1	0.9974	0.0002693	0.03658	0.03658	17	ENSG00000214425.2	LRRC37A4P	43578685	43627701	-	pseudogene
ENSG00000130545	ENSG00000130545:1	17	0.1253	0.3557	0.3725	0.0365	19	ENSG00000130545.11	CRB3	6463788	6467232	+	protein_coding
ENSG00000101187	ENSG00000101187:1	5	0.9931	0.001313	0.03746	0.03648	20	ENSG00000101187.11	SLCO4A1	61273797	61317137	+	protein_coding
ENSG00000256518	ENSG00000256518:2	19	0.1545	0.04476	0.07796	0.03626	11	ENSG00000256518.2	RP11-807H22.5	71869866	71870905	+	pseudogene
ENSG00000141646	ENSG00000141646:1	3	0.08193	0.01155	0.0468	0.03623	18	ENSG00000141646.9	SMAD4	48494410	48611415	+	protein_coding
ENSG00000075239	ENSG00000075239:2	21	0.7107	0.04098	0.07415	0.03599	11	ENSG00000075239.9	ACAT1	107992243	108018503	+	protein_coding
ENSG00000214626	ENSG00000214626:1	11	0.873	0.002878	0.0384	0.03595	10	ENSG00000214626.2	POLR3DP1	76414714	76415889	+	pseudogene
ENSG00000167543	ENSG00000167543:1	6	1.337	0.001359	0.03696	0.03594	17	ENSG00000167543.11	TP53I13	27893070	27900175	+	protein_coding
ENSG00000042493	ENSG00000042493:3	3	1.087	0.0005641	0.03613	0.03584	2	ENSG00000042493.11	CAPG	85621871	85645555	-	protein_coding
ENSG00000081721	ENSG00000081721:1	43	0.259	0.2321	0.2544	0.03584	1	ENSG00000081721.7	DUSP12	161719548	161727028	+	protein_coding
ENSG00000243899	ENSG00000243899:1	6	1.064	0.006975	0.04211	0.03582	10	ENSG00000243899.3	BMS1P7	49256241	49268060	-	pseudogene
ENSG00000123965	ENSG00000123965:1	9	0.701	0.03855	0.07166	0.03577	7	ENSG00000123965.12	PMS2P5	74306894	74366314	+	pseudogene
ENSG00000224272	ENSG00000224272:3	13	0.9194	0.03859	0.07169	0.03576	2	ENSG00000224272.2	AC114730.3	242749407	242753111	-	antisense
ENSG00000161955	ENSG00000161955:1	2	0.9945	0.0006028	0.03602	0.0357	17	ENSG00000161955.12	TNFSF13	7461609	7464925	+	protein_coding
ENSG00000165501	ENSG00000165501:1	4	1	0.002603	0.03789	0.0357	14	ENSG00000165501.12	LRR1	50065415	50081390	+	protein_coding
ENSG00000085563	ENSG00000085563:1	127	1.074	0.04442	0.07707	0.03566	7	ENSG00000085563.10	ABCB1	87133175	87342611	-	protein_coding
ENSG00000129932	ENSG00000129932:1	10	0.7236	0.00295	0.03807	0.03555	19	ENSG00000129932.3	DOHH	3490819	3500938	-	protein_coding
ENSG00000145217	ENSG00000145217:3	1	0.8529	0.0003076	0.03559	0.03554	4	ENSG00000145217.9	SLC26A1	972861	987228	-	protein_coding
ENSG00000112276	ENSG00000112276:1	32	1.078	0.03917	0.07196	0.03547	6	ENSG00000112276.9	BVES	105544697	105585049	-	protein_coding
ENSG00000143297	ENSG00000143297:1	59	1.026	0.01571	0.04993	0.03544	1	ENSG00000143297.14	FCRL5	157483167	157522310	-	protein_coding
ENSG00000149294	ENSG00000149294:1	32	0.2489	0.2324	0.2543	0.03533	11	ENSG00000149294.12	NCAM1	112831997	113149158	+	protein_coding
ENSG00000119408	ENSG00000119408:1	4	0.998	0.0008399	0.03582	0.03527	9	ENSG00000119408.12	NEK6	127019885	127115586	+	protein_coding
ENSG00000135549	ENSG00000135549:1	107	1.013	0.02634	0.05964	0.03518	6	ENSG00000135549.10	PKIB	122793076	123047518	+	protein_coding
ENSG00000157353	ENSG00000157353:1	83	0.8378	0.01954	0.05322	0.03514	16	ENSG00000157353.12	FUK	70488324	70514177	+	protein_coding
ENSG00000266992	ENSG00000266992:4	28	0.09064	0.2281	0.25	0.03507	17	ENSG00000266992.1	DHX40P1	58053370	58079745	-	pseudogene
ENSG00000197465	ENSG00000197465:1	390	1.088	0.07621	0.1063	0.03499	4	ENSG00000197465.9	GYPE	144792020	144826716	-	protein_coding
ENSG00000117597	ENSG00000117597:3	17	0.3595	0.01662	0.05025	0.03491	1	ENSG00000117597.13	DIEXF	210001352	210030910	+	protein_coding
ENSG00000177302	ENSG00000177302:1	12	0.9998	0.002457	0.03696	0.0349	17	ENSG00000177302.10	TOP3A	18174742	18218321	-	protein_coding
ENSG00000204385	ENSG00000204385:1	11	1.037	0.03855	0.07084	0.0349	6	ENSG00000204385.6	SLC44A4	31830969	31846823	-	protein_coding
ENSG00000196660	ENSG00000196660:1	14	1.574	0.001712	0.03618	0.03481	1	ENSG00000196660.6	SLC30A10	219858769	220131989	-	protein_coding
ENSG00000137628	ENSG00000137628:1	104	1.109	0.02111	0.05432	0.03476	4	ENSG00000137628.12	DDX60	169137444	169239958	-	protein_coding
ENSG00000009830	ENSG00000009830:1	1	0.996	0.0002554	0.03471	0.03471	14	ENSG00000009830.7	POMT2	77741299	77787227	-	protein_coding
ENSG00000129480	ENSG00000129480:1	15	1.723	0.00246	0.03676	0.03469	14	ENSG00000129480.8	DTD2	31915242	31926716	-	protein_coding
ENSG00000157216	ENSG00000157216:1	16	1.062	0.006727	0.04074	0.03467	1	ENSG00000157216.11	SSBP3	54691105	54879152	-	protein_coding
ENSG00000214174	ENSG00000214174:1	55	1.114	0.02075	0.05372	0.03449	17	ENSG00000214174.4	AMZ2P1	62962668	62971694	-	pseudogene
ENSG00000104756	ENSG00000104756:1	144	0.9737	0.09208	0.1207	0.0344	8	ENSG00000104756.11	KCTD9	25285366	25315992	-	protein_coding
ENSG00000179979	ENSG00000179979:2	49	1.007	0.01067	0.04408	0.0343	4	ENSG00000179979.7	CRIPAK	1385340	1389780	+	protein_coding
ENSG00000148935	ENSG00000148935:2	90	1.054	0.07914	0.1084	0.03429	11	ENSG00000148935.6	GAS2	22647188	22834601	+	protein_coding
ENSG00000235231	ENSG00000235231:2	2	1	0.000448	0.03447	0.03429	22	ENSG00000235231.3	AP000351.10	24373117	24374043	+	pseudogene
ENSG00000075413	ENSG00000075413:1	12	0.9905	0.004136	0.03787	0.03422	14	ENSG00000075413.13	MARK3	103851729	103970168	+	protein_coding
ENSG00000087301	ENSG00000087301:1	17	1.111	0.003478	0.03724	0.03421	14	ENSG00000087301.4	TXNDC16	52897308	53019240	-	protein_coding
ENSG00000118655	ENSG00000118655:1	10	0.5583	0.003924	0.03755	0.0341	1	ENSG00000118655.4	DCLRE1B	114447763	114456708	+	protein_coding
ENSG00000115718	ENSG00000115718:2	3	0.9972	0.0008628	0.03465	0.03408	2	ENSG00000115718.13	PROC	128176003	128186822	+	protein_coding
ENSG00000224843	ENSG00000224843:1	1	0.4321	0.000605	0.03439	0.03406	6	ENSG00000224843.2	LINC00240	26924771	26991703	+	lincRNA
ENSG00000162836	ENSG00000162836:3	3	1.742	0.0003641	0.03411	0.03401	1	ENSG00000162836.7	ACP6	147101453	147142618	-	protein_coding
ENSG00000047346	ENSG00000047346:1	1	0.9305	0.0002658	0.03372	0.0337	15	ENSG00000047346.8	FAM214A	52873514	53002014	-	protein_coding
ENSG00000127554	ENSG00000127554:1	30	1.07	0.03857	0.06966	0.03365	16	ENSG00000127554.12	GFER	2034208	2037750	+	protein_coding
ENSG00000154134	ENSG00000154134:1	102	1.103	0.159	0.1833	0.03365	11	ENSG00000154134.10	ROBO3	124735282	124751366	+	protein_coding
ENSG00000173486	ENSG00000173486:1	4	0.9957	0.0008315	0.03413	0.03358	11	ENSG00000173486.8	FKBP2	64008475	64011604	+	protein_coding
ENSG00000073331	ENSG00000073331:1	12	0.9654	0.002487	0.03567	0.03357	4	ENSG00000073331.13	ALPK1	113206665	113363776	+	protein_coding
ENSG00000122678	ENSG00000122678:2	23	1.137	0.005293	0.03828	0.03354	7	ENSG00000122678.10	POLM	44111846	44122139	-	protein_coding
ENSG00000272955	ENSG00000272955:2	2	1	0.000448	0.03372	0.03353	22	ENSG00000272955.1	KB-226F1.1	24375562	24376211	+	antisense
ENSG00000085788	ENSG00000085788:1	160	1.047	0.02714	0.05876	0.03349	8	ENSG00000085788.9	DDHD2	38082736	38133076	+	protein_coding
ENSG00000108561	ENSG00000108561:1	33	1.296	0.04076	0.07152	0.03346	17	ENSG00000108561.4	C1QBP	5336097	5352150	-	protein_coding
ENSG00000237021	ENSG00000237021:1	10	1.007	0.001569	0.03468	0.03343	6	ENSG00000237021.2	RP3-486I3.7	116575370	116577906	+	lincRNA
ENSG00000128641	ENSG00000128641:2	132	0.8035	0.2346	0.2549	0.03342	2	ENSG00000128641.13	MYO1B	192109911	192290115	+	protein_coding
ENSG00000168010	ENSG00000168010:1	29	0.9951	0.00775	0.0404	0.03336	11	ENSG00000168010.6	ATG16L2	72525353	72554719	+	protein_coding
ENSG00000227124	ENSG00000227124:3	20	0.9531	0.004103	0.03692	0.0333	3	ENSG00000227124.4	ZNF717	75758794	75834734	-	protein_coding
ENSG00000168397	ENSG00000168397:2	46	1.18	0.0838	0.1119	0.03322	2	ENSG00000168397.12	ATG4B	242576628	242613272	+	protein_coding
ENSG00000120253	ENSG00000120253:1	46	0.9889	0.09732	0.1246	0.03319	6	ENSG00000120253.9	NUP43	150045451	150070801	-	protein_coding
ENSG00000148468	ENSG00000148468:1	19	1.208	0.002779	0.03557	0.03319	10	ENSG00000148468.12	FAM171A1	15253642	15413061	-	protein_coding
ENSG00000100416	ENSG00000100416:1	60	0.952	0.1181	0.1442	0.03311	22	ENSG00000100416.8	TRMU	46726772	46753237	+	protein_coding
ENSG00000177868	ENSG00000177868:1	19	1.15	0.03882	0.06936	0.03309	1	ENSG00000177868.7	CCDC23	43272723	43282954	-	protein_coding
ENSG00000069248	ENSG00000069248:1	64	1.034	0.01721	0.04879	0.03284	1	ENSG00000069248.9	NUP133	229577045	229644103	-	protein_coding
ENSG00000187242	ENSG00000187242:2	20	1.028	0.004417	0.03672	0.0328	17	ENSG00000187242.4	KRT12	39017555	39023462	-	protein_coding
ENSG00000119632	ENSG00000119632:1	2	1.999	0.0002381	0.03279	0.03279	14	ENSG00000119632.3	IFI27L2	94594116	94596590	-	protein_coding
ENSG00000143248	ENSG00000143248:1	5	1.146	0.001163	0.03363	0.03277	1	ENSG00000143248.8	RGS5	163080911	163291577	-	protein_coding
ENSG00000225138	ENSG00000225138:3	36	0.9958	0.008569	0.0405	0.03267	5	ENSG00000225138.3	CTD-2228K2.7	473351	480999	+	processed_transcript
ENSG00000132793	ENSG00000132793:2	16	0.3592	0.02407	0.05505	0.03265	20	ENSG00000132793.7	LPIN3	39969560	39989222	+	protein_coding
ENSG00000130758	ENSG00000130758:1	24	1.001	0.007739	0.03967	0.03262	19	ENSG00000130758.3	MAP3K10	40697651	40721482	+	protein_coding
ENSG00000257218	ENSG00000257218:1	86	0.9994	0.02038	0.05135	0.03242	12	ENSG00000257218.1	GATC	120884241	120899389	+	protein_coding
ENSG00000134201	ENSG00000134201:1	5	0.9974	0.001255	0.03333	0.03238	1	ENSG00000134201.6	GSTM5	110254864	110318050	+	protein_coding
ENSG00000170464	ENSG00000170464:1	2	0.9989	0.0004719	0.03258	0.03236	5	ENSG00000170464.5	DNAJC18	138744279	138780180	-	protein_coding
ENSG00000005249	ENSG00000005249:1	82	0.9078	0.05416	0.08306	0.03231	7	ENSG00000005249.8	PRKAR2B	106685094	106802256	+	protein_coding
ENSG00000146215	ENSG00000146215:1	10	1.187	0.002263	0.03411	0.03221	6	ENSG00000146215.9	CRIP3	43267448	43276535	-	protein_coding
ENSG00000119185	ENSG00000119185:1	39	0.9568	0.0116	0.04277	0.03209	2	ENSG00000119185.8	ITGB1BP1	9543604	9563676	-	protein_coding
ENSG00000204169	ENSG00000204169:1	5	0.9998	0.001368	0.03309	0.03203	10	ENSG00000204169.6	AGAP7	51464162	51486327	-	protein_coding
ENSG00000009950	ENSG00000009950:1	17	0.9968	0.004295	0.03582	0.03201	7	ENSG00000009950.11	MLXIPL	73007524	73038873	-	protein_coding
ENSG00000023909	ENSG00000023909:1	34	0.6788	0.03884	0.06832	0.03199	1	ENSG00000023909.5	GCLM	94350761	94374966	-	protein_coding
ENSG00000068724	ENSG00000068724:1	17	1.127	0.003185	0.03467	0.03189	2	ENSG00000068724.11	TTC7A	47143296	47303276	+	protein_coding
ENSG00000138190	ENSG00000138190:1	150	0.7857	0.1161	0.1411	0.03175	10	ENSG00000138190.12	EXOC6	94590935	94819250	+	protein_coding
ENSG00000170382	ENSG00000170382:1	7	1.164	0.001579	0.03298	0.03171	1	ENSG00000170382.7	LRRN2	204586298	204654861	-	protein_coding
ENSG00000171227	ENSG00000171227:1	2	0.9981	0.0006964	0.03208	0.03164	2	ENSG00000171227.6	TMEM37	120187477	120196096	+	protein_coding
ENSG00000182985	ENSG00000182985:1	6	0.1578	0.03865	0.06781	0.03164	11	ENSG00000182985.12	CADM1	115039938	115375675	-	protein_coding
ENSG00000273204	ENSG00000273204:1	44	0.6217	0.01804	0.04839	0.03163	1	ENSG00000273204.1	RP4-549L20.3	101360484	101360912	+	antisense
ENSG00000107890	ENSG00000107890:1	113	1.027	0.07966	0.1065	0.0316	10	ENSG00000107890.12	ANKRD26	27280843	27389421	-	protein_coding
ENSG00000006194	ENSG00000006194:1	40	1.06	0.00824	0.03908	0.03154	16	ENSG00000006194.6	ZNF263	3313743	3351401	+	protein_coding
ENSG00000167183	ENSG00000167183:2	7	0.2056	0.01216	0.04274	0.03152	17	ENSG00000167183.2	PRR15L	46029333	46035244	-	protein_coding
ENSG00000137944	ENSG00000137944:1	38	1.427	0.007981	0.03879	0.03149	1	ENSG00000137944.12	CCBL2	89401456	89458636	-	protein_coding
ENSG00000165943	ENSG00000165943:1	9	0.9882	0.002517	0.0336	0.03145	14	ENSG00000165943.4	MOAP1	93648541	93651273	-	protein_coding
ENSG00000238083	ENSG00000238083:3	1	0.8552	0.0002693	0.03141	0.03137	17	ENSG00000238083.3	LRRC37A2	44588877	44633016	+	protein_coding
ENSG00000164591	ENSG00000164591:1	45	0.9202	0.01578	0.04594	0.0313	5	ENSG00000164591.9	MYOZ3	150040436	150058927	+	protein_coding
ENSG00000174373	ENSG00000174373:1	60	1.034	0.0163	0.04636	0.03123	14	ENSG00000174373.11	RALGAPA1	36007558	36278510	-	protein_coding
ENSG00000198836	ENSG00000198836:2	20	1.004	0.004079	0.03485	0.03123	3	ENSG00000198836.4	OPA1	193310933	193415612	+	protein_coding
ENSG00000186300	ENSG00000186300:2	20	0.9793	0.003225	0.03403	0.03121	19	ENSG00000186300.7	ZNF555	2841433	2860482	+	protein_coding
ENSG00000126215	ENSG00000126215:4	15	0.2737	0.01538	0.04547	0.0312	14	ENSG00000126215.9	XRCC3	104163946	104181841	-	protein_coding
ENSG00000112763	ENSG00000112763:1	5	1.955	0.0003137	0.03119	0.03111	6	ENSG00000112763.11	BTN2A1	26458150	26476849	+	protein_coding
ENSG00000132763	ENSG00000132763:1	56	0.9969	0.07736	0.1038	0.0311	1	ENSG00000132763.10	MMACHC	45965725	45976739	+	protein_coding
ENSG00000196715	ENSG00000196715:2	216	0.9855	0.05251	0.08036	0.03109	7	ENSG00000196715.5	VKORC1L1	65338254	65424550	+	protein_coding
ENSG00000228223	ENSG00000228223:1	4	0.7971	0.0029	0.0336	0.03108	6	ENSG00000228223.1	HCG11	26522076	26526807	+	lincRNA
ENSG00000232559	ENSG00000232559:1	71	0.9621	0.01598	0.0459	0.03107	7	ENSG00000232559.2	GS1-124K5.12	66010634	66057373	-	pseudogene
ENSG00000196374	ENSG00000196374:1	3	0.2881	0.001368	0.03211	0.03104	6	ENSG00000196374.5	HIST1H2BM	27782822	27783267	+	protein_coding
ENSG00000117222	ENSG00000117222:1	28	0.7777	0.00531	0.03568	0.0309	1	ENSG00000117222.9	RBBP5	205055270	205091143	-	protein_coding
ENSG00000141141	ENSG00000141141:1	12	1.115	0.002227	0.0327	0.03081	17	ENSG00000141141.10	DDX52	35969787	36003493	-	protein_coding
ENSG00000154874	ENSG00000154874:1	13	0.9915	0.002457	0.03286	0.03076	17	ENSG00000154874.10	CCDC144B	18441117	18528930	-	pseudogene
ENSG00000135045	ENSG00000135045:1	3	0.9938	0.0005738	0.03107	0.03075	9	ENSG00000135045.6	C9orf40	77561497	77567802	-	protein_coding
ENSG00000071203	ENSG00000071203:2	1	0.9995	0.0002242	0.03071	0.03071	11	ENSG00000071203.5	MS4A12	60260251	60274903	+	protein_coding
ENSG00000019102	ENSG00000019102:3	5	0.1725	0.03864	0.06689	0.03069	11	ENSG00000019102.7	VSIG2	124617368	124622134	-	protein_coding
ENSG00000218739	ENSG00000218739:1	30	0.2131	0.02926	0.05784	0.03049	2	ENSG00000218739.5	AC007390.5	37423631	37443336	+	protein_coding
ENSG00000251022	ENSG00000251022:1	15	1.174	0.002666	0.03279	0.03049	4	ENSG00000251022.2	THAP9-AS1	83814162	83822113	-	antisense
ENSG00000185000	ENSG00000185000:1	43	0.9804	0.007655	0.03748	0.03048	8	ENSG00000185000.5	DGAT1	145539954	145550573	-	protein_coding
ENSG00000107679	ENSG00000107679:1	7	0.9952	0.001581	0.03175	0.03047	10	ENSG00000107679.10	PLEKHA1	124134212	124191867	+	protein_coding
ENSG00000189091	ENSG00000189091:1	24	0.8751	0.00441	0.03442	0.03047	16	ENSG00000189091.8	SF3B3	70557691	70608820	+	protein_coding
ENSG00000163975	ENSG00000163975:1	15	0.5575	0.006178	0.03605	0.03044	3	ENSG00000163975.7	MFI2	196715492	196756687	-	protein_coding
ENSG00000204789	ENSG00000204789:1	8	1.081	0.001725	0.03182	0.0304	6	ENSG00000204789.3	ZNF204P	27325604	27339304	-	pseudogene
ENSG00000230666	ENSG00000230666:1	4	0.8051	0.0007241	0.03087	0.03039	19	ENSG00000230666.1	CEACAM22P	45041045	45124119	-	pseudogene
ENSG00000110092	ENSG00000110092:2	18	0.2245	0.02004	0.04903	0.03036	11	ENSG00000110092.3	CCND1	69455855	69469242	+	protein_coding
ENSG00000113645	ENSG00000113645:2	9	0.8996	0.002442	0.03243	0.03034	5	ENSG00000113645.9	WWC1	167718656	167899308	+	protein_coding
ENSG00000197563	ENSG00000197563:2	25	1.221	0.00436	0.03423	0.03033	18	ENSG00000197563.5	PIGN	59710800	59854351	-	protein_coding
ENSG00000272572	ENSG00000272572:1	27	1.148	0.03879	0.06669	0.03033	10	ENSG00000272572.1	RP11-179B2.2	102670860	102672496	-	antisense
ENSG00000135636	ENSG00000135636:1	3	0.9832	0.001048	0.031	0.03022	2	ENSG00000135636.9	DYSF	71680852	71913898	+	protein_coding
ENSG00000051009	ENSG00000051009:1	19	1.007	0.004691	0.03442	0.03021	11	ENSG00000051009.6	FAM160A2	6232565	6255941	-	protein_coding
ENSG00000005700	ENSG00000005700:1	10	0.9991	0.001707	0.03156	0.03016	6	ENSG00000005700.10	IBTK	82879700	82957471	-	protein_coding
ENSG00000155868	ENSG00000155868:3	28	0.9572	0.009887	0.03924	0.03013	5	ENSG00000155868.7	MED7	156564423	156586030	-	protein_coding
ENSG00000196611	ENSG00000196611:2	26	0.9406	0.00954	0.03883	0.03005	11	ENSG00000196611.4	MMP1	102660651	102668891	-	protein_coding
ENSG00000271875	ENSG00000271875:2	8	0.9933	0.007164	0.03647	0.02993	9	ENSG00000271875.1	RP11-430N14.4	136125788	136130950	-	3prime_overlapping_ncrna
ENSG00000156273	ENSG00000156273:1	48	1.019	0.0114	0.04036	0.02982	21	ENSG00000156273.11	BACH1	30566392	31003071	+	protein_coding
ENSG00000215114	ENSG00000215114:2	23	1.091	0.003993	0.03337	0.02982	8	ENSG00000215114.3	UBXN2B	59323823	59364060	+	protein_coding
ENSG00000168350	ENSG00000168350:4	22	0.7367	0.0202	0.04865	0.02981	14	ENSG00000168350.6	DEGS2	100612756	100626500	-	protein_coding
ENSG00000168411	ENSG00000168411:1	5	1.398	0.0007746	0.03029	0.02976	16	ENSG00000168411.9	RFWD3	74655292	74700779	-	protein_coding
ENSG00000178202	ENSG00000178202:1	5	1.03	0.03869	0.06596	0.02967	11	ENSG00000178202.8	KDELC2	108342832	108369159	-	protein_coding
ENSG00000101557	ENSG00000101557:1	80	1.071	0.01159	0.04035	0.02963	18	ENSG00000101557.10	USP14	158383	214629	+	protein_coding
ENSG00000079950	ENSG00000079950:3	10	0.2063	0.009668	0.03844	0.02953	6	ENSG00000079950.9	STX7	132767006	132834337	-	protein_coding
ENSG00000150316	ENSG00000150316:1	13	0.9853	0.002977	0.03212	0.02951	11	ENSG00000150316.7	CWC15	94695787	94706776	-	protein_coding
ENSG00000261734	ENSG00000261734:1	1	0.9999	0.0002143	0.0294	0.0294	3	ENSG00000261734.1	RP11-669C19.1	20429741	20432054	+	lincRNA
ENSG00000116668	ENSG00000116668:1	22	0.2091	0.01641	0.04462	0.02935	1	ENSG00000116668.8	SWT1	185126212	185260897	+	protein_coding
ENSG00000237424	ENSG00000237424:1	29	0.9286	0.07907	0.1038	0.0293	1	ENSG00000237424.1	FOXD2-AS1	47897805	47900313	-	antisense
ENSG00000106392	ENSG00000106392:1	11	1.372	0.001622	0.03055	0.02922	7	ENSG00000106392.6	C1GALT1	7196565	7288282	+	protein_coding
ENSG00000152952	ENSG00000152952:1	32	1.004	0.05883	0.08453	0.02917	3	ENSG00000152952.7	PLOD2	145787227	145881440	-	protein_coding
ENSG00000140993	ENSG00000140993:1	22	1.083	0.004386	0.03294	0.02901	16	ENSG00000140993.6	TIGD7	3348832	3355729	-	protein_coding
ENSG00000140374	ENSG00000140374:2	5	0.06915	0.02011	0.04778	0.029	15	ENSG00000140374.11	ETFA	76507696	76603813	-	protein_coding
ENSG00000184144	ENSG00000184144:1	31	0.7416	0.006151	0.03456	0.02895	1	ENSG00000184144.5	CNTN2	205012325	205047627	+	protein_coding
ENSG00000249673	ENSG00000249673:2	5	0.9801	0.0009593	0.02961	0.02891	4	ENSG00000249673.2	NOP14-AS1	2936626	2963465	+	antisense
ENSG00000170175	ENSG00000170175:1	9	0.9999	0.002105	0.03067	0.02888	17	ENSG00000170175.6	CHRNB1	7348380	7361026	+	protein_coding
ENSG00000171806	ENSG00000171806:1	79	1.032	0.0157	0.04348	0.02886	1	ENSG00000171806.7	METTL18	169761670	169764107	-	protein_coding
ENSG00000107521	ENSG00000107521:3	2	0.999	0.0003724	0.029	0.02885	10	ENSG00000107521.14	HPS1	100175955	100206684	-	protein_coding
ENSG00000135506	ENSG00000135506:1	43	0.6526	0.01542	0.04316	0.02881	12	ENSG00000135506.11	OS9	58087738	58115340	+	protein_coding
ENSG00000186951	ENSG00000186951:1	68	0.7004	0.08009	0.1043	0.0288	22	ENSG00000186951.12	PPARA	46546424	46639653	+	protein_coding
ENSG00000118523	ENSG00000118523:3	8	0.3985	0.002907	0.03132	0.02878	6	ENSG00000118523.5	CTGF	132269316	132272513	-	protein_coding
ENSG00000085978	ENSG00000085978:1	27	0.9448	0.07	0.0947	0.02875	2	ENSG00000085978.17	ATG16L1	234118697	234204320	+	protein_coding
ENSG00000104415	ENSG00000104415:2	13	0.4252	0.004711	0.03287	0.02863	8	ENSG00000104415.9	WISP1	134203282	134242587	+	protein_coding
ENSG00000137806	ENSG00000137806:3	45	1.166	0.0395	0.06573	0.02862	15	ENSG00000137806.4	NDUFAF1	41679551	41694717	-	protein_coding
ENSG00000151694	ENSG00000151694:1	10	0.9908	0.00189	0.03015	0.02856	2	ENSG00000151694.8	ADAM17	9628615	9695921	-	protein_coding
ENSG00000161692	ENSG00000161692:1	17	1.048	0.02626	0.05315	0.02855	17	ENSG00000161692.13	DBF4B	42785976	42829632	+	protein_coding
ENSG00000173432	ENSG00000173432:1	1	0.5828	0.0003633	0.02862	0.02847	11	ENSG00000173432.6	SAA1	18287721	18291524	+	protein_coding
ENSG00000254685	ENSG00000254685:1	41	1.032	0.03954	0.06545	0.02829	1	ENSG00000254685.2	FPGT	74663896	74699770	+	protein_coding
ENSG00000005421	ENSG00000005421:2	2	0.9997	0.0004123	0.02845	0.02826	7	ENSG00000005421.4	PON1	94926988	95025673	-	protein_coding
ENSG00000135773	ENSG00000135773:3	2	0.9999	0.0004077	0.02844	0.02825	1	ENSG00000135773.8	CAPN9	230883130	230937749	+	protein_coding
ENSG00000265629	ENSG00000265629:1	25	0.7872	0.05851	0.08335	0.02824	2	ENSG00000265629.1	AC011897.1	14775215	14790933	+	protein_coding
ENSG00000151208	ENSG00000151208:2	45	1.213	0.007115	0.03474	0.02822	10	ENSG00000151208.12	DLG5	79550549	79686378	-	protein_coding
ENSG00000125445	ENSG00000125445:2	36	0.6724	0.03922	0.065	0.02813	17	ENSG00000125445.6	MRPS7	73257755	73262454	+	protein_coding
ENSG00000002933	ENSG00000002933:2	2	1.993	0.000204	0.02808	0.02808	7	ENSG00000002933.3	TMEM176A	150497491	150502208	+	protein_coding
ENSG00000151090	ENSG00000151090:2	18	0.8501	0.004079	0.03167	0.02801	3	ENSG00000151090.13	THRB	24158651	24536773	-	protein_coding
ENSG00000156958	ENSG00000156958:1	34	1.023	0.006551	0.03398	0.02799	15	ENSG00000156958.10	GALK2	49447853	49660066	+	protein_coding
ENSG00000156261	ENSG00000156261:2	65	1.093	0.0156	0.04246	0.02792	21	ENSG00000156261.8	CCT8	30428126	30446118	-	protein_coding
ENSG00000189319	ENSG00000189319:2	14	0.1331	0.03818	0.06377	0.02788	10	ENSG00000189319.9	FAM53B	126307861	126432838	-	protein_coding
ENSG00000124575	ENSG00000124575:1	62	0.8468	0.006816	0.0341	0.02786	6	ENSG00000124575.5	HIST1H1D	26234440	26235216	-	protein_coding
ENSG00000236850	ENSG00000236850:1	15	1.116	0.03865	0.06419	0.02786	22	ENSG00000236850.4	BMS1P20	22657589	22677203	+	processed_transcript
ENSG00000054179	ENSG00000054179:2	14	1.161	0.002496	0.03	0.02784	9	ENSG00000054179.7	ENTPD2	139942550	139948497	-	protein_coding
ENSG00000168298	ENSG00000168298:2	6	0.1016	0.02076	0.04719	0.02777	6	ENSG00000168298.4	HIST1H1E	26156559	26157343	+	protein_coding
ENSG00000071794	ENSG00000071794:1	21	1.405	0.0009345	0.02843	0.02774	3	ENSG00000071794.11	HLTF	148747914	148804341	-	protein_coding
ENSG00000116977	ENSG00000116977:2	101	1.026	0.01906	0.04539	0.02758	1	ENSG00000116977.14	LGALS8	236681300	236716281	+	protein_coding
ENSG00000250208	ENSG00000250208:1	3	0.9483	0.0004272	0.0278	0.02758	12	ENSG00000250208.2	FZD10-AS1	130634894	130646801	-	processed_transcript
ENSG00000083844	ENSG00000083844:1	18	1.442	0.0009812	0.0283	0.02757	19	ENSG00000083844.6	ZNF264	57702868	57724724	+	protein_coding
ENSG00000259299	ENSG00000259299:2	68	0.08311	0.2486	0.2637	0.02746	15	ENSG00000259299.1	RP11-37J13.1	29525877	29527341	-	pseudogene
ENSG00000151025	ENSG00000151025:2	43	1.054	0.005987	0.03279	0.02733	10	ENSG00000151025.9	GPR158	25463991	25891155	+	protein_coding
ENSG00000187164	ENSG00000187164:1	16	0.974	0.003164	0.03002	0.02721	10	ENSG00000187164.13	KIAA1598	118643742	118886097	-	protein_coding
ENSG00000260719	ENSG00000260719:1	40	1.096	0.03985	0.06469	0.02719	16	ENSG00000260719.1	AC009133.17	29756568	29759620	+	antisense
ENSG00000072858	ENSG00000072858:1	11	0.9993	0.001797	0.02863	0.02712	3	ENSG00000072858.6	SIDT1	113251143	113348425	+	protein_coding
ENSG00000247556	ENSG00000247556:1	10	0.9994	0.001913	0.02864	0.02702	15	ENSG00000247556.2	OIP5-AS1	41576188	41601901	+	processed_transcript
ENSG00000198794	ENSG00000198794:2	22	1.04	0.01105	0.03718	0.02692	15	ENSG00000198794.7	SCAMP5	75249560	75313837	+	protein_coding
ENSG00000064655	ENSG00000064655:1	36	1.258	0.001615	0.02818	0.02684	20	ENSG00000064655.14	EYA2	45523263	45817492	+	protein_coding
ENSG00000127720	ENSG00000127720:2	155	0.5085	0.06026	0.08362	0.02676	12	ENSG00000127720.3	METTL25	82752276	82873015	+	protein_coding
ENSG00000271721	ENSG00000271721:2	216	1.094	0.1712	0.1892	0.02676	1	ENSG00000271721.1	RP11-337C18.9	146647181	146649319	+	antisense
ENSG00000163945	ENSG00000163945:2	29	1.006	0.005201	0.03148	0.02675	4	ENSG00000163945.11	UVSSA	1341054	1381837	+	protein_coding
ENSG00000119285	ENSG00000119285:1	78	0.9884	0.01269	0.03855	0.02674	1	ENSG00000119285.6	HEATR1	236712305	236767804	-	protein_coding
ENSG00000136279	ENSG00000136279:2	3	0.9999	0.0006046	0.02713	0.02674	7	ENSG00000136279.14	DBNL	44084239	44109055	+	protein_coding
ENSG00000166349	ENSG00000166349:1	6	1.637	0.000938	0.02739	0.02669	11	ENSG00000166349.5	RAG1	36532259	36614706	+	protein_coding
ENSG00000104154	ENSG00000104154:1	5	2.782	0.0002196	0.02667	0.02664	15	ENSG00000104154.5	SLC30A4	45771809	45815005	-	protein_coding
ENSG00000184674	ENSG00000184674:2	1	0.9996	0.0001936	0.02663	0.02663	22	ENSG00000184674.8	GSTT1	24376133	24384680	-	protein_coding
ENSG00000164574	ENSG00000164574:1	3	0.9989	0.0004979	0.02691	0.02662	5	ENSG00000164574.11	GALNT10	153570290	153800544	+	protein_coding
ENSG00000227671	ENSG00000227671:1	5	0.9874	0.001294	0.02757	0.02653	1	ENSG00000227671.3	MIR3916	247353153	247374158	-	pseudogene
ENSG00000235106	ENSG00000235106:1	49	1.125	0.008557	0.03443	0.02652	9	ENSG00000235106.4	LINC00094	136890561	136899788	+	antisense
ENSG00000204650	ENSG00000204650:1	1049	0.9967	0.2646	0.2784	0.02648	17	ENSG00000204650.9	CRHR1-IT1	43697694	43725582	+	pseudogene
ENSG00000100225	ENSG00000100225:2	12	1.353	0.001244	0.02745	0.02645	22	ENSG00000100225.13	FBXO7	32870663	32894818	+	protein_coding
ENSG00000178665	ENSG00000178665:2	51	1.267	0.003988	0.03003	0.02644	7	ENSG00000178665.10	ZNF713	55955169	56009918	+	protein_coding
ENSG00000100804	ENSG00000100804:1	4	0.2736	0.002674	0.02868	0.02633	14	ENSG00000100804.14	PSMB5	23485752	23504439	-	protein_coding
ENSG00000183397	ENSG00000183397:1	12	0.8673	0.002086	0.02812	0.02633	19	ENSG00000183397.5	C19orf71	3539152	3544028	+	protein_coding
ENSG00000137634	ENSG00000137634:5	14	0.06372	0.1036	0.1244	0.02631	11	ENSG00000137634.5	NXPE4	114441313	114466484	-	protein_coding
ENSG00000138185	ENSG00000138185:1	70	1.379	0.009986	0.03555	0.02629	10	ENSG00000138185.12	ENTPD1	97471536	97637023	+	protein_coding
ENSG00000135828	ENSG00000135828:1	6	1.137	0.0009661	0.02698	0.02625	1	ENSG00000135828.7	RNASEL	182542769	182558391	-	protein_coding
ENSG00000183807	ENSG00000183807:2	11	0.1275	0.02038	0.04529	0.02619	6	ENSG00000183807.6	FAM162B	117073363	117086886	-	protein_coding
ENSG00000138670	ENSG00000138670:3	4	2	0.0003789	0.02623	0.02605	4	ENSG00000138670.12	RASGEF1B	82347547	82965397	-	protein_coding
ENSG00000050748	ENSG00000050748:1	11	0.9982	0.002234	0.02795	0.02602	5	ENSG00000050748.13	MAPK9	179660143	179719099	-	protein_coding
ENSG00000148290	ENSG00000148290:4	12	1.234	0.00229	0.02798	0.02599	9	ENSG00000148290.5	SURF1	136218610	136223552	-	protein_coding
ENSG00000153291	ENSG00000153291:1	13	1.183	0.00226	0.02795	0.02599	6	ENSG00000153291.11	SLC25A27	46620678	46645930	+	protein_coding
ENSG00000197142	ENSG00000197142:2	12	0.1424	0.03227	0.05629	0.02592	10	ENSG00000197142.6	ACSL5	114133776	114188138	+	protein_coding
ENSG00000134899	ENSG00000134899:2	37	0.5584	0.0392	0.06285	0.0259	13	ENSG00000134899.13	ERCC5	103497194	103528345	+	protein_coding
ENSG00000025708	ENSG00000025708:1	10	0.6459	0.003386	0.02889	0.02586	22	ENSG00000025708.8	TYMP	50964181	50968485	-	protein_coding
ENSG00000133943	ENSG00000133943:2	11	0.9983	0.002017	0.02758	0.02585	14	ENSG00000133943.16	C14orf159	91526677	91691976	+	protein_coding
ENSG00000173200	ENSG00000173200:1	3	0.7362	0.0008448	0.02646	0.02584	3	ENSG00000173200.8	PARP15	122296449	122357894	+	protein_coding
ENSG00000119943	ENSG00000119943:3	6	0.8471	0.001353	0.02691	0.02581	10	ENSG00000119943.6	PYROXD2	100143322	100174941	-	protein_coding
ENSG00000196167	ENSG00000196167:4	15	0.07845	0.03886	0.06243	0.02581	11	ENSG00000196167.5	COLCA1	111164114	111175770	-	protein_coding
ENSG00000252481	ENSG00000252481:1	3	0.8548	0.001141	0.02666	0.02575	14	ENSG00000252481.1	SCARNA13	95999692	95999966	-	snoRNA
ENSG00000123472	ENSG00000123472:1	29	1.043	0.00639	0.03159	0.02572	1	ENSG00000123472.8	ATPAF1	47098409	47139539	-	protein_coding
ENSG00000205038	ENSG00000205038:1	39	1.072	0.008373	0.03343	0.02568	8	ENSG00000205038.7	PKHD1L1	110374706	110542559	+	protein_coding
ENSG00000184014	ENSG00000184014:2	68	0.4163	0.05404	0.07666	0.02563	11	ENSG00000184014.3	DENND5A	9160372	9286937	-	protein_coding
ENSG00000171960	ENSG00000171960:1	12	0.5398	0.03997	0.06326	0.02556	1	ENSG00000171960.6	PPIH	43124096	43142429	+	protein_coding
ENSG00000136848	ENSG00000136848:1	2	0.3548	0.001072	0.02637	0.02553	9	ENSG00000136848.12	DAB2IP	124329336	124547809	+	protein_coding
ENSG00000134262	ENSG00000134262:2	12	0.3414	0.006262	0.03126	0.0255	1	ENSG00000134262.8	AP4B1	114437370	114447823	-	protein_coding
ENSG00000273142	ENSG00000273142:1	28	1.042	0.004827	0.02989	0.0255	7	ENSG00000273142.1	RP11-458F8.4	66367844	66371284	+	lincRNA
ENSG00000103852	ENSG00000103852:1	11	0.9988	0.001803	0.02696	0.02542	15	ENSG00000103852.8	TTC23	99676528	99791428	-	protein_coding
ENSG00000162620	ENSG00000162620:1	41	1.058	0.03954	0.06271	0.02542	1	ENSG00000162620.11	LRRIQ3	74491699	74663871	-	protein_coding
ENSG00000126653	ENSG00000126653:1	148	1.125	0.01354	0.03803	0.02538	17	ENSG00000126653.11	NSRP1	28442539	28513493	+	protein_coding
ENSG00000211746	ENSG00000211746:1	138	0.583	0.04686	0.06959	0.02536	7	ENSG00000211746.3	TRBV19	142326363	142327046	+	TR_V_gene
ENSG00000228486	ENSG00000228486:1	12	0.992	0.002172	0.02712	0.02524	2	ENSG00000228486.5	AC017099.3	98280680	98319527	+	antisense
ENSG00000104687	ENSG00000104687:2	18	1.153	0.002643	0.02754	0.02521	8	ENSG00000104687.8	GSR	30535583	30585443	-	protein_coding
ENSG00000268912	ENSG00000268912:1	32	1.239	0.004654	0.02943	0.0252	19	ENSG00000268912.1	CTD-2619J13.17	58939999	58942515	-	lincRNA
ENSG00000010539	ENSG00000010539:1	42	0.7816	0.008998	0.03353	0.02518	16	ENSG00000010539.7	ZNF200	3272325	3286221	-	protein_coding
ENSG00000103495	ENSG00000103495:1	68	1.055	0.04055	0.06344	0.02518	16	ENSG00000103495.9	MAZ	29817427	29823649	+	protein_coding
ENSG00000092068	ENSG00000092068:1	14	0.909	0.002623	0.02748	0.02517	14	ENSG00000092068.14	SLC7A8	23594504	23652883	-	protein_coding
ENSG00000106031	ENSG00000106031:1	6	0.5374	0.004626	0.0293	0.02509	7	ENSG00000106031.6	HOXA13	27233122	27239725	-	protein_coding
ENSG00000162777	ENSG00000162777:1	4	0.9988	0.0005389	0.0254	0.02507	1	ENSG00000162777.12	DENND2D	111729796	111747157	-	protein_coding
ENSG00000156381	ENSG00000156381:1	5	0.338	0.001376	0.02617	0.02504	14	ENSG00000156381.4	ANKRD9	102973179	102976136	-	protein_coding
ENSG00000256450	ENSG00000256450:2	11	1.266	0.0006446	0.02547	0.02503	12	ENSG00000256450.1	RP11-424M22.1	16666379	16667305	+	pseudogene
ENSG00000168028	ENSG00000168028:1	128	1.047	0.02206	0.04572	0.02499	3	ENSG00000168028.9	RPSA	39448180	39454033	+	protein_coding
ENSG00000259891	ENSG00000259891:1	22	1.137	0.002547	0.02719	0.02495	8	ENSG00000259891.1	CTA-204B4.2	141515912	141518142	-	antisense
ENSG00000184903	ENSG00000184903:1	1	0.7206	0.0002536	0.02501	0.02494	7	ENSG00000184903.5	IMMP2L	110303110	111202573	-	protein_coding
ENSG00000099377	ENSG00000099377:1	40	1.117	0.006239	0.03066	0.02492	16	ENSG00000099377.9	HSD3B7	30996519	31000473	+	protein_coding
ENSG00000121892	ENSG00000121892:1	28	1.157	0.00156	0.02616	0.02486	4	ENSG00000121892.10	PDS5A	39824483	39979576	-	protein_coding
ENSG00000198131	ENSG00000198131:1	5	0.8553	0.001163	0.02579	0.02486	19	ENSG00000198131.9	ZNF544	58739960	58788815	+	protein_coding
ENSG00000152104	ENSG00000152104:1	55	0.9508	0.04107	0.06351	0.02473	1	ENSG00000152104.7	PTPN14	214522039	214725792	-	protein_coding
ENSG00000039068	ENSG00000039068:1	111	0.952	0.02263	0.046	0.02472	16	ENSG00000039068.14	CDH1	68771128	68869451	+	protein_coding
ENSG00000174007	ENSG00000174007:1	11	0.982	0.001247	0.0257	0.02469	3	ENSG00000174007.7	CEP19	196433148	196439164	-	protein_coding
ENSG00000148484	ENSG00000148484:1	3	0.9977	0.0004675	0.02495	0.02468	10	ENSG00000148484.13	RSU1	16632610	16859527	-	protein_coding
ENSG00000257316	ENSG00000257316:2	6	0.08838	0.03864	0.06115	0.02468	12	ENSG00000257316.1	RP11-267D19.2	33138772	33140004	+	pseudogene
ENSG00000224415	ENSG00000224415:1	104	1.151	0.03322	0.056	0.02467	7	ENSG00000224415.1	RPL19P12	102781796	102782386	-	pseudogene
ENSG00000197846	ENSG00000197846:1	6	0.999	0.001945	0.02632	0.02465	6	ENSG00000197846.3	HIST1H2BF	26199748	26200942	+	protein_coding
ENSG00000173727	ENSG00000173727:1	34	0.8216	0.01119	0.03505	0.02462	11	ENSG00000173727.7	AP000769.1	65222728	65234028	+	protein_coding
ENSG00000214425	ENSG00000214425:1	1300	1.024	0.3725	0.3811	0.0246	17	ENSG00000214425.2	LRRC37A4P	43578685	43627701	-	pseudogene
ENSG00000103051	ENSG00000103051:2	11	1.003	0.002064	0.02631	0.02453	16	ENSG00000103051.14	COG4	70514471	70557468	-	protein_coding
ENSG00000116266	ENSG00000116266:1	117	1.402	0.01335	0.03699	0.02451	1	ENSG00000116266.6	STXBP3	109289296	109352148	+	protein_coding
ENSG00000131849	ENSG00000131849:1	27	1.276	0.003836	0.02794	0.02448	19	ENSG00000131849.10	ZNF132	58944181	58951589	-	protein_coding
ENSG00000175390	ENSG00000175390:2	3	0.9377	0.0005908	0.02485	0.02446	11	ENSG00000175390.8	EIF3F	7991798	8023409	+	protein_coding
ENSG00000162600	ENSG00000162600:1	40	0.9991	0.04029	0.06248	0.02444	1	ENSG00000162600.7	OMA1	58881056	59012474	-	protein_coding
ENSG00000117448	ENSG00000117448:1	50	0.7549	0.1929	0.2081	0.02443	1	ENSG00000117448.9	AKR1A1	46016215	46035721	+	protein_coding
ENSG00000232694	ENSG00000232694:1	4	0.9995	0.0006115	0.02479	0.02438	1	ENSG00000232694.2	XX-CR54.3	248881947	248885506	-	lincRNA
ENSG00000250376	ENSG00000250376:2	152	0.7193	0.0449	0.06671	0.02428	4	ENSG00000250376.1	CTD-2005D20.1	69650336	69653192	+	pseudogene
ENSG00000115073	ENSG00000115073:1	9	0.7836	0.001774	0.02574	0.02422	2	ENSG00000115073.6	ACTR1B	98272431	98280570	-	protein_coding
ENSG00000253636	ENSG00000253636:1	58	0.9828	0.008934	0.03249	0.02418	8	ENSG00000253636.1	RP11-531A24.5	73964413	73975296	+	antisense
ENSG00000235314	ENSG00000235314:1	8	0.7797	0.002315	0.0262	0.02417	7	ENSG00000235314.1	LINC00957	44078770	44081905	+	lincRNA
ENSG00000258772	ENSG00000258772:1	4	0.5257	0.001361	0.02525	0.02412	14	ENSG00000258772.1	RP11-84C10.3	21384925	21396739	-	lincRNA
ENSG00000101346	ENSG00000101346:1	125	0.2085	0.1474	0.1642	0.0241	20	ENSG00000101346.7	POFUT1	30795683	30826470	+	protein_coding
ENSG00000126790	ENSG00000126790:3	73	0.5836	0.01697	0.04002	0.02409	14	ENSG00000126790.7	L3HYPDH	59927081	59951148	-	protein_coding
ENSG00000184164	ENSG00000184164:1	51	1.113	0.008959	0.03233	0.024	22	ENSG00000184164.10	CRELD2	50311815	50321188	+	protein_coding
ENSG00000162086	ENSG00000162086:1	37	0.7233	0.007331	0.03074	0.02395	16	ENSG00000162086.10	ZNF75A	3355406	3368852	+	protein_coding
ENSG00000175104	ENSG00000175104:1	6	0.9853	0.0009568	0.02469	0.02395	11	ENSG00000175104.10	TRAF6	36508577	36531822	-	protein_coding
ENSG00000153774	ENSG00000153774:2	250	0.403	0.09847	0.1173	0.0239	16	ENSG00000153774.4	CFDP1	75327596	75467383	-	protein_coding
ENSG00000270761	ENSG00000270761:1	71	1.3	0.005812	0.02917	0.02382	6	ENSG00000270761.1	RP11-385F7.1	47444979	47445308	-	lincRNA
ENSG00000185436	ENSG00000185436:2	17	0.5509	0.00299	0.02648	0.02381	1	ENSG00000185436.7	IFNLR1	24480647	24514449	-	protein_coding
ENSG00000138744	ENSG00000138744:3	28	0.9998	0.004886	0.02823	0.02376	4	ENSG00000138744.10	NAAA	76831809	76862204	-	protein_coding
ENSG00000117399	ENSG00000117399:1	44	0.9929	0.03914	0.06069	0.02371	1	ENSG00000117399.9	CDC20	43824626	43828874	+	protein_coding
ENSG00000263006	ENSG00000263006:1	8	0.9935	0.001647	0.02509	0.02369	18	ENSG00000263006.2	ROCK1P1	109065	122219	+	pseudogene
ENSG00000108439	ENSG00000108439:3	61	0.4749	0.0776	0.09719	0.02362	17	ENSG00000108439.5	PNPO	46018872	46025654	+	protein_coding
ENSG00000165672	ENSG00000165672:2	26	0.944	0.006572	0.02963	0.02356	10	ENSG00000165672.5	PRDX3	120927215	120938345	-	protein_coding
ENSG00000155906	ENSG00000155906:1	7	0.8192	0.001073	0.02436	0.0235	6	ENSG00000155906.12	RMND1	151725989	151773259	-	protein_coding
ENSG00000145217	ENSG00000145217:2	9	0.9999	0.001483	0.02473	0.02348	4	ENSG00000145217.9	SLC26A1	972861	987228	-	protein_coding
ENSG00000237840	ENSG00000237840:1	8	0.868	0.001888	0.0251	0.02348	10	ENSG00000237840.2	FAM21FP	46201879	46222679	-	pseudogene
ENSG00000189067	ENSG00000189067:3	8	1.266	0.002027	0.0252	0.02344	16	ENSG00000189067.8	LITAF	11641853	11730237	-	protein_coding
ENSG00000127249	ENSG00000127249:1	49	1.12	0.02733	0.04921	0.02343	3	ENSG00000127249.10	ATP13A4	193119866	193310900	-	protein_coding
ENSG00000150782	ENSG00000150782:1	2	0.4344	0.0008055	0.02402	0.02342	11	ENSG00000150782.7	IL18	112013974	112034840	-	protein_coding
ENSG00000143322	ENSG00000143322:2	30	1.179	0.03914	0.0603	0.02329	1	ENSG00000143322.15	ABL2	179068462	179198819	-	protein_coding
ENSG00000188599	ENSG00000188599:1	14	1.027	0.02675	0.04852	0.02329	16	ENSG00000188599.13	NPIPP1	15198178	15225458	-	pseudogene
ENSG00000156968	ENSG00000156968:2	14	1.029	0.02673	0.04849	0.02328	16	ENSG00000156968.8	MPV17L	15489611	15507125	+	protein_coding
ENSG00000178568	ENSG00000178568:1	9	1.495	0.001704	0.02472	0.02327	2	ENSG00000178568.9	ERBB4	212240446	213403565	-	protein_coding
ENSG00000073605	ENSG00000073605:1	8	0.8394	0.001356	0.02437	0.02324	17	ENSG00000073605.14	GSDMB	38060848	38076107	-	protein_coding
ENSG00000197980	ENSG00000197980:1	19	0.8513	0.00364	0.02648	0.02319	3	ENSG00000197980.7	LEKR1	156543270	156763918	+	protein_coding
ENSG00000272700	ENSG00000272700:1	2	0.5527	0.0003843	0.02335	0.02315	3	ENSG00000272700.1	RP11-245C23.3	178954479	178955163	-	antisense
ENSG00000104432	ENSG00000104432:1	99	0.7869	0.1753	0.1901	0.02308	8	ENSG00000104432.8	IL7	79587978	79717758	-	protein_coding
ENSG00000168769	ENSG00000168769:4	6	0.9743	0.0006204	0.02346	0.02302	4	ENSG00000168769.8	TET2	106067032	106200973	+	protein_coding
ENSG00000213462	ENSG00000213462:2	1	0.9434	0.0001769	0.02302	0.02301	7	ENSG00000213462.4	ERV3-1	64451187	64467121	-	protein_coding
ENSG00000143420	ENSG00000143420:1	146	1.057	0.9827	0.9826	0.023	1	ENSG00000143420.13	ENSA	150573327	150602088	-	protein_coding
ENSG00000141568	ENSG00000141568:2	35	0.7652	0.008116	0.03048	0.02294	17	ENSG00000141568.15	FOXK2	80477589	80602538	+	protein_coding
ENSG00000149177	ENSG00000149177:1	7	0.8366	0.00147	0.02416	0.02292	11	ENSG00000149177.8	PTPRJ	48002113	48189670	+	protein_coding
ENSG00000111321	ENSG00000111321:1	6	0.9928	0.0008008	0.02351	0.02291	12	ENSG00000111321.6	LTBR	6484211	6500733	+	protein_coding
ENSG00000256518	ENSG00000256518:1	17	0.8623	0.004505	0.02701	0.02289	11	ENSG00000256518.2	RP11-807H22.5	71869866	71870905	+	pseudogene
ENSG00000198862	ENSG00000198862:1	17	0.7035	0.003207	0.02574	0.02286	21	ENSG00000198862.9	LTN1	30300466	30365270	-	protein_coding
ENSG00000230606	ENSG00000230606:1	42	1.115	0.006063	0.02845	0.02285	2	ENSG00000230606.6	AC159540.1	98081083	98099107	-	lincRNA
ENSG00000145545	ENSG00000145545:2	22	0.9991	0.005434	0.02784	0.02284	5	ENSG00000145545.7	SRD5A1	6633456	6669675	+	protein_coding
ENSG00000154642	ENSG00000154642:1	22	0.9995	0.004022	0.0265	0.02284	21	ENSG00000154642.6	C21orf91	19161284	19191703	-	protein_coding
ENSG00000055483	ENSG00000055483:2	24	0.1042	0.05068	0.07081	0.02281	17	ENSG00000055483.15	USP36	76783463	76837523	-	protein_coding
ENSG00000153936	ENSG00000153936:1	22	1.007	0.07758	0.09644	0.02281	1	ENSG00000153936.12	HS2ST1	87380331	87602334	+	protein_coding
ENSG00000071909	ENSG00000071909:2	2	0.05346	0.03858	0.05929	0.0228	2	ENSG00000071909.14	MYO3B	171034655	171511681	+	protein_coding
ENSG00000133597	ENSG00000133597:2	38	0.4723	0.01275	0.03472	0.02277	7	ENSG00000133597.5	ADCK2	140372953	140396061	+	protein_coding
ENSG00000247556	ENSG00000247556:2	30	1.005	0.004587	0.02692	0.02272	15	ENSG00000247556.2	OIP5-AS1	41576188	41601901	+	processed_transcript
ENSG00000110063	ENSG00000110063:1	14	0.9999	0.002541	0.02496	0.02271	11	ENSG00000110063.4	DCPS	126173647	126215644	+	protein_coding
ENSG00000176681	ENSG00000176681:1	1257	1.007	0.2856	0.2958	0.02271	17	ENSG00000176681.10	LRRC37A	44370099	44415160	+	protein_coding
ENSG00000236778	ENSG00000236778:2	121	0.4704	0.1161	0.133	0.02268	13	ENSG00000236778.3	INTS6-AS1	52026503	52126500	+	antisense
ENSG00000163933	ENSG00000163933:2	20	0.8111	0.003713	0.02599	0.02262	3	ENSG00000163933.5	RFT1	53122499	53164478	-	protein_coding
ENSG00000092108	ENSG00000092108:1	24	0.9823	0.004103	0.02635	0.02261	14	ENSG00000092108.16	SCFD1	31091318	31205018	+	protein_coding
ENSG00000179406	ENSG00000179406:2	7	0.07764	0.005072	0.02723	0.02257	7	ENSG00000179406.6	LINC00174	65841031	65866325	-	lincRNA
ENSG00000214401	ENSG00000214401:4	1376	0.7785	0.4316	0.4373	0.02256	17	ENSG00000214401.4	KANSL1-AS1	44270942	44274089	+	antisense
ENSG00000106327	ENSG00000106327:1	16	0.1135	0.03328	0.05392	0.02245	7	ENSG00000106327.8	TFR2	100218039	100240402	-	protein_coding
ENSG00000105976	ENSG00000105976:1	42	0.8995	0.01082	0.03244	0.02232	7	ENSG00000105976.10	MET	116312444	116438440	+	protein_coding
ENSG00000125952	ENSG00000125952:1	46	1.207	0.006022	0.02788	0.02231	14	ENSG00000125952.14	MAX	65472892	65569413	-	protein_coding
ENSG00000150455	ENSG00000150455:2	16	0.9988	0.002948	0.02492	0.02227	11	ENSG00000150455.9	TIRAP	126152960	126168740	+	protein_coding
ENSG00000161048	ENSG00000161048:1	101	1.144	0.03314	0.05361	0.02227	7	ENSG00000161048.7	NAPEPLD	102740223	102790007	-	protein_coding
ENSG00000185905	ENSG00000185905:1	55	1.005	0.04025	0.06036	0.02225	16	ENSG00000185905.3	C16orf54	29753784	29757327	-	protein_coding
ENSG00000198961	ENSG00000198961:1	7	0.9584	0.001111	0.02312	0.02222	5	ENSG00000198961.5	PJA2	108670410	108745695	-	protein_coding
ENSG00000184752	ENSG00000184752:2	1	0.5767	0.0002828	0.02229	0.02217	12	ENSG00000184752.8	NDUFA12	95290831	95397546	-	protein_coding
ENSG00000152492	ENSG00000152492:2	7	1.518	0.0007563	0.0227	0.02213	3	ENSG00000152492.9	CCDC50	191046866	191116459	+	protein_coding
ENSG00000099810	ENSG00000099810:2	62	1.107	0.01661	0.03771	0.02209	9	ENSG00000099810.14	MTAP	21802542	21931646	+	protein_coding
ENSG00000028203	ENSG00000028203:1	87	0.906	0.01484	0.03601	0.02206	12	ENSG00000028203.13	VEZT	95611522	95696566	+	protein_coding
ENSG00000260316	ENSG00000260316:2	76	1.003	0.04302	0.06281	0.02206	16	ENSG00000260316.1	LA16c-306A4.2	950520	955224	-	sense_intronic
ENSG00000067836	ENSG00000067836:2	10	0.6808	0.007045	0.02859	0.02205	16	ENSG00000067836.8	ROGDI	4846969	4852951	-	protein_coding
ENSG00000272990	ENSG00000272990:2	26	0.1949	0.0269	0.04737	0.02195	3	ENSG00000272990.1	RP11-305K5.1	156241529	156242036	-	antisense
ENSG00000105519	ENSG00000105519:3	37	0.1073	0.03974	0.05958	0.02194	19	ENSG00000105519.8	CAPS	5911718	5915888	+	protein_coding
ENSG00000155849	ENSG00000155849:2	38	1.077	0.005557	0.02705	0.02193	7	ENSG00000155849.11	ELMO1	36893961	37488852	-	protein_coding
ENSG00000253818	ENSG00000253818:1	15	1.148	0.03865	0.05851	0.02191	22	ENSG00000253818.1	IGLV1-41	22758539	22759053	+	IG_V_pseudogene
ENSG00000172322	ENSG00000172322:1	30	1.089	0.005824	0.02729	0.0219	12	ENSG00000172322.9	CLEC12A	10103915	10148293	+	protein_coding
ENSG00000077809	ENSG00000077809:1	9	0.5407	0.03855	0.05838	0.02187	7	ENSG00000077809.8	GTF2I	74071994	74175026	+	protein_coding
ENSG00000235833	ENSG00000235833:1	44	1.117	0.006296	0.02765	0.02182	2	ENSG00000235833.1	AC159540.14	98140412	98141439	-	pseudogene
ENSG00000139318	ENSG00000139318:1	30	0.7388	0.03923	0.05894	0.02178	12	ENSG00000139318.7	DUSP6	89741009	89747048	-	protein_coding
ENSG00000144451	ENSG00000144451:1	228	1.093	0.1222	0.1381	0.02178	2	ENSG00000144451.14	SPAG16	214149113	215275225	+	protein_coding
ENSG00000152520	ENSG00000152520:1	78	1.234	0.0388	0.05847	0.02173	13	ENSG00000152520.9	PAN3	28712643	28869475	+	protein_coding
ENSG00000160602	ENSG00000160602:1	30	1.165	0.003848	0.02522	0.02172	17	ENSG00000160602.9	NEK8	27052915	27070473	+	protein_coding
ENSG00000110324	ENSG00000110324:3	12	0.3485	0.007757	0.02893	0.02171	11	ENSG00000110324.5	IL10RA	117857063	117872196	+	protein_coding
ENSG00000130158	ENSG00000130158:1	2	0.9953	0.0003293	0.02187	0.02171	19	ENSG00000130158.9	DOCK6	11309971	11373157	-	protein_coding
ENSG00000146729	ENSG00000146729:3	67	0.8424	0.01091	0.03193	0.02171	7	ENSG00000146729.5	GBAS	56019486	56067874	+	protein_coding
ENSG00000146733	ENSG00000146733:1	12	1.168	0.001929	0.02336	0.02168	7	ENSG00000146733.9	PSPH	56078744	56119297	-	protein_coding
ENSG00000198920	ENSG00000198920:1	37	1	0.0053	0.02656	0.02168	17	ENSG00000198920.5	KIAA0753	6481468	6544247	-	protein_coding
ENSG00000095209	ENSG00000095209:1	35	1.319	0.003803	0.02511	0.02165	9	ENSG00000095209.7	TMEM38B	108456825	108538893	+	protein_coding
ENSG00000116688	ENSG00000116688:2	17	1.231	0.002512	0.02386	0.02162	1	ENSG00000116688.12	MFN2	12040238	12073571	+	protein_coding
ENSG00000196502	ENSG00000196502:1	11	0.9978	0.002233	0.02359	0.02162	16	ENSG00000196502.7	SULT1A1	28616903	28634946	-	protein_coding
ENSG00000120832	ENSG00000120832:1	18	0.7074	0.001365	0.02273	0.02158	12	ENSG00000120832.5	MTERFD3	107371069	107380944	-	protein_coding
ENSG00000130396	ENSG00000130396:1	10	0.7628	0.002035	0.02335	0.02157	6	ENSG00000130396.16	MLLT4	168227602	168372703	+	protein_coding
ENSG00000122515	ENSG00000122515:1	14	0.2043	0.007754	0.02876	0.02154	7	ENSG00000122515.10	ZMIZ2	44788180	44809477	+	protein_coding
ENSG00000163898	ENSG00000163898:1	36	0.9603	0.005589	0.02663	0.02147	3	ENSG00000163898.5	LIPH	185224050	185270401	-	protein_coding
ENSG00000255529	ENSG00000255529:1	6	0.8234	0.002063	0.02319	0.02137	15	ENSG00000255529.3	POLR2M	57884231	58074960	+	protein_coding
ENSG00000163527	ENSG00000163527:3	28	0.1761	0.0393	0.05857	0.02133	3	ENSG00000163527.5	STT3B	31574130	31679112	+	protein_coding
ENSG00000165119	ENSG00000165119:1	34	1.034	0.004985	0.0259	0.02131	9	ENSG00000165119.14	HNRNPK	86582998	86595569	-	protein_coding
ENSG00000130726	ENSG00000130726:1	24	0.9661	0.00641	0.02724	0.0213	19	ENSG00000130726.7	TRIM28	59055458	59062089	+	protein_coding
ENSG00000214753	ENSG00000214753:2	60	0.4155	0.02296	0.04299	0.0213	11	ENSG00000214753.2	HNRNPUL2	62480102	62494821	-	protein_coding
ENSG00000006283	ENSG00000006283:2	2	0.2976	0.0006871	0.0217	0.02119	17	ENSG00000006283.13	CACNA1G	48638429	48704835	+	protein_coding
ENSG00000067836	ENSG00000067836:1	16	0.4937	0.008272	0.0289	0.02118	16	ENSG00000067836.8	ROGDI	4846969	4852951	-	protein_coding
ENSG00000146072	ENSG00000146072:1	32	1.117	0.003007	0.02387	0.02116	6	ENSG00000146072.6	TNFRSF21	47199268	47277641	-	protein_coding
ENSG00000271816	ENSG00000271816:1	40	0.9987	0.009524	0.02996	0.02105	10	ENSG00000271816.1	RP11-574K11.28	75458909	75490245	-	processed_transcript
ENSG00000164764	ENSG00000164764:1	50	1.092	0.007268	0.0278	0.02104	8	ENSG00000164764.10	SBSPON	73976775	74036323	-	protein_coding
ENSG00000170509	ENSG00000170509:2	25	1.024	0.003647	0.02436	0.02104	4	ENSG00000170509.7	HSD17B13	88224941	88244058	-	protein_coding
ENSG00000129235	ENSG00000129235:1	28	0.9833	0.003872	0.02452	0.02098	17	ENSG00000129235.6	TXNDC17	6544078	6547861	+	protein_coding
ENSG00000188859	ENSG00000188859:1	97	0.8821	0.01137	0.03164	0.02097	1	ENSG00000188859.5	FAM78B	166026674	166136206	-	protein_coding
ENSG00000182141	ENSG00000182141:1	41	1.293	0.002261	0.02292	0.02092	19	ENSG00000182141.5	ZNF708	21473962	21512227	-	protein_coding
ENSG00000261372	ENSG00000261372:1	162	1.034	0.04293	0.06162	0.02089	14	ENSG00000261372.1	RP11-529H20.6	92511119	92516990	-	sense_overlapping
ENSG00000188002	ENSG00000188002:1	1	0.9999	0.0001508	0.02087	0.02087	5	ENSG00000188002.6	RP11-43F13.1	1599035	1634120	-	pseudogene
ENSG00000196562	ENSG00000196562:1	26	1.021	0.03899	0.05784	0.02087	20	ENSG00000196562.10	SULF2	46285092	46415360	-	protein_coding
ENSG00000125818	ENSG00000125818:1	1	0.9938	0.0001513	0.02081	0.02081	20	ENSG00000125818.13	PSMF1	1093906	1160596	+	protein_coding
ENSG00000137077	ENSG00000137077:1	18	0.7805	0.003426	0.02392	0.02081	9	ENSG00000137077.3	CCL21	34709002	34710121	-	protein_coding
ENSG00000005001	ENSG00000005001:1	9	0.9982	0.001194	0.02179	0.0208	16	ENSG00000005001.5	PRSS22	2902728	2908171	-	protein_coding
ENSG00000177694	ENSG00000177694:2	9	0.9985	0.001305	0.02189	0.02079	3	ENSG00000177694.10	NAALADL2	174156363	175523428	+	protein_coding
ENSG00000181027	ENSG00000181027:3	8	0.4375	0.03874	0.05751	0.02077	19	ENSG00000181027.6	FKRP	47249303	47280245	+	protein_coding
ENSG00000260804	ENSG00000260804:1	1	0.9996	0.0001501	0.02077	0.02077	2	ENSG00000260804.2	RP11-566E18.3	217081768	217084915	+	lincRNA
ENSG00000143314	ENSG00000143314:3	17	0.9143	0.002386	0.02289	0.02076	1	ENSG00000143314.8	MRPL24	156707095	156711382	-	protein_coding
ENSG00000163611	ENSG00000163611:1	26	1.051	0.003058	0.0235	0.02074	3	ENSG00000163611.7	SPICE1	113161565	113234034	-	protein_coding
ENSG00000196233	ENSG00000196233:1	1	0.9999	0.0001498	0.02074	0.02074	10	ENSG00000196233.7	LCOR	98592017	98740800	+	protein_coding
ENSG00000163959	ENSG00000163959:3	1	0.9956	0.00015	0.02067	0.02067	3	ENSG00000163959.5	SLC51A	195938358	195970049	+	protein_coding
ENSG00000198087	ENSG00000198087:2	57	1.153	0.005555	0.02578	0.02064	6	ENSG00000198087.7	CD2AP	47445525	47594999	+	protein_coding
ENSG00000177989	ENSG00000177989:1	5	0.348	0.002049	0.02243	0.02062	22	ENSG00000177989.9	ODF3B	50968139	50971009	-	protein_coding
ENSG00000189144	ENSG00000189144:1	46	0.8845	0.007757	0.02786	0.02062	19	ENSG00000189144.9	ZNF573	38226734	38307940	-	protein_coding
ENSG00000162368	ENSG00000162368:1	25	1.004	0.00317	0.02348	0.02061	1	ENSG00000162368.9	CMPK1	47799469	47844511	+	protein_coding
ENSG00000249741	ENSG00000249741:1	190	0.9481	0.02641	0.0456	0.02061	4	ENSG00000249741.2	RP11-673E1.3	144832667	144833206	-	pseudogene
ENSG00000198133	ENSG00000198133:1	25	1.087	0.003621	0.02391	0.0206	14	ENSG00000198133.4	TMEM229B	67913801	68000456	-	protein_coding
ENSG00000159904	ENSG00000159904:2	45	1.053	0.01298	0.03278	0.02057	7	ENSG00000159904.7	ZNF890P	5160870	5184177	-	pseudogene
ENSG00000176658	ENSG00000176658:1	1	0.5857	0.0002574	0.02067	0.02056	17	ENSG00000176658.12	MYO1D	30819540	31204195	-	protein_coding
ENSG00000161960	ENSG00000161960:2	3	0.4526	0.0007635	0.02112	0.02054	17	ENSG00000161960.10	EIF4A1	7476024	7482323	+	protein_coding
ENSG00000230457	ENSG00000230457:1	13	0.9998	0.001778	0.02202	0.02047	3	ENSG00000230457.3	PA2G4P4	156527340	156528521	-	pseudogene
ENSG00000100439	ENSG00000100439:1	8	0.9983	0.001131	0.02136	0.02042	14	ENSG00000100439.6	ABHD4	23067146	23081265	+	protein_coding
ENSG00000159322	ENSG00000159322:1	19	0.8301	0.003307	0.02339	0.02039	15	ENSG00000159322.13	ADPGK	73043710	73078187	-	protein_coding
ENSG00000187792	ENSG00000187792:1	8	0.9052	0.001157	0.02133	0.02037	22	ENSG00000187792.3	ZNF70	24083769	24093279	-	protein_coding
ENSG00000118523	ENSG00000118523:1	2	0.1921	0.001675	0.02179	0.02034	6	ENSG00000118523.5	CTGF	132269316	132272513	-	protein_coding
ENSG00000183134	ENSG00000183134:1	20	0.8036	0.003912	0.02393	0.02034	11	ENSG00000183134.4	PTGDR2	60618413	60623444	-	protein_coding
ENSG00000255871	ENSG00000255871:1	11	1.301	0.0006458	0.02078	0.02031	12	ENSG00000255871.2	RP11-69C13.1	16846734	16848911	+	lincRNA
ENSG00000137699	ENSG00000137699:2	213	0.1336	1	1	0.02029	11	ENSG00000137699.12	TRIM29	119981983	120056237	-	protein_coding
ENSG00000266680	ENSG00000266680:1	182	0.7553	0.04013	0.05835	0.02027	6	ENSG00000266680.1	RP5-1148A21.3	64280910	64282313	-	antisense
ENSG00000029725	ENSG00000029725:2	1	0.7236	0.0002031	0.02024	0.02019	17	ENSG00000029725.12	RABEP1	5185558	5289129	+	protein_coding
ENSG00000134897	ENSG00000134897:2	27	1.038	0.03907	0.05724	0.02017	13	ENSG00000134897.9	BIVM	103451399	103493885	+	protein_coding
ENSG00000224892	ENSG00000224892:1	121	0.4271	0.1161	0.1308	0.02016	13	ENSG00000224892.2	RPS4XP16	52028300	52035451	+	pseudogene
ENSG00000196912	ENSG00000196912:1	20	1.073	0.002844	0.02272	0.02015	2	ENSG00000196912.8	ANKRD36B	98108978	98206428	-	pseudogene
ENSG00000261451	ENSG00000261451:2	7	1	0.002722	0.02249	0.02003	8	ENSG00000261451.1	RP11-981G7.1	10291182	10295822	+	sense_overlapping
ENSG00000125755	ENSG00000125755:2	33	0.3449	0.01554	0.03468	0.02002	19	ENSG00000125755.14	SYMPK	46318668	46366548	-	protein_coding
ENSG00000164048	ENSG00000164048:2	17	0.6058	0.003658	0.02336	0.02002	3	ENSG00000164048.9	ZNF589	48282590	48340743	+	protein_coding
ENSG00000211753	ENSG00000211753:1	8	0.875	0.001453	0.02125	0.02001	7	ENSG00000211753.2	TRBV28	142428484	142428984	+	TR_V_gene
ENSG00000071203	ENSG00000071203:3	8	0.9888	0.001149	0.02095	0.02	11	ENSG00000071203.5	MS4A12	60260251	60274903	+	protein_coding
ENSG00000110080	ENSG00000110080:1	12	0.9997	0.001984	0.02174	0.01999	11	ENSG00000110080.14	ST3GAL4	126225535	126310239	+	protein_coding
ENSG00000267265	ENSG00000267265:2	3	0.9985	0.0004392	0.02027	0.01999	19	ENSG00000267265.1	CTC-550B14.7	55517561	55559454	+	antisense
ENSG00000197324	ENSG00000197324:2	14	0.9767	0.002009	0.02175	0.01998	14	ENSG00000197324.4	LRP10	23340822	23350789	+	protein_coding
ENSG00000126091	ENSG00000126091:1	74	0.1845	0.386	0.3913	0.01997	1	ENSG00000126091.15	ST3GAL3	44171495	44396831	+	protein_coding
ENSG00000141759	ENSG00000141759:2	56	0.6618	0.01459	0.03369	0.01994	18	ENSG00000141759.10	TXNL4A	77732867	77793949	-	protein_coding
ENSG00000164941	ENSG00000164941:3	64	0.256	0.03362	0.05181	0.01992	8	ENSG00000164941.9	INTS8	95825539	95893974	+	protein_coding
ENSG00000151552	ENSG00000151552:1	14	1.081	0.001745	0.02143	0.0199	4	ENSG00000151552.7	QDPR	17461884	17513857	-	protein_coding
ENSG00000206075	ENSG00000206075:1	21	0.9864	0.002715	0.02227	0.01982	18	ENSG00000206075.9	SERPINB5	61143994	61172318	+	protein_coding
ENSG00000048028	ENSG00000048028:1	29	1.019	0.0777	0.09379	0.0198	11	ENSG00000048028.7	USP28	113668596	113746292	-	protein_coding
ENSG00000167118	ENSG00000167118:3	8	0.3739	0.0387	0.05654	0.01979	9	ENSG00000167118.6	URM1	131133598	131153015	+	protein_coding
ENSG00000068615	ENSG00000068615:2	10	0.9663	0.001036	0.02063	0.01978	2	ENSG00000068615.12	REEP1	86441116	86565206	-	protein_coding
ENSG00000170270	ENSG00000170270:2	13	0.7567	0.002832	0.02234	0.01978	14	ENSG00000170270.4	C14orf142	93669239	93673439	-	protein_coding
ENSG00000123178	ENSG00000123178:2	39	1.319	0.002419	0.02189	0.01972	13	ENSG00000123178.10	SPRYD7	50486842	50510626	-	protein_coding
ENSG00000272729	ENSG00000272729:1	20	1.119	0.00245	0.02188	0.01968	2	ENSG00000272729.1	RP11-387A1.5	177028892	177030444	-	antisense
ENSG00000162704	ENSG00000162704:1	17	1	0.002297	0.02171	0.01966	1	ENSG00000162704.11	ARPC5	183592401	183604892	-	protein_coding
ENSG00000255449	ENSG00000255449:1	140	0.98	0.01643	0.03517	0.01966	11	ENSG00000255449.1	RP11-91P24.6	77577458	77581137	-	antisense
ENSG00000118985	ENSG00000118985:2	50	1.074	0.006439	0.02563	0.01963	5	ENSG00000118985.10	ELL2	95220802	95297775	-	protein_coding
ENSG00000224997	ENSG00000224997:1	9	0.9994	0.001238	0.02068	0.01963	14	ENSG00000224997.1	AL049840.1	104177607	104179149	+	protein_coding
ENSG00000106537	ENSG00000106537:1	16	1.326	0.001609	0.021	0.01961	7	ENSG00000106537.7	TSPAN13	16793160	16824161	+	protein_coding
ENSG00000158286	ENSG00000158286:1	2	0.9992	0.0002698	0.01973	0.01961	1	ENSG00000158286.8	RNF207	6265535	6281359	+	protein_coding
ENSG00000198492	ENSG00000198492:2	7	0.3074	0.006786	0.02594	0.01961	1	ENSG00000198492.10	YTHDF2	29063133	29096287	+	protein_coding
ENSG00000268947	ENSG00000268947:1	14	0.46	0.03877	0.05641	0.0196	19	ENSG00000268947.1	AD000684.2	35753749	35755707	+	sense_intronic
ENSG00000178202	ENSG00000178202:4	2	0.04584	0.03858	0.0562	0.01957	11	ENSG00000178202.8	KDELC2	108342832	108369159	-	protein_coding
ENSG00000128487	ENSG00000128487:1	46	1.009	0.005405	0.02457	0.01956	17	ENSG00000128487.12	SPECC1	19912657	20222339	+	protein_coding
ENSG00000100225	ENSG00000100225:1	20	0.9994	0.0028	0.02206	0.01953	22	ENSG00000100225.13	FBXO7	32870663	32894818	+	protein_coding
ENSG00000136848	ENSG00000136848:2	4	0.1304	0.006678	0.02571	0.01948	9	ENSG00000136848.12	DAB2IP	124329336	124547809	+	protein_coding
ENSG00000140450	ENSG00000140450:1	2	0.5088	0.0005666	0.01989	0.01948	15	ENSG00000140450.7	ARRDC4	98462784	98517068	+	protein_coding
ENSG00000181222	ENSG00000181222:1	6	0.4602	0.001555	0.0208	0.01945	17	ENSG00000181222.10	POLR2A	7387685	7417933	+	protein_coding
ENSG00000197555	ENSG00000197555:2	67	1.212	0.04298	0.06029	0.01945	14	ENSG00000197555.5	SIPA1L1	71787166	72207946	+	protein_coding
ENSG00000259690	ENSG00000259690:1	17	0.5586	0.002178	0.02137	0.01943	15	ENSG00000259690.1	CTD-3118D7.1	29665806	29669160	-	sense_intronic
ENSG00000136868	ENSG00000136868:1	26	1.097	0.003171	0.0223	0.01941	9	ENSG00000136868.9	SLC31A1	115983808	116028674	+	protein_coding
[truncated: 19,193 more rows]

## Sheet: ulcerative_colitis
ensembl_gene	cluster_name	n_SNPs	PIP_eQTLs	PIP_GWAS_no_prior	PIP_GWAS_prior	RCP	chr	gene_id	gene_name	start	end	strand	gene_type
[truncated: 21,659 more rows]

[truncated: 16 more sheets: chron_disease, rheumatoid_arthritis, body_fat_percentage, age_smoking_initiation, cognitive_performance, daytime_sleep, insomnia, intelligence, multisite_chronic_pain, risk_taking_behabiour, schizophrenia, smoking_initiation, sleep_duration, short_sleep_duration, waist_hip_ratio, years_education]
